# Supplementary material for: Exploitation of thermal gradients for investigation of irradiation temperature effects with charged particles
Source: Sci Rep. 2019 Sep 19;9:13541. doi: 10.1038/s41598-019-49585-0 (PMC6753122; doi:10.1038/s41598-019-49585-0)
Supplement: Supplementary file 1 — Supplementary data processing Knitr script and data [file 41598_2019_49585_MOESM1_ESM.zip]

Archive with 21 entries (20 files):
- SuplMater - Copy/data/
- SuplMater - Copy/data/CuCrZr_bulkComps.csv
- SuplMater - Copy/data/CuCrZr_clusterData.csv
- SuplMater - Copy/data/NI_RBI_data.csv
- SuplMater - Copy/data/R14_26227-v02_01.csv
- SuplMater - Copy/data/R14_26231-v01_01.csv
- SuplMater - Copy/data/R14_26449-v01_01.csv
- SuplMater - Copy/data/R14_26450-v01_01.csv
- SuplMater - Copy/data/R14_26536-v01_01.csv
- SuplMater - Copy/data/R14_26538-v01_01.csv
- SuplMater - Copy/data/R14_26539-v01_01.csv
- SuplMater - Copy/data/R14_26540-v02_01.csv
- SuplMater - Copy/data/R14_26541-v01_01.csv
- SuplMater - Copy/data/R14_26543-v01_01.csv
- SuplMater - Copy/data/RBI1_01_stagePositions.csv
- SuplMater - Copy/data/SRIM_VACANCY.txt
- SuplMater - Copy/data/TRIM.IN
- SuplMater - Copy/SuplMater.pdf
- SuplMater - Copy/SuplMater.Rnw
- SuplMater - Copy/SuplMater.synctex.gz
- SuplMater - Copy/SuplMater.tex
