# Supplementary material for: Exploitation of thermal gradients for investigation of irradiation temperature effects with charged particles
Source: Sci Rep. 2019 Sep 19;9:13541. doi: 10.1038/s41598-019-49585-0 (PMC6753122; doi:10.1038/s41598-019-49585-0)
Supplement: Supplementary file 1 — Supplementary data processing Knitr script and data [file 41598_2019_49585_MOESM1_ESM.zip › SuplMater - Copy/data/CuCrZr_bulkComps.csv]

Fe	Cr	Cu	O	N	H	Li	Zr	file	sample	type
4.23081269002232e-05	0.00501149347183627	0.992408977980575	0.00153105040695905	3.65116594048956e-05	0.000530305968304763	5.64905385465851e-05	0.000382861847472754	R14_26227\recons\recon-v02\default\R14_26227-v02.pos	cold ref	Total
0	0.00425601392769322	0.972965006735468	0.00801201978964518	0.000997561393971329	0.0134945029843238	4.45339690090869e-05	0.000230361199889272	R14_26231\recons\recon-v01\default\R14_26231-v01.pos	cold ref	Total
0	0.00332492995488589	0.994647447043717	0.00190990867326813	3.23528190928977e-06	8.4767625017234e-06	1.39265299507221e-05	9.20757537672595e-05	R14_26449\recons\recon-v01\default\R14_26449-v01.pos	cold ref	Total
1.83026083251365e-05	0.00175401805614367	0.998069141176753	0.000126692827068206	3.18453317100343e-05	0	0	0	R14_26450\recons\recon-v01\default\R14_26450-v01.pos	cold irrd	Total
3.85607354924904e-05	0.00430145029856205	0.994784444956717	0.000438798684500386	4.6226809122923e-05	6.33236769082362e-05	7.4118733295422e-05	0.000253076105401856	R14_26543\recons\recon-v01\default\R14_26543-v01.pos	cold irrd	Total
1.62224667815791e-05	0.00482472164011546	0.993562035762425	0.000841786593006491	7.07879362037703e-05	0.00031531284615556	6.10520209341796e-05	0.000308080734378386	R14_26539\recons\recon-v01\default\R14_26539-v01.pos	hot irrd	Total
4.2920460302585e-05	0.00453956922989418	0.993092676659363	0.0012326656943105	3.80451031375354e-05	0.000533182236773328	5.39375174594656e-06	0.000515546864472821	R14_26538\recons\recon-v01\default\R14_26538-v01.pos	hot irrd	Total
5.339619289788e-05	0.00583453054202386	0.99303828516862	0.000807298032875903	4.12716351683034e-05	9.59665382299346e-06	7.91812604147765e-05	0.000136440514175966	R14_26540\recons\recon-v02\default\R14_26540-v02.pos	hot ref	Total
3.09674672870324e-05	0.00482132579813262	0.994375523676017	0.000396480105905222	3.08696374836788e-05	2.08476571092834e-05	6.44896424936609e-05	0.0002594960155719	R14_26541\recons\recon-v01\default\R14_26541-v01.pos	hot ref	Total
1.18651706265746e-05	0.00434331622352545	0.994366934456971	0.00113158974580271	9.29002225741686e-06	1.11332792447197e-05	6.02582444858337e-06	0.000119845277123627	R14_26536\recons\recon-v01\default\R14_26536-v01.pos	hot ref	Total
0	0.00032716649479564	0.997598224967839	0.00134531552046863	0	0.000431233932439369	1.79081305266417e-05	0.000280150953930508	R14_26227\recons\recon-v02\default\R14_26227-v02_0b.matrix.pos	cold ref	matrix
0	0.000378290084765406	0.977010565842667	0.00796544511992348	0.000946289780877175	0.0135377467632414	1.88939947909772e-05	0.000142768413734338	R14_26231\recons\recon-v01\default\R14_26231-v01_0b.matrix.pos	cold ref	matrix
0	0.000123227617514797	0.997869240456018	0.00191140741345098	0	8.30744120346833e-06	4.53660818348256e-06	8.32804636293537e-05	R14_26449\recons\recon-v01\default\R14_26449-v01_0b.matrix.pos	cold ref	matrix
5.36869271934904e-06	0.000181694699943479	0.999763715428515	4.92211788217916e-05	0	0	0	0	R14_26450\recons\recon-v01\default\R14_26450-v01_0b.matrix.pos	cold irrd	matrix
0	0.000275742395594541	0.998957239120807	0.000442552104231399	2.38091693147239e-05	5.97104124933126e-05	2.71452774098248e-05	0.000213801520149084	R14_26543\recons\recon-v01\default\R14_26543-v01_0b.matrix.pos	cold irrd	matrix
0	0.000267314611863627	0.998307984485727	0.000850667462520026	3.2436350484867e-05	0.000313120652552539	3.01801338463686e-05	0.000198296303005015	R14_26539\recons\recon-v01\default\R14_26539-v01_0b.matrix.pos	hot irrd	matrix
0	0.000570332202326081	0.997262160421706	0.00122697983558291	7.33463488107845e-06	0.000508674163944949	1.65178778856985e-06	0.000422866953770616	R14_26538\recons\recon-v01\default\R14_26538-v01_0b.matrix.pos	hot irrd	matrix
6.2586390089927e-06	0.000155059034181248	0.999025390398217	0.00059654236375931	1.82119601600239e-05	9.84032722890784e-06	5.28356066673094e-05	0.000135861670777422	R14_26540\recons\recon-v02\default\R14_26540-v02_0b.matrix.pos	hot ref	matrix
6.43568791927472e-07	0.000317497108286248	0.999060174600359	0.000284953498687298	1.11088483097884e-05	1.83797580131981e-05	5.21873649671497e-05	0.000255055252585873	R14_26541\recons\recon-v01\default\R14_26541-v01_0b.matrix.pos	hot ref	matrix
0	0.000115051395649761	0.998654216046328	0.00113415622512954	0	9.14407582122856e-06	3.59906573742711e-06	8.38331913336315e-05	R14_26536\recons\recon-v01\default\R14_26536-v01_0b.matrix.pos	hot ref	matrix
0.00222546422607348	0.218869128798266	0.771203928963954	0.00301965229299123	0.000524928960845949	0.000419502157428795	0.000665675970014656	0.00307171863042639	R14_26227\recons\recon-v02\default\R14_26227-v02_01.cluster.pos	cold ref	cluster
0.0021737911643367	0.202320736555221	0.774569876127152	0.00571866564838171	0.00124266821132681	0.0102634088539442	0.000491996037920928	0.0032188574017167	R14_26231\recons\recon-v01\default\R14_26231-v01_01.cluster.pos	cold ref	cluster
0.00160857983269509	0.23797338846098	0.757700446889961	0.00213161206788792	0.000269030355808706	4.83123542932287e-05	0.000219336291403133	4.92937469712763e-05	R14_26449\recons\recon-v01\default\R14_26449-v01_01.cluster.pos	cold ref	cluster
0.000992206142675055	0.294053297888331	0.692272250035423	0.00994409112242736	0.00273815481114372	0	0	0	R14_26450\recons\recon-v01\default\R14_26450-v01_01.cluster.pos	cold irrd	cluster
0.00164676335655253	0.184514308815568	0.810629398866487	0.000640492446827601	0.000258468535484344	7.4473480676348e-05	0.00110403617808476	0.00113205832032018	R14_26543\recons\recon-v01\default\R14_26543-v01_01.cluster.pos	cold irrd	cluster
0.0023821005215839	0.199983011993345	0.791675345621504	0.000607071448280178	0.000380427850810424	0.000362206890610223	0.000706954264490239	0.00390288140937569	R14_26539\recons\recon-v01\default\R14_26539-v01_01.cluster.pos	hot irrd	cluster
0.00232846137734192	0.199288028098693	0.794543510305037	0.000892687438272313	0.000389061002886393	0.000650529762875623	6.13892071962215e-05	0.00184633280769807	R14_26538\recons\recon-v01\default\R14_26538-v01_01.cluster.pos	hot irrd	cluster
0.00138865642128574	0.29455293400263	0.692377963453768	0.01044554395279	0.000390016339732487	0	0.000844885829793369	0	R14_26540\recons\recon-v02\default\R14_26540-v02_01.cluster.pos	hot ref	cluster
0.00148127914279573	0.275388673967458	0.716906831684112	0.00536486848330183	0.000365218151705496	9.00485870164976e-07	0.000330657077289255	0.000161571007467067	R14_26541\recons\recon-v01\default\R14_26541-v01_01.cluster.pos	hot ref	cluster
0.00216230092080027	0.245002521528367	0.749613207530737	0.00132472409977754	0.000263413566863657	5.69522600183283e-05	7.58561793476152e-05	0.00150102391408865	R14_26536\recons\recon-v01\default\R14_26536-v01_01.cluster.pos	hot ref	cluster
