# Supplementary material for: Exploitation of thermal gradients for investigation of irradiation temperature effects with charged particles
Source: Sci Rep. 2019 Sep 19;9:13541. doi: 10.1038/s41598-019-49585-0 (PMC6753122; doi:10.1038/s41598-019-49585-0)
Supplement: Supplementary file 1 — Supplementary data processing Knitr script and data [file 41598_2019_49585_MOESM1_ESM.zip › SuplMater - Copy/data/CuCrZr_clusterData.csv]

Solute Ions	Ranged Ions	Total Ions	Center_x (nm) Solute	Center_y (nm) Solute	Center_z (nm) Solute	R_gx (nm) Solute	R_gy (nm) Solute	R_gz (nm) Solute	V_Rg (nm^3) Solute	Extent_x (nm) Solute	Extent_y (nm) Solute	Extent_z (nm) Solute	rg	ROI	Ion(s)	d-max (nm)	Order (ions)	N-min (ions)	L (nm)	d-erosion (nm)	ID	mat	matTreat	irrdT	matIons	dpa	H	O	Cr	Cu	Li	N	Zr	Fe	H %	O %	Cr %	Cu %	H2 %	Li %	N %	CuO %	Cu3O %	CrZr %	Zr %	O2 %	CrO %	Cr2O %	OH2 %
1817	17994	28121	-0.4608	-0.2669	2.812	3.1153	6.5684	1.1235	96.3004	12.9075	13.6044	2.7747	7.356033231	Top-Level ROI	Cr	1.4	1	50	0.7	0.5	R14_26227	cold ref	480	25	6790192	0	134	313	1845	16133	6	56	57	30	0.077803712	0.11114816	10.09781038	87.49027454	0.072246304	0.033344448	0.077803712	0.216738913	0.650216739	0.005557408	0.311214849	0.188951873	0.094475936	0.02778704	0.261198177
151	1883	2753	-5.6188	11.035	4.66	1.3693	1.4044	0.9099	7.3293	3.6668	5.1492	3.0164	2.162230298	Top-Level ROI	Cr	1.4	1	50	0.7	0.5	R14_26227	cold ref	480	25	6790192	0	12	29	154	1730	1	4	5	3	0	0.106213489	8.019118428	89.85661179	0.053106745	0.053106745	0.106213489	0.265533723	0.58417419	0.053106745	0.212426978	0.106213489	0.106213489	0	0.265533723
565	1983	2401	10.9207	-3.0702	5.4232	0.7949	1.2874	0.5696	2.4415	2.431	5.2703	2.9651	1.61669692	Top-Level ROI	Cr	1.4	1	50	0.7	0.5	R14_26227	cold ref	480	25	6790192	0	3	11	567	1396	0	6	11	6	0.050428643	0.050428643	28.49218356	69.79324256	0.050428643	0	0.302571861	0	0.201714574	0	0.554715078	0.100857287	0.100857287	0	0
370	1037	1103	-11.061	6.9833	7.6195	0.6263	1.0688	0.368	1.0318	1.9553	2.808	1.2339	1.292288331	Top-Level ROI	Cr	1.4	1	50	0.7	0.5	R14_26227	cold ref	480	25	6790192	0	2	1	370	657	0	4	3	2	0	0	35.67984571	63.35583414	0	0	0.385728062	0	0	0	0.289296046	0	0	0	0.096432015
341	1055	1073	2.439	-0.1838	11.5615	0.7069	0.9946	0.5732	1.6882	1.9046	3.025	1.5327	1.348145026	Top-Level ROI	Cr	1.4	1	50	0.7	0.5	R14_26227	cold ref	480	25	6790192	0	4	2	343	691	1	2	8	9	0	0	32.32227488	65.49763033	0.09478673	0.09478673	0.18957346	0	0	0	0.758293839	0	0	0.09478673	0.09478673
317	1310	1343	-4.8377	-10.1861	13.4293	0.8317	0.9222	0.5683	1.8259	2.8369	2.4227	1.8451	1.365702244	Top-Level ROI	Cr	1.4	1	50	0.7	0.5	R14_26227	cold ref	480	25	6790192	0	4	5	321	978	0	1	6	5	0	0.076335878	24.19847328	74.42748092	0.076335878	0	0.076335878	0	0.076335878	0	0.458015267	0	0	0.152671756	0.076335878
522	1450	1485	-6.337	-1.8269	13.8228	0.9296	0.8627	0.6554	2.2016	3.3559	2.8267	1.7859	1.427570177	Top-Level ROI	Cr	1.4	1	50	0.7	0.5	R14_26227	cold ref	480	25	6790192	0	2	2	522	903	2	1	13	8	0	0	36	62.20689655	0	0.137931034	0.068965517	0.068965517	0	0	0.896551724	0	0	0	0.068965517
755	1915	1947	7.2897	-0.3461	18.2168	0.8393	1.1124	0.7403	2.8952	2.5897	4.8547	1.9454	1.577942439	Top-Level ROI	Cr	1.4	1	50	0.7	0.5	R14_26227	cold ref	480	25	6790192	0	10	6	755	1142	1	3	5	3	0	0.052219321	39.42558747	59.63446475	0	0.052219321	0.156657963	0	0	0	0.261096606	0	0	0	0.261096606
265	1572	1592	0.1304	-10.2888	25.5352	1.0321	0.8396	0.5091	1.8479	3.8273	2.4476	1.6678	1.424549536	Top-Level ROI	Cr	1.4	1	50	0.7	0.5	R14_26227	cold ref	480	25	6790192	0	2	1	265	1302	3	0	0	1	0	0	16.85750636	82.82442748	0	0.190839695	0	0	0	0	0	0	0	0	0.063613232
247	1176	1222	-1.4469	-12.2175	34.0287	1.1983	1.2604	1.0975	6.943	3.4939	3.3789	2.7832	2.056462326	Top-Level ROI	Cr	1.4	1	50	0.7	0.5	R14_26227	cold ref	480	25	6790192	0	0	37	310	889	2	0	0	1	0	0	21.00340136	75.5952381	0	0.170068027	0	0	0	0	0	0	0.93537415	2.210884354	0
230	999	1036	9.9923	-5.3848	36.8562	1.4849	1.6224	1.4869	15.0053	3.633	4.0618	3.9226	2.654803454	Top-Level ROI	Cr	1.4	1	50	0.7	0.5	R14_26227	cold ref	480	25	6790192	0	0	28	266	739	2	0	0	0	0	0	23.02302302	73.97397397	0	0.2002002	0	0	0	0	0	0	2.002002002	0.800800801	0
703	2750	2820	6.66	8.4195	38.8211	1.9197	2.0297	1.8007	29.3901	4.8647	6.6127	4.9798	3.32377055	Top-Level ROI	Cr	1.4	1	50	0.7	0.5	R14_26227	cold ref	480	25	6790192	0	0	84	832	1966	2	0	0	2	0	0	25.56363636	71.34545455	0	0.072727273	0	0.036363636	0.036363636	0	0	0.109090909	0.836363636	1.927272727	0
212	926	950	3.2621	-10.7293	42.278	1.3381	1.2487	1.025	7.1736	3.4316	2.7693	2.7465	2.097710252	Top-Level ROI	Cr	1.4	1	50	0.7	0.5	R14_26227	cold ref	480	25	6790192	0	0	33	254	683	0	0	0	1	0	0	22.89416847	73.43412527	0	0	0	0	0.107991361	0	0	0	2.375809935	1.079913607	0
228	1097	1125	-10.5113	-2.98	47.854	1.0148	1.2157	1.1548	5.9677	2.9397	3.892	2.8439	1.959925654	Top-Level ROI	Cr	1.4	1	50	0.7	0.5	R14_26227	cold ref	480	25	6790192	0	0	28	257	838	2	5	2	4	0	0	20.78395624	75.56973564	0	0.182315406	0.273473108	0	0.273473108	0.182315406	0	0	2.096627165	0.182315406	0
272	1142	1167	-3.0926	7.8821	48.3323	0.7902	0.888	1.3336	3.9196	2.7027	3.695	3.0676	1.786462706	Top-Level ROI	Cr	1.4	1	50	0.7	0.5	R14_26227	cold ref	480	25	6790192	0	0	16	297	851	3	0	1	0	0	0.175131349	23.8178634	74.51838879	0	0.262697023	0	0	0	0.087565674	0	0.087565674	0	1.050788091	0
251	1226	1256	19.8813	0.6784	53.2397	0.7189	1.2221	1.1382	4.1887	2.2757	3.3513	3.1583	1.818198246	Top-Level ROI	Cr	1.4	1	50	0.7	0.5	R14_26227	cold ref	480	25	6790192	0	0	57	318	915	6	0	3	3	0	0.326264274	20.4730832	74.06199021	0	0.489396411	0	0.081566069	0.163132137	0.163132137	0.081566069	0.163132137	2.20228385	1.549755302	0
327	2186	2216	13.5555	-12.692	55.2961	0.9012	0.8871	1.5737	5.2702	2.641	2.9329	3.3435	2.018821324	Top-Level ROI	Cr	1.4	1	50	0.7	0.5	R14_26227	cold ref	480	25	6790192	0	1	49	413	1804	1	0	2	2	0.045745654	0.045745654	14.95882891	82.52516011	0	0.045745654	0	0	0	0.091491308	0	0	0.54894785	1.64684355	0
375	1823	1871	10.9392	17.8112	55.869	1.0189	0.8449	1.7257	6.2232	3.0769	3.1651	3.9782	2.174868665	Top-Level ROI	Cr	1.4	1	50	0.7	0.5	R14_26227	cold ref	480	25	6790192	0	0	80	499	1369	3	0	0	1	0	0.10970927	20.57048821	74.93143171	0	0.164563906	0	0	0.054854635	0	0	0.10970927	1.206801975	2.797586396	0
247	1333	1344	-12.4002	-4.228	57.9894	0.9496	0.931	0.9412	3.4856	3.4042	2.8523	2.1401	1.629220243	Top-Level ROI	Cr	1.4	1	50	0.7	0.5	R14_26227	cold ref	480	25	6790192	0	0	3	252	1073	1	1	3	5	0	0.075018755	18.52963241	80.49512378	0	0.075018755	0.075018755	0	0	0.075018755	0.150037509	0	0	0.150037509	0
434	2202	2230	-0.5396	-21.2605	59.2034	1.1566	0.5851	1.3001	3.6855	3.5905	2.5093	3.7083	1.83584465	Top-Level ROI	Cr	1.4	1	50	0.7	0.5	R14_26227	cold ref	480	25	6790192	0	0	57	522	1707	4	2	2	5	0	0.090826521	19.70935513	77.20254314	0	0.181653043	0	0.045413261	0.090826521	0.045413261	0.045413261	0.045413261	0.590372389	1.680290645	0
66	458	461	3.1893	-1.0174	57.9127	0.9081	1.1501	0.3993	1.7469	1.8371	3.0365	1.2864	1.518820631	Top-Level ROI	Cr	1.4	1	50	0.7	0.5	R14_26227	cold ref	480	25	6790192	0	0	2	66	387	3	0	0	1	0	0	14.41048035	84.49781659	0	0.655021834	0	0	0	0	0	0.218340611	0	0	0
455	2305	2352	-10.0392	-17.9614	62.0025	0.8678	0.7764	1.5635	4.413	3.286	3.2944	4.2861	1.949463016	Top-Level ROI	Cr	1.4	1	50	0.7	0.5	R14_26227	cold ref	480	25	6790192	0	0	29	506	1817	1	1	3	5	0	0	19.73969631	78.56832972	0	0.043383948	0.043383948	0	0.086767896	0.043383948	0.086767896	0	0.173535792	0.997830803	0
617	2600	2628	-11.6512	13.5567	60.3719	0.9578	0.7857	1.0826	3.4127	3.3522	2.8612	3.3323	1.645213691	Top-Level ROI	Cr	1.4	1	50	0.7	0.5	R14_26227	cold ref	480	25	6790192	0	0	6	625	1976	1	0	0	3	0	0.038461538	23.73076923	75.88461538	0	0.038461538	0	0	0.038461538	0	0	0	0	0.153846154	0
519	2177	2201	-3.7341	16.7911	59.8089	1.1572	0.8421	0.8905	3.6347	3.4947	2.658	2.7083	1.685596185	Top-Level ROI	Cr	1.4	1	50	0.7	0.5	R14_26227	cold ref	480	25	6790192	0	2	8	528	1642	1	1	7	5	0	0	23.84014699	75.14928801	0.045934773	0.045934773	0.045934773	0	0.091869545	0.045934773	0.275608636	0.045934773	0	0.18373909	0
508	1937	1952	17.9778	-6.1061	67.6958	0.8926	1.0248	0.8597	3.2941	3.0177	2.8951	2.3109	1.608115011	Top-Level ROI	Cr	1.4	1	50	0.7	0.5	R14_26227	cold ref	480	25	6790192	0	0	0	508	1406	5	0	7	11	0	0	26.22612287	72.58647393	0	0.258131131	0	0	0	0	0.361383583	0	0	0	0
945	3177	3214	5.6458	1.2678	70.077	0.9663	1.1746	1.083	5.1488	3.4843	4.0109	2.782	1.867166262	Top-Level ROI	Cr	1.4	1	50	0.7	0.5	R14_26227	cold ref	480	25	6790192	0	1	2	945	2209	1	6	8	7	0.031476235	0	29.74504249	69.53100409	0	0.031476235	0.125904942	0	0	0	0.251809884	0.031476235	0	0	0
329	1479	1491	15.1465	9.3391	77.1981	0.8959	1.2284	0.84	3.8722	3.0402	3.5695	2.3265	1.737009893	Top-Level ROI	Cr	1.4	1	50	0.7	0.5	R14_26227	cold ref	480	25	6790192	0	2	4	329	1135	1	3	5	3	0	0.067613252	22.24475997	76.67342799	0.067613252	0.067613252	0.202839757	0.067613252	0	0	0.338066261	0.067613252	0	0	0
495	2199	2219	-12.5101	11.6468	77.3242	1.0676	0.9633	0.8613	3.7104	3.5106	3.0075	2.0953	1.676172527	Top-Level ROI	Cr	1.4	1	50	0.7	0.5	R14_26227	cold ref	480	25	6790192	0	0	2	495	1692	3	2	5	7	0	0	22.51023192	76.67121419	0	0.136425648	0	0	0.090950432	0	0.22737608	0	0	0	0
600	3231	3252	2.4097	19.4105	79.1865	1.1548	0.9305	1.2177	5.4809	3.2657	2.9658	3.1424	1.918902442	Top-Level ROI	Cr	1.4	1	50	0.7	0.5	R14_26227	cold ref	480	25	6790192	0	0	5	601	2604	2	3	20	7	0	0.03095017	18.57010214	80.28474157	0	0.06190034	0.092850511	0.03095017	0.092850511	0.03095017	0.588053234	0	0	0	0
1298	3639	3671	-14.9599	-2.0884	80.5913	1.1699	0.9798	1.2578	6.0392	4.2618	3.0268	3.9754	1.97755781	Top-Level ROI	Cr	1.4	1	50	0.7	0.5	R14_26227	cold ref	480	25	6790192	0	7	4	1300	2276	4	1	42	12	0.027480077	0.027480077	35.66913987	62.51717505	0.054960154	0.109920308	0.027480077	0.027480077	0	0	1.154163232	0	0	0.027480077	0.027480077
577	3112	3128	5.0317	-4.7452	82.6488	1.0448	1.202	0.8964	4.7157	3.0189	3.2949	2.1275	1.827551367	Top-Level ROI	Cr	1.4	1	50	0.7	0.5	R14_26227	cold ref	480	25	6790192	0	2	0	577	2504	3	2	19	6	0	0	18.54113111	80.46272494	0.032133676	0.096401028	0.064267352	0	0	0	0.610539846	0	0	0	0
581	2280	2300	19.1584	16.0929	83.9357	0.7931	0.8242	1.2466	3.413	2.6237	2.8694	3.856	1.691840657	Top-Level ROI	Cr	1.4	1	50	0.7	0.5	R14_26227	cold ref	480	25	6790192	0	0	13	599	1671	0	0	12	8	0	0.043859649	25.48245614	73.11403509	0	0	0	0.043859649	0.043859649	0.087719298	0.438596491	0.043859649	0	0.350877193	0
1351	4512	4548	21.264	-9.9059	84.6576	1.1225	1.0212	1.1624	5.5814	3.7352	3.6557	2.9796	1.911551582	Top-Level ROI	Cr	1.4	1	50	0.7	0.5	R14_26227	cold ref	480	25	6790192	0	0	8	1356	3125	4	3	17	15	0	0.022163121	29.94237589	69.06028369	0	0.088652482	0.022163121	0	0.066489362	0.044326241	0.332446809	0.022163121	0.022163121	0.022163121	0
266	1571	1585	4.3031	-24.0493	85.0985	0.9484	0.6869	0.8592	2.3444	2.3453	1.8494	2.2844	1.452418263	Top-Level ROI	Cr	1.4	1	50	0.7	0.5	R14_26227	cold ref	480	25	6790192	0	2	7	271	1298	2	0	6	0	0	0.063653724	16.93189052	82.0496499	0.063653724	0.127307447	0	0	0.190961171	0	0.381922342	0	0.063653724	0.127307447	0
613	2104	2135	12.4021	1.016	88.5664	0.9761	0.9632	0.9476	3.7322	3.1721	2.9904	2.3659	1.666874683	Top-Level ROI	Cr	1.4	1	50	0.7	0.5	R14_26227	cold ref	480	25	6790192	0	0	6	616	1473	1	4	0	10	0	0	29.13498099	70.0095057	0	0.047528517	0.095057034	0	0	0	0	0.095057034	0.047528517	0.047528517	0
609	2924	2937	-2.3743	-23.2621	92.3075	1.0424	0.7987	1.079	3.7631	3.2115	2.6419	3.14	1.699635387	Top-Level ROI	Cr	1.4	1	50	0.7	0.5	R14_26227	cold ref	480	25	6790192	0	0	1	609	2286	6	1	20	4	0	0	20.82763338	78.07797538	0	0.205198358	0.034199726	0	0.034199726	0	0.683994528	0	0	0	0
750	3884	3910	5.7021	-17.1023	92.4499	1.0305	1.0515	0.9985	4.5317	3.6838	3.1029	2.6673	1.778927978	Top-Level ROI	Cr	1.4	1	50	0.7	0.5	R14_26227	cold ref	480	25	6790192	0	0	5	750	3114	1	5	14	6	0	0	19.3099897	79.94335736	0	0.025746653	0.077239959	0	0.077239959	0	0.360453141	0.025746653	0	0	0
966	3610	3628	-16.9834	-17.3423	93.6749	1.0518	0.9251	0.9983	4.0688	3.3392	3.0014	3.1225	1.720086085	Top-Level ROI	Cr	1.4	1	50	0.7	0.5	R14_26227	cold ref	480	25	6790192	0	0	2	968	2615	4	0	13	10	0	0.027700831	26.75900277	72.43767313	0	0.110803324	0	0	0	0	0.360110803	0	0	0.027700831	0
453	2148	2168	0.474	20.4078	94.5727	0.9677	1.0419	0.925	3.9065	3.1051	3.2245	2.608	1.696356065	Top-Level ROI	Cr	1.4	1	50	0.7	0.5	R14_26227	cold ref	480	25	6790192	0	2	3	453	1675	4	3	6	5	0	0	21.08938547	77.93296089	0.046554935	0.186219739	0.139664804	0.046554935	0	0	0.279329609	0.046554935	0	0	0
749	3040	3068	-22.5694	11.8185	102.915	0.9858	1.2188	0.965	4.857	3.0517	3.8335	3.0803	1.840787897	Top-Level ROI	Cr	1.4	1	50	0.7	0.5	R14_26227	cold ref	480	25	6790192	0	2	1	749	2275	4	1	7	5	0	0	24.63815789	74.73684211	0.032894737	0.131578947	0.032894737	0	0.032894737	0	0.230263158	0	0	0	0
996	3629	3660	-2.8256	-0.2028	104.2522	1.1579	1.0906	1.1143	5.8939	4.2698	3.9507	2.9804	1.942113606	Top-Level ROI	Cr	1.4	1	50	0.7	0.5	R14_26227	cold ref	480	25	6790192	0	1	1	998	2593	1	5	21	11	0.0275558	0	27.44557729	71.45219069	0	0.0275558	0.137779002	0	0	0	0.57867181	0	0	0.0275558	0
866	4368	4398	10.8991	17.8972	106.1927	1.1429	1.2316	1.1035	6.5067	3.4719	3.8911	3.1181	2.010166963	Top-Level ROI	Cr	1.4	1	50	0.7	0.5	R14_26227	cold ref	480	25	6790192	0	5	1	870	3451	3	3	27	14	0.022893773	0	19.82600733	79.00641026	0.045787546	0.068681319	0.068681319	0	0	0.045787546	0.572344322	0	0	0.022893773	0
419	2304	2329	1.2305	21.4652	106.9989	1.1813	1.2956	0.8295	5.3181	3.7329	3.3828	2.3761	1.939618339	Top-Level ROI	Cr	1.4	1	50	0.7	0.5	R14_26227	cold ref	480	25	6790192	0	2	0	419	1859	2	1	18	4	0	0	18.18576389	80.68576389	0.043402778	0.086805556	0.043402778	0	0	0	0.78125	0	0	0	0
646	3164	3184	22.4905	-11.105	107.7646	0.8295	1.1914	1.094	4.5288	3.4561	3.1731	3.7079	1.817784423	Top-Level ROI	Cr	1.4	1	50	0.7	0.5	R14_26227	cold ref	480	25	6790192	0	4	6	646	2492	3	1	12	8	0	0	20.41719343	78.6346397	0.063211125	0.094816688	0.031605563	0.031605563	0.031605563	0	0.379266751	0.063211125	0	0	0
777	4088	4105	-4.3771	-24.7369	108.918	1.1904	0.994	1.161	5.7547	4.0289	3.1198	3.2954	1.937268479	Top-Level ROI	Cr	1.4	1	50	0.7	0.5	R14_26227	cold ref	480	25	6790192	0	4	3	777	3280	3	3	10	12	0	0	19.00684932	80.23483366	0.02446184	0.073385519	0.073385519	0	0	0	0.244618395	0.02446184	0	0	0.02446184
169	694	698	8.4531	28.4668	108.6465	0.9869	0.5583	0.8443	1.9486	3.3784	1.4193	2.512	1.413687727	Top-Level ROI	Cr	1.4	1	50	0.7	0.5	R14_26227	cold ref	480	25	6790192	0	0	2	173	517	1	1	1	3	0	0	24.35158501	74.49567723	0	0.144092219	0.144092219	0	0	0	0.144092219	0	0	0.288184438	0
1166	5628	5656	8.4609	-14.2711	111.3668	1.1235	1.313	1.0526	6.5043	3.5254	4.278	3.0325	2.023409996	Top-Level ROI	Cr	1.4	1	50	0.7	0.5	R14_26227	cold ref	480	25	6790192	0	0	0	1166	4428	0	3	23	8	0	0	20.71783937	78.67803838	0	0	0.053304904	0	0	0	0.408670931	0	0	0	0
799	3485	3512	-19.5961	4.4506	110.9352	1.1799	1.0424	1.0637	5.4797	4.1105	3.212	2.9563	1.900057752	Top-Level ROI	Cr	1.4	1	50	0.7	0.5	R14_26227	cold ref	480	25	6790192	0	1	0	799	2657	2	4	14	10	0.028694405	0	22.92682927	76.241033	0	0.057388809	0	0	0	0	0.401721664	0	0	0	0
456	1979	1991	26.315	15.8863	116.5961	0.7232	0.8099	1.1555	2.8352	2.4503	2.9507	4.0071	1.585602882	Top-Level ROI	Cr	1.4	1	50	0.7	0.5	R14_26227	cold ref	480	25	6790192	0	0	3	458	1508	2	5	0	5	0	0.101061142	23.04194037	76.20010106	0	0.101061142	0.252652855	0	0	0	0	0	0	0.050530571	0
74	447	449	23.0188	-21.219	117.6295	0.7324	0.7125	0.9806	2.1434	1.7275	1.9132	2.8053	1.416207036	Top-Level ROI	Cr	1.4	1	50	0.7	0.5	R14_26227	cold ref	480	25	6790192	0	0	0	74	369	0	0	1	3	0	0	16.55480984	82.55033557	0	0	0	0	0	0	0.223713647	0	0	0	0
792	3306	3342	-27.7378	-13.2997	117.907	0.8376	0.958	1.1355	3.8165	2.9143	3.1445	3.2514	1.705490548	Top-Level ROI	Cr	1.4	1	50	0.7	0.5	R14_26227	cold ref	480	25	6790192	0	0	2	796	2478	4	1	23	6	0	0	23.95644283	74.95462795	0	0.120992136	0.030248034	0	0	0.030248034	0.665456745	0	0.030248034	0.030248034	0
1203	5403	5441	29.7914	-7.0103	118.8516	0.8255	1.0585	1.4359	5.2556	3.2414	3.2809	4.2545	1.965624916	Top-Level ROI	Cr	1.4	1	50	0.7	0.5	R14_26227	cold ref	480	25	6790192	0	0	6	1206	4173	5	1	5	15	0	0.037016472	22.26540811	77.14232834	0	0.092541181	0.018508236	0.037016472	0.018508236	0.037016472	0.055524708	0	0.018508236	0	0
607	2887	2915	14.9081	20.7779	117.7848	1.1399	1.1425	0.7375	4.0232	3.6314	3.398	2.2208	1.774425121	Top-Level ROI	Cr	1.4	1	50	0.7	0.5	R14_26227	cold ref	480	25	6790192	0	0	0	607	2252	0	1	16	11	0	0	21.02528576	78.00484932	0	0	0.034638033	0	0	0	0.554208521	0	0	0	0
55	318	320	5.2951	-30.7666	118.2535	0.9954	0.4583	0.7149	1.366	2.6121	1.0969	1.7909	1.308412038	Top-Level ROI	Cr	1.4	1	50	0.7	0.5	R14_26227	cold ref	480	25	6790192	0	0	0	55	262	0	0	0	1	0	0	17.29559748	82.38993711	0	0	0	0	0	0	0	0	0	0	0
457	2457	2478	-24.9404	-1.5568	119.8743	1.2503	0.9368	0.9105	4.4671	3.8156	3.2371	2.6082	1.808273923	Top-Level ROI	Cr	1.4	1	50	0.7	0.5	R14_26227	cold ref	480	25	6790192	0	0	1	457	1978	0	4	14	6	0	0	18.5999186	80.38258038	0	0	0.162800163	0	0.040700041	0	0.56980057	0	0	0	0
322	1777	1786	-28.9132	6.5505	120.1357	0.8237	1.002	0.874	3.0217	2.9419	3.0952	2.941	1.564084937	Top-Level ROI	Cr	1.4	1	50	0.7	0.5	R14_26227	cold ref	480	25	6790192	0	2	0	323	1442	0	1	9	2	0	0	18.12042769	81.14800225	0.05627462	0	0.05627462	0	0	0.05627462	0.450196961	0	0	0	0
1359	5428	5450	-15.7764	24.562	123.0451	1.2335	0.9779	0.9917	5.0112	3.7994	3.5845	2.406	1.860451437	Top-Level ROI	Cr	1.4	1	50	0.7	0.5	R14_26227	cold ref	480	25	6790192	0	0	2	1360	4038	1	0	28	6	0	0	25.03684598	74.28150332	0	0.018422992	0	0	0.036845984	0.018422992	0.497420781	0	0	0	0
407	1738	1750	-25.6714	19.5887	124.7002	0.6139	0.6272	1.0708	1.7271	2.1833	2.211	2.5453	1.384509187	Top-Level ROI	Cr	1.4	1	50	0.7	0.5	R14_26227	cold ref	480	25	6790192	0	0	6	407	1323	1	0	1	3	0	0	23.41772152	76.12197929	0	0.057537399	0	0	0	0	0.057537399	0.172612198	0	0	0
275	1053	1074	4.9197	13.4488	6.6589	0.8265	0.5935	0.6937	1.4253	3.0687	1.9944	2.2306	1.231488607	Top-Level ROI	Cr	1.4	1	50	0.7	0.5	R14_26231	cold ref	480	25	6341021	0	16	13	277	763	1	0	2	3	0	0.094966762	26.11585945	72.17473884	0	0.094966762	0	0	0.094966762	0	0.189933523	0.094966762	0	0.094966762	0.759734093
179	847	868	5.2192	-3.2898	12.1698	0.9182	1.123	0.445	1.9218	2.6897	3.5869	1.2581	1.517315142	Top-Level ROI	Cr	1.4	1	50	0.7	0.5	R14_26231	cold ref	480	25	6341021	0	8	7	181	653	7	1	0	1	0	0	21.13341204	77.09563164	0	0.826446281	0.118063754	0	0	0	0	0.118063754	0	0.118063754	0.472255018
411	2070	2118	-9.7147	2.7877	15.2695	0.9127	1.0324	0.745	2.9405	3.0698	3.1725	2.1639	1.566491637	Top-Level ROI	Cr	1.4	1	50	0.7	0.5	R14_26231	cold ref	480	25	6341021	0	24	15	411	1628	2	3	8	9	0	0.048309179	19.85507246	78.35748792	0	0.096618357	0.144927536	0	0.096618357	0	0.38647343	0	0	0	0.579710145
538	2236	2294	1.7823	4.6934	21.5738	1.2912	1.0284	0.5884	3.2728	3.2959	3.8053	2.302	1.752432184	Top-Level ROI	Cr	1.4	1	50	0.7	0.5	R14_26231	cold ref	480	25	6341021	0	24	15	538	1673	2	1	3	8	0	0	24.0608229	74.68694097	0	0.089445438	0.044722719	0	0.044722719	0	0.134168157	0.044722719	0	0	0.53667263
124	721	752	10.0343	-14.5629	25.3949	1.014	0.7304	1.3662	4.2382	3.5141	1.8074	4.0115	1.851535201	Top-Level ROI	Cr	1.4	1	50	0.7	0.5	R14_26231	cold ref	480	25	6341021	0	2	13	137	583	3	0	0	0	0	0.138696255	17.19833564	80.85991678	0	0.416088766	0	0	0	0	0	0.27739251	0.138696255	0.832177531	0.138696255
330	1642	1686	0.8173	13.4711	27.0556	1.0422	0.84	0.6807	2.4962	2.6748	2.2359	1.5848	1.501710135	Top-Level ROI	Cr	1.4	1	50	0.7	0.5	R14_26231	cold ref	480	25	6341021	0	22	14	331	1284	4	8	1	5	0	0	20.09744214	78.19732034	0	0.243605359	0.12180268	0	0	0	0.06090134	0.06090134	0.06090134	0	0.669914738
491	2255	2332	-8.0892	-12.2195	31.8338	1.0303	0.9316	0.8131	3.2691	3.879	2.7746	2.2411	1.609511808	Top-Level ROI	Cr	1.4	1	50	0.7	0.5	R14_26231	cold ref	480	25	6341021	0	10	12	491	1744	0	5	7	4	0	0	21.77383592	77.20620843	0	0	0.044345898	0	0.044345898	0	0.310421286	0.133037694	0	0	0.22172949
671	1930	2005	7.4835	3.6643	32.4814	1.0541	0.8898	0.6275	2.4654	3.7176	3.5165	1.7862	1.515462669	Top-Level ROI	Cr	1.4	1	50	0.7	0.5	R14_26231	cold ref	480	25	6341021	0	21	14	672	1227	1	4	7	8	0.051813472	0	34.76683938	63.57512953	0	0.051813472	0.103626943	0	0	0.051813472	0.310880829	0.103626943	0	0	0.518134715
811	3331	3430	1.8273	-15.0706	34.0716	0.9488	1.117	0.8143	3.6151	2.7925	4.0254	2.9304	1.676602198	Top-Level ROI	Cr	1.4	1	50	0.7	0.5	R14_26231	cold ref	480	25	6341021	0	20	20	812	2493	0	2	11	10	0	0	24.34704293	74.4821375	0	0	0	0	0.120084059	0.030021015	0.300210147	0.090063044	0	0	0.300210147
714	2859	2950	-11.7577	14.2764	35.1014	1.2312	0.8428	1.0445	4.5399	3.608	2.4163	2.4612	1.82130325	Top-Level ROI	Cr	1.4	1	50	0.7	0.5	R14_26231	cold ref	480	25	6341021	0	20	19	719	2103	4	5	13	11	0	0	24.97376705	73.34732424	0	0.139909059	0.034977265	0	0.06995453	0	0.454704442	0.06995453	0.034977265	0.06995453	0.349772648
305	1356	1409	17.4516	-6.2222	40.772	0.922	1.0478	0.6238	2.5241	2.9682	3.0451	2.1044	1.528756122	Top-Level ROI	Cr	1.4	1	50	0.7	0.5	R14_26231	cold ref	480	25	6341021	0	12	10	307	1036	1	0	4	4	0	0	22.49262537	76.179941	0	0.073746313	0	0	0.073746313	0	0.294985251	0.073746313	0	0.073746313	0.442477876
126	677	694	6.1625	-11.7426	41.7108	0.8317	0.8635	0.4429	1.3325	2.5402	2.3755	1.2805	1.27809137	Top-Level ROI	Cr	1.4	1	50	0.7	0.5	R14_26231	cold ref	480	25	6341021	0	2	2	126	551	0	0	0	1	0	0	18.61152142	80.94534712	0	0	0	0	0.147710487	0	0	0	0	0	0.147710487
193	960	1011	-3.0531	-19.7829	44.2136	0.6896	0.5708	0.864	1.4244	2.2692	1.8667	2.4872	1.244128932	Top-Level ROI	Cr	1.4	1	50	0.7	0.5	R14_26231	cold ref	480	25	6341021	0	10	6	195	753	0	0	5	3	0	0	20.10416667	78.4375	0	0	0	0	0	0	0.520833333	0	0	0.104166667	0.520833333
474	2373	2480	5.7979	12.518	45.5913	1.0403	1.0072	0.8035	3.5263	3.087	2.7664	2.1721	1.655985562	Top-Level ROI	Cr	1.4	1	50	0.7	0.5	R14_26231	cold ref	480	25	6341021	0	18	11	475	1873	4	2	6	6	0	0	19.97471555	78.8032027	0	0.168563	0.0842815	0	0.04214075	0	0.252844501	0	0.04214075	0	0.379266751
560	2024	2123	3.3868	21.1038	45.7988	1.0529	0.6014	0.8114	2.1521	4.1674	2.2826	2.3589	1.458989489	Top-Level ROI	Cr	1.4	1	50	0.7	0.5	R14_26231	cold ref	480	25	6341021	0	13	16	565	1444	0	1	9	7	0.049407115	0.049407115	27.66798419	70.70158103	0	0	0.049407115	0.049407115	0.197628458	0.049407115	0.395256917	0.049407115	0	0.098814229	0.296442688
1004	4434	4591	14.9191	-13.6835	48.1404	1.0127	1.0369	1.102	4.8469	3.4915	3.1102	2.6673	1.820748994	Top-Level ROI	Cr	1.4	1	50	0.7	0.5	R14_26231	cold ref	480	25	6341021	0	40	28	1004	3384	3	3	9	15	0	0.022553	22.64321155	76.11637348	0	0.067658999	0.022553	0	0.067658999	0	0.202976996	0.045105999	0	0	0.451059991
264	1635	1684	-0.4097	-11.9411	50.6043	0.8763	1.0112	0.7413	2.7516	2.5794	3.191	1.8939	1.529690433	Top-Level ROI	Cr	1.4	1	50	0.7	0.5	R14_26231	cold ref	480	25	6341021	0	6	6	264	1362	1	0	2	3	0	0.06116208	16.14678899	83.11926606	0.06116208	0.06116208	0	0	0.06116208	0	0.122324159	0.06116208	0	0	0.122324159
403	2386	2452	5.6009	-11.0853	53.4316	0.9346	0.8985	0.8794	3.0934	2.5892	2.8911	2.5114	1.56656432	Top-Level ROI	Cr	1.4	1	50	0.7	0.5	R14_26231	cold ref	480	25	6341021	0	26	20	405	1959	0	2	5	3	0	0.041911148	16.89019279	81.9782062	0	0	0	0	0.041911148	0	0.209555742	0.083822297	0	0.041911148	0.544844929
356	1758	1827	-10.8956	-15.9657	54.4584	0.8783	1.0538	0.6597	2.5578	2.6463	2.9603	2.1697	1.522205446	Top-Level ROI	Cr	1.4	1	50	0.7	0.5	R14_26231	cold ref	480	25	6341021	0	18	10	357	1377	5	0	8	3	0	0	20.25028441	78.27076223	0	0.284414107	0	0.056882821	0	0.056882821	0.39817975	0	0	0	0.511945392
876	3043	3178	-8.6506	-2.2785	55.8535	1.1257	1.3168	0.8961	5.564	3.9441	4.5155	2.1327	1.950425066	Top-Level ROI	Cr	1.4	1	50	0.7	0.5	R14_26231	cold ref	480	25	6341021	0	50	29	876	2103	1	2	20	15	0	0	28.78738087	69.10943148	0	0.032862307	0	0	0	0	0.657246139	0.065724614	0	0	0.821557673
612	2481	2602	9.3062	8.6093	56.8488	1.0826	0.9887	0.9453	4.2381	3.8845	3.0279	2.5329	1.74446053	Top-Level ROI	Cr	1.4	1	50	0.7	0.5	R14_26231	cold ref	480	25	6341021	0	24	18	612	1839	1	4	4	11	0	0	24.66747279	73.8814994	0	0.040306328	0.161225312	0	0.080612656	0	0.161225312	0.080612656	0	0	0.483675937
529	2209	2312	-19.3174	5.7092	59.6155	0.9778	0.8806	0.7749	2.7951	3.6763	2.7783	2.3375	1.527095023	Top-Level ROI	Cr	1.4	1	50	0.7	0.5	R14_26231	cold ref	480	25	6341021	0	19	14	531	1649	2	5	12	6	0.045269353	0	23.94748755	74.3775464	0	0.090538705	0.045269353	0	0.090538705	0	0.543232232	0.045269353	0	0.045269353	0.407424174
708	3068	3218	-8.0294	22.0161	62.2119	0.9974	0.6917	1.3895	4.0157	3.0086	2.771	4.3793	1.844983984	Top-Level ROI	Cr	1.4	1	50	0.7	0.5	R14_26231	cold ref	480	25	6341021	0	30	29	712	2327	0	3	7	6	0	0	23.07692308	75.65189048	0.032594524	0	0.032594524	0	0.065189048	0.097783572	0.130378096	0.195567145	0.032594524	0	0.456323338
546	2928	3034	-7.467	-15.9041	63.2638	0.9178	0.9606	0.8797	3.2487	3.0206	3.4222	2.5075	1.593418115	Top-Level ROI	Cr	1.4	1	50	0.7	0.5	R14_26231	cold ref	480	25	6341021	0	15	9	549	2345	0	5	15	9	0.034153005	0.034153005	18.64754098	80.08879781	0	0	0.034153005	0	0	0.034153005	0.478142077	0	0	0.034153005	0.239071038
1589	6083	6371	-1.9971	-0.4646	65.6501	1.1562	1.0692	1.0513	5.4438	4.9946	4.7997	2.6641	1.893467393	Top-Level ROI	Cr	1.4	1	50	0.7	0.5	R14_26231	cold ref	480	25	6341021	0	56	37	1591	4431	3	8	15	12	0	0.016439257	26.12197929	72.69439421	0.016439257	0.049317771	0.065757028	0	0.049317771	0	0.246588854	0.032878514	0.032878514	0	0.443859938
206	1142	1208	3.4825	24.5158	67.2242	0.9933	0.5739	0.7308	1.745	2.7144	1.7348	2.3684	1.360174526	Top-Level ROI	Cr	1.4	1	50	0.7	0.5	R14_26231	cold ref	480	25	6341021	0	24	18	206	912	1	4	5	3	0	0	18.0385289	79.50963222	0	0.087565674	0.175131349	0.087565674	0.087565674	0	0.437828371	0.175131349	0	0	1.050788091
280	1624	1709	4.052	8.3306	66.4836	1.0986	1.0392	0.537	2.5682	3.2723	2.5859	1.648	1.60475157	Top-Level ROI	Cr	1.4	1	50	0.7	0.5	R14_26231	cold ref	480	25	6341021	0	26	15	281	1318	1	2	3	6	0	0	17.24137931	81.15763547	0	0.061576355	0.123152709	0	0	0.061576355	0.123152709	0.061576355	0	0	0.800492611
279	1216	1285	-18.9079	-14.0601	68.09	0.7624	0.8988	0.6228	1.7877	1.7307	2.7959	2.1739	1.333032273	Top-Level ROI	Cr	1.4	1	50	0.7	0.5	R14_26231	cold ref	480	25	6341021	0	18	10	279	919	0	2	6	1	0	0.082236842	22.94407895	75.57565789	0	0	0	0	0	0	0.493421053	0	0	0	0.740131579
481	2892	3055	16.3866	-4.7958	72.5217	0.9593	1.1157	0.7798	3.4961	2.7024	3.7044	3.2098	1.665272056	Top-Level ROI	Cr	1.4	1	50	0.7	0.5	R14_26231	cold ref	480	25	6341021	0	28	18	481	2388	0	4	8	7	0	0	16.63208852	82.15767635	0	0	0	0	0.138312586	0	0.276625173	0	0	0	0.484094053
425	2194	2289	-2.959	-24.8709	78.4526	0.8398	0.6462	1.1563	2.6286	3.6611	2.5443	3.5962	1.568396688	Top-Level ROI	Cr	1.4	1	50	0.7	0.5	R14_26231	cold ref	480	25	6341021	0	29	21	427	1739	0	4	9	3	0.045578851	0	19.37101185	78.9881495	0	0	0.182315406	0	0.091157703	0	0.410209663	0.091157703	0	0.045578851	0.63810392
769	4245	4416	-8.275	11.3288	77.1942	1.2007	0.9858	1.0186	5.0498	3.6001	2.9628	2.4785	1.857694294	Top-Level ROI	Cr	1.4	1	50	0.7	0.5	R14_26231	cold ref	480	25	6341021	0	40	28	772	3426	0	6	17	8	0	0	18.11542992	80.6360424	0.023557126	0	0	0	0.023557126	0.070671378	0.329799764	0.094228504	0	0	0.447585395
393	1817	1906	14.9646	-21.2103	80.3086	0.9077	0.8876	0.882	2.9764	3.6526	2.5478	2.7906	1.54585803	Top-Level ROI	Cr	1.4	1	50	0.7	0.5	R14_26231	cold ref	480	25	6341021	0	18	12	397	1396	1	10	9	4	0	0	21.62905889	76.66483214	0.055035773	0.055035773	0	0	0.055035773	0.16510732	0.33021464	0.055035773	0.055035773	0	0.440286186
1677	9642	10069	13.81	-10.9794	83.23	1.3718	3.368	1.5455	29.9104	4.7407	7.5729	4.8304	3.951433852	Top-Level ROI	Cr	1.4	1	50	0.7	0.5	R14_26231	cold ref	480	25	6341021	0	111	71	1680	7857	9	14	21	20	0.010371292	0	17.39265713	81.29018876	0.010371292	0.09334163	0.020742585	0.010371292	0.062227754	0	0.217797138	0.041485169	0.010371292	0.010371292	0.560049782
523	3124	3270	4.28	-15.1224	82.6312	0.9758	1.0423	0.7791	3.3195	3.4634	2.9566	2.1771	1.626521362	Top-Level ROI	Cr	1.4	1	50	0.7	0.5	R14_26231	cold ref	480	25	6341021	0	24	21	524	2578	2	4	3	4	0	0	16.74135723	82.33034571	0	0.064020487	0	0	0.064020487	0	0.09603073	0.09603073	0.032010243	0	0.384122919
250	1500	1579	-14.1249	-17.9258	83.9266	0.9573	0.9854	0.7671	3.0311	2.8726	2.8962	2.3298	1.573492568	Top-Level ROI	Cr	1.4	1	50	0.7	0.5	R14_26231	cold ref	480	25	6341021	0	15	9	250	1237	0	6	4	2	0.066666667	0	16.66666667	82.06666667	0	0	0	0	0.133333333	0	0.266666667	0	0	0	0.466666667
579	3312	3506	-3.4103	24.5233	84.7451	1.0298	1.1205	1.0712	5.1777	3.4587	3.1302	3.3149	1.861042109	Top-Level ROI	Cr	1.4	1	50	0.7	0.5	R14_26231	cold ref	480	25	6341021	0	34	29	580	2682	0	13	13	6	0.060386473	0	17.48188406	80.97826087	0.030193237	0	0.030193237	0	0	0.030193237	0.362318841	0.211352657	0	0	0.452898551
448	3355	3564	-4.9897	-13.4707	86.3947	1.1229	1.1714	0.8619	4.749	3.4966	3.3039	2.2725	1.837376929	Top-Level ROI	Cr	1.4	1	50	0.7	0.5	R14_26231	cold ref	480	25	6341021	0	36	27	449	2870	0	6	15	3	0	0.029806259	13.35320417	85.24590164	0	0	0.059612519	0.029806259	0.089418778	0.029806259	0.41728763	0.059612519	0	0	0.536512668
1432	6998	7359	2.0103	18.7059	88.3969	1.0802	1.0141	1.4439	6.6257	3.4376	3.5968	3.9663	2.068834952	Top-Level ROI	Cr	1.4	1	50	0.7	0.5	R14_26231	cold ref	480	25	6341021	0	72	64	1434	5498	1	9	25	9	0	0	20.46298943	78.17947985	0	0.014289797	0.014289797	0	0.128608174	0	0.357244927	0.128608174	0	0.014289797	0.514432695
859	4502	4742	-2.7982	4.9895	90.5146	1.1008	1.0242	1.0648	5.0288	4.0872	2.9317	3.0584	1.84242919	Top-Level ROI	Cr	1.4	1	50	0.7	0.5	R14_26231	cold ref	480	25	6341021	0	37	29	859	3595	2	11	12	10	0.06663705	0	19.08040871	79.54242559	0	0.0444247	0.15548645	0.0444247	0.0888494	0	0.266548201	0.06663705	0	0	0.377609951
285	1263	1381	17.5279	21.5225	92.0868	1.1494	0.9505	0.8601	3.9361	3.7116	2.7699	2.434	1.721726639	Top-Level ROI	Cr	1.4	1	50	0.7	0.5	R14_26231	cold ref	480	25	6341021	0	38	20	285	940	0	4	8	6	0	0	22.56532067	74.42596991	0.079176564	0	0.316706255	0	0	0	0.63341251	0.079176564	0	0	1.425178147
672	2993	3188	-19.2554	-9.5938	93.2078	1.0029	0.9244	1.0604	4.1177	3.2581	2.9011	2.5805	1.72764925	Top-Level ROI	Cr	1.4	1	50	0.7	0.5	R14_26231	cold ref	480	25	6341021	0	54	33	673	2266	0	2	27	7	0	0	22.45238891	75.30905446	0	0	0	0	0.133645172	0.033411293	0.868693618	0.033411293	0	0	0.902104911
367	1545	1683	21.305	8.2707	93.9991	0.9062	1.1443	0.9587	4.1646	2.94	3.2012	2.4991	1.746346649	Top-Level ROI	Cr	1.4	1	50	0.7	0.5	R14_26231	cold ref	480	25	6341021	0	20	18	368	1148	0	6	11	5	0	0	23.75404531	73.91585761	0.064724919	0	0.129449838	0	0.129449838	0	0.71197411	0.194174757	0.064724919	0	0.582524272
227	1634	1752	12.9471	-21.279	96.0387	1.1755	1.052	0.6837	3.5414	3.8769	2.3479	2.3859	1.719287626	Top-Level ROI	Cr	1.4	1	50	0.7	0.5	R14_26231	cold ref	480	25	6341021	0	22	15	227	1393	1	0	7	3	0	0	13.89228886	84.51652387	0	0.06119951	0	0	0.244798042	0	0.428396573	0	0	0	0.673194614
378	2718	2857	-4.9438	-14.246	95.4713	1.0396	1.011	0.9712	4.2754	3.1181	3.2762	2.5654	1.745313324	Top-Level ROI	Cr	1.4	1	50	0.7	0.5	R14_26231	cold ref	480	25	6341021	0	44	27	380	2297	3	5	16	6	0	0	13.90728477	84.03237675	0.073583517	0.110375276	0.036791759	0.036791759	0.147167035	0.073583517	0.515084621	0.036791759	0	0	0.735835173
252	1299	1377	-24.094	0.7669	95.5371	0.8486	0.7963	0.7651	2.1657	3.235	1.98	2.1949	1.392692953	Top-Level ROI	Cr	1.4	1	50	0.7	0.5	R14_26231	cold ref	480	25	6341021	0	26	15	252	1015	0	2	14	5	0	0	19.39953811	77.9060816	0.076982294	0	0	0	0.076982294	0	1.077752117	0.076982294	0	0	0.923787529
97	744	790	-19.9277	-20.4276	101.7132	0.7544	0.7941	1.1637	2.9204	2.1188	2.3313	3.1641	1.598096324	Top-Level ROI	Cr	1.4	1	50	0.7	0.5	R14_26231	cold ref	480	25	6341021	0	10	5	98	631	0	7	3	4	0	0	13.03763441	84.81182796	0	0	0.134408602	0	0	0.134408602	0.268817204	0	0	0	0.672043011
317	2396	2543	-4.0023	17.37	101.3013	0.9748	1.1433	0.8145	3.8024	2.5443	3.6527	1.9591	1.709029017	Top-Level ROI	Cr	1.4	1	50	0.7	0.5	R14_26231	cold ref	480	25	6341021	0	32	20	319	2045	0	7	9	5	0	0	13.23038397	85.22537563	0.041736227	0	0.041736227	0	0.041736227	0.083472454	0.292153589	0.083472454	0	0	0.626043406
627	3918	4135	-10.1239	9.6858	103.9526	1.0856	1.1211	0.9481	4.8339	3.3304	3.7371	2.8709	1.826002788	Top-Level ROI	Cr	1.4	1	50	0.7	0.5	R14_26231	cold ref	480	25	6341021	0	37	21	630	3242	0	7	19	6	0.025523226	0	16.00306279	82.66972945	0.025523226	0	0.076569678	0	0.025523226	0.051046452	0.433894844	0.025523226	0.025523226	0	0.433894844
1068	4201	4475	13.5874	12.3353	105.0044	1.0581	0.8952	1.1324	4.4927	5.0193	3.0254	3.2387	1.789773285	Top-Level ROI	Cr	1.4	1	50	0.7	0.5	R14_26231	cold ref	480	25	6341021	0	47	33	1070	3098	1	7	6	6	0.023803856	0	25.42251845	73.38728874	0.047607712	0.023803856	0.023803856	0	0.119019281	0.023803856	0.119019281	0.071411569	0.023803856	0	0.499880981
874	4677	4972	-19.2048	15.3418	107.2936	1.0623	0.8886	1.2378	4.8941	3.7846	4.1912	3.7718	1.857482191	Top-Level ROI	Cr	1.4	1	50	0.7	0.5	R14_26231	cold ref	480	25	6341021	0	80	52	875	3741	0	9	20	4	0	0.021381227	18.68719264	79.58092795	0.021381227	0	0.064143682	0.021381227	0.128287364	0	0.427624546	0.042762455	0.021381227	0	0.833867864
78	537	578	1.031	-29.8765	110.568	1.3126	0.3271	0.9255	1.6643	2.8653	1.1599	2.7228	1.639043447	Top-Level ROI	Cr	1.4	1	50	0.7	0.5	R14_26231	cold ref	480	25	6341021	0	8	6	79	450	1	0	2	3	0	0	14.52513966	83.24022346	0	0.186219739	0	0	0.186219739	0	0.372439479	0	0.186219739	0	0.744878957
644	2357	2626	-8.5908	7.2715	9.1589	1.3866	0.7601	0.6813	3.0081	3.8349	2.7295	2.0672	1.72179594	Top-Level ROI	Cr	1.4	1	50	0.7	0.5	R14_26449	cold ref	480	25	6629089	0	1	9	661	1699	3	2	0	0	0.042426814	0	27.32286805	72.08315655	0	0.127280441	0	0	0	0	0	0	0.042426814	0.33941451	0
84	395	433	9.5183	-9.9435	13.1309	0.7791	0.7446	0.8101	1.9687	2.2029	1.7098	2.0766	1.348216592	Top-Level ROI	Cr	1.4	1	50	0.7	0.5	R14_26449	cold ref	480	25	6629089	0	0	8	94	303	0	0	0	0	0	0	21.26582278	76.70886076	0	0	0	0	0	0	0	0	1.518987342	0.506329114	0
236	1003	1069	5.1399	3.762	16.9305	1.0095	0.8512	0.6121	2.2032	2.9267	3.11	1.6701	1.455437426	Top-Level ROI	Cr	1.4	1	50	0.7	0.5	R14_26449	cold ref	480	25	6629089	0	0	10	253	757	1	0	1	1	0	0	23.52941176	75.17447657	0	0.099700897	0	0	0.099700897	0	0.099700897	0	0.099700897	0.797607178	0
311	1232	1278	-4.757	-2.0724	17.2585	0.8578	0.8185	0.6199	1.8232	2.1827	2.3387	1.7121	1.337923428	Top-Level ROI	Cr	1.4	1	50	0.7	0.5	R14_26449	cold ref	480	25	6629089	0	2	3	313	920	0	2	0	0	0	0	25.24350649	74.43181818	0	0	0	0	0.081168831	0	0	0	0	0.081168831	0.081168831
502	1634	1787	-3.4867	12.9073	19.1836	0.9207	0.6766	1.0071	2.6278	3.0204	2.6488	2.8123	1.523064825	Top-Level ROI	Cr	1.4	1	50	0.7	0.5	R14_26449	cold ref	480	25	6629089	0	2	16	522	1114	4	0	0	2	0	0.06119951	30.72215422	67.93145655	0	0.244798042	0	0.06119951	0.06119951	0	0	0	0.244798042	0.489596083	0.06119951
245	963	1105	-5.1182	-13.9426	30.4663	0.8867	0.5574	0.9895	2.0483	2.5803	1.8622	2.9545	1.440847632	Top-Level ROI	Cr	1.4	1	50	0.7	0.5	R14_26449	cold ref	480	25	6629089	0	0	12	266	706	0	0	0	0	0	0.10384216	25.44132918	73.3125649	0	0	0	0	0	0	0	0	0.10384216	1.038421599	0
355	1226	1326	-5.7061	-1.5183	30.5147	0.8813	0.848	0.8622	2.6987	2.5209	2.5984	2.0577	1.496389832	Top-Level ROI	Cr	1.4	1	50	0.7	0.5	R14_26449	cold ref	480	25	6629089	0	0	2	356	871	0	0	0	1	0	0	28.95595432	70.79934747	0	0	0	0	0.081566069	0	0	0	0.081566069	0	0
360	1283	1495	5.4183	-11.1596	31.1926	0.781	0.7993	0.7944	2.0774	2.5145	2.623	2.4274	1.371099139	Top-Level ROI	Cr	1.4	1	50	0.7	0.5	R14_26449	cold ref	480	25	6629089	0	0	6	372	915	1	0	0	1	0	0	28.05923617	71.31722525	0	0.077942323	0	0	0	0	0	0	0	0.467653936	0
150	790	872	13.3659	2.319	33.8336	0.889	0.9327	0.7678	2.6665	2.7039	2.5927	1.9414	1.499922375	Top-Level ROI	Cr	1.4	1	50	0.7	0.5	R14_26449	cold ref	480	25	6629089	0	0	10	166	627	1	0	0	2	0	0	18.98734177	79.36708861	0	0.126582278	0	0	0	0	0	0	0.506329114	0.759493671	0
82	323	365	13.5447	6.8933	41.5823	0.5828	0.7369	0.7801	1.4033	1.6369	2.4543	2.4423	1.221160702	Top-Level ROI	Cr	1.4	1	50	0.7	0.5	R14_26449	cold ref	480	25	6629089	0	0	4	83	235	2	1	0	0	0	0.309597523	25.3869969	72.75541796	0	0.619195046	0.309597523	0	0	0	0	0.309597523	0.309597523	0	0
919	4098	4214	-2.7977	6.1615	44.7422	0.7917	0.7535	1.1929	2.9808	2.8029	2.5024	2.9819	1.617887991	Top-Level ROI	Cr	1.4	1	50	0.7	0.5	R14_26449	cold ref	480	25	6629089	0	0	6	923	3174	1	3	2	6	0	0	22.42557345	77.15959004	0	0.024402147	0.024402147	0	0.09760859	0	0.048804295	0	0	0.048804295	0
250	1293	1380	8.0725	2.8291	53.3127	0.8614	0.8355	0.6268	1.8898	2.1191	2.2314	1.5117	1.353864266	Top-Level ROI	Cr	1.4	1	50	0.7	0.5	R14_26449	cold ref	480	25	6629089	0	0	4	256	1037	0	0	0	2	0	0	19.33488012	80.20108275	0	0	0	0	0	0	0	0	0.154679041	0.154679041	0
280	1039	1080	-9.0645	7.7962	60.2086	0.7937	0.598	0.7063	1.404	3.2939	1.7703	2.0601	1.219189641	Top-Level ROI	Cr	1.4	1	50	0.7	0.5	R14_26449	cold ref	480	25	6629089	0	0	7	291	752	0	0	1	3	0	0	26.94898941	71.99230029	0	0	0	0.096246391	0.096246391	0.096246391	0	0	0	0.481231954	0
1414	5098	5517	8.3452	4.1661	65.2304	0.8171	0.8115	1.282	3.5607	3.001	3.393	3.6684	1.723284266	Top-Level ROI	Cr	1.4	1	50	0.7	0.5	R14_26449	cold ref	480	25	6629089	0	0	7	1416	3685	2	5	1	4	0	0	27.7363672	71.93016869	0	0.039231071	0.019615536	0	0.117693213	0	0.019615536	0	0	0.019615536	0
450	1390	1567	0.8292	-13.7181	67.19	0.8544	0.9117	0.6448	2.1039	3.6005	3.0615	1.9888	1.406045266	Top-Level ROI	Cr	1.4	1	50	0.7	0.5	R14_26449	cold ref	480	25	6629089	0	2	3	450	941	0	2	1	0	0	0	32.37410072	67.26618705	0	0	0	0	0.143884892	0	0.071942446	0	0	0	0.071942446
66	375	397	-18.4047	-4.027	70.0014	0.3626	0.96	1.0819	1.5772	0.8243	2.2237	3.4874	1.491169464	Top-Level ROI	Cr	1.4	1	50	0.7	0.5	R14_26449	cold ref	480	25	6629089	0	0	8	72	316	0	0	0	0	0	0	17.6	80.26666667	0	0	0	0	1.333333333	0	0	0	0	0.8	0
654	2611	2735	1.8473	8.3772	81.5381	1.1719	1.3343	0.7412	4.8547	3.5802	3.721	2.2685	1.924339767	Top-Level ROI	Cr	1.4	1	50	0.7	0.5	R14_26449	cold ref	480	25	6629089	0	2	6	654	1941	0	2	11	8	0	0	25.04787438	73.99463807	0	0	0	0	0.114898506	0	0.421294523	0.038299502	0	0	0.038299502
455	2169	2332	-10.2219	-14.5031	85.8163	0.8804	0.7085	0.9584	2.504	2.4705	2.748	3.1173	1.481758067	Top-Level ROI	Cr	1.4	1	50	0.7	0.5	R14_26449	cold ref	480	25	6629089	0	0	3	457	1710	0	2	1	3	0	0	20.97740894	78.65375749	0	0	0	0.046104195	0.046104195	0	0.046104195	0	0	0.046104195	0
857	3327	3515	-11.1544	8.2165	86.9863	0.9509	0.9926	0.9464	3.7417	3.2952	3.7825	2.8103	1.668873431	Top-Level ROI	Cr	1.4	1	50	0.7	0.5	R14_26449	cold ref	480	25	6629089	0	0	9	863	2469	1	2	8	2	0	0.030057109	25.75894199	73.57980162	0	0.030057109	0.060114217	0	0.21039976	0.120228434	0.120228434	0	0	0.030057109	0
813	2484	2642	-2.1502	-12.0363	96.981	0.9818	0.8732	1.2074	4.3357	3.4805	3.2486	3.0367	1.784439475	Top-Level ROI	Cr	1.4	1	50	0.7	0.5	R14_26449	cold ref	480	25	6629089	0	0	11	813	1657	0	3	4	9	0	0	32.7294686	66.34460548	0	0	0.120772947	0	0.120772947	0	0.161030596	0.161030596	0	0	0
823	3106	3263	-18.8457	-4.1774	98.9711	1.0838	0.9782	1.1065	4.9137	3.6225	3.0874	3.6664	1.831895174	Top-Level ROI	Cr	1.4	1	50	0.7	0.5	R14_26449	cold ref	480	25	6629089	0	0	31	872	2257	1	3	2	5	0	0.03219575	26.49710238	72.18287186	0	0.03219575	0.03219575	0	0.160978751	0.03219575	0.03219575	0	0.0643915	0.740502254	0
537	2529	2620	11.1458	6.9978	97.4469	0.891	1.0538	0.836	3.2878	3.2183	3.5606	2.3811	1.613465661	Top-Level ROI	Cr	1.4	1	50	0.7	0.5	R14_26449	cold ref	480	25	6629089	0	0	1	539	1979	1	4	4	4	0	0	21.23368921	78.25227363	0	0.039541321	0.079082641	0	0	0	0.158165283	0	0	0.039541321	0
498	2361	2445	-7.8356	7.8075	102.0098	0.9458	0.9792	0.7208	2.7962	2.4432	3.021	2.1557	1.54042946	Top-Level ROI	Cr	1.4	1	50	0.7	0.5	R14_26449	cold ref	480	25	6629089	0	0	3	498	1866	0	2	1	1	0	0	21.09275731	78.65311309	0	0	0	0	0.127064803	0	0.042354934	0	0	0	0
211	1129	1173	0.0052	19.4719	102.806	0.9585	0.4429	0.7972	1.4176	3.078	1.6971	1.9307	1.323030801	Top-Level ROI	Cr	1.4	1	50	0.7	0.5	R14_26449	cold ref	480	25	6629089	0	0	4	213	922	0	0	0	1	0	0	18.6891054	80.8680248	0	0	0	0	0.265721878	0	0	0	0	0.088573959	0
633	3209	3339	14.336	-3.8212	103.9859	0.9144	1.0634	0.8309	3.3845	2.8828	3.3112	2.1917	1.630135494	Top-Level ROI	Cr	1.4	1	50	0.7	0.5	R14_26449	cold ref	480	25	6629089	0	2	12	636	2582	1	0	5	6	0	0	19.72577127	79.52633219	0	0.031162356	0	0	0.311623559	0.031162356	0.124649423	0	0	0.031162356	0.031162356
170	1098	1160	8.7152	-12.6822	108.8108	0.9515	0.8326	0.6117	2.03	3.4437	2.3875	1.3108	1.404546866	Top-Level ROI	Cr	1.4	1	50	0.7	0.5	R14_26449	cold ref	480	25	6629089	0	2	2	172	926	0	0	0	0	0	0	15.48269581	84.33515483	0	0	0	0	0	0	0	0	0	0.091074681	0.091074681
92	528	560	3.6766	19.4944	110.2757	0.9286	0.4215	0.8319	1.3638	2.7596	1.6905	2.2412	1.31606148	Top-Level ROI	Cr	1.4	1	50	0.7	0.5	R14_26449	cold ref	480	25	6629089	0	0	1	94	432	0	1	2	0	0	0	17.42424242	81.81818182	0	0	0.189393939	0	0	0	0.378787879	0	0	0.189393939	0
81	538	598	-0.4661	-19.8194	113.1673	1.0952	0.471	0.8782	1.8974	2.1771	1.5499	2.4756	1.480722553	Top-Level ROI	Cr	1.4	1	50	0.7	0.5	R14_26449	cold ref	480	25	6629089	0	0	3	81	456	0	2	1	0	0	0	15.05576208	84.20074349	0	0	0	0	0.185873606	0	0.185873606	0.185873606	0	0	0
749	3112	3317	-17.8647	3.0049	112.3508	1.0606	0.942	0.6994	2.9268	3.5392	2.9334	2.1989	1.58158045	Top-Level ROI	Cr	1.4	1	50	0.7	0.5	R14_26449	cold ref	480	25	6629089	0	0	5	750	2363	0	0	2	8	0	0	24.06812339	75.44987147	0	0	0	0	0.16066838	0.032133676	0.032133676	0	0	0	0
310	1616	1695	4.2611	1.1754	112.2465	0.9077	0.9176	0.5216	1.8198	2.7176	2.9316	1.379	1.392111924	Top-Level ROI	Cr	1.4	1	50	0.7	0.5	R14_26449	cold ref	480	25	6629089	0	0	6	310	1313	0	0	1	4	0	0	19.18316832	80.13613861	0	0	0	0	0.371287129	0	0.061881188	0	0	0	0
807	3382	3594	-9.861	11.5053	114.9801	0.9933	1.2661	0.8239	4.3399	3.226	4.3565	2.4386	1.807889739	Top-Level ROI	Cr	1.4	1	50	0.7	0.5	R14_26449	cold ref	480	25	6629089	0	2	6	809	2566	0	4	3	11	0	0	23.86162034	75.42874039	0.029568303	0	0.059136606	0	0.147841514	0	0.088704908	0	0	0.029568303	0
1333	5277	5502	4.7858	2.2616	120.1578	1.1358	1.0793	0.9325	4.788	4.3293	3.7572	1.8602	1.823317411	Top-Level ROI	Cr	1.4	1	50	0.7	0.5	R14_26449	cold ref	480	25	6629089	0	0	10	1333	3930	0	4	15	11	0	0	25.26056471	74.01932916	0	0	0.037900322	0	0.151601289	0	0.284252416	0.018950161	0	0	0
174	1068	1127	-12.1499	-1.257	120.9862	0.8701	1.0788	0.5115	2.0112	2.6214	2.9698	1.5308	1.477333984	Top-Level ROI	Cr	1.4	1	50	0.7	0.5	R14_26449	cold ref	480	25	6629089	0	0	4	174	896	0	0	0	1	0	0	16.29213483	83.33333333	0	0	0	0	0.187265918	0	0	0.093632959	0	0	0
413	1894	1989	9.6802	15.2945	121.6765	0.9075	1.1626	0.7929	3.5042	3.3438	4.0928	1.7973	1.674480642	Top-Level ROI	Cr	1.4	1	50	0.7	0.5	R14_26449	cold ref	480	25	6629089	0	0	2	415	1470	2	1	5	4	0	0	21.80570222	77.45512144	0	0.105596621	0.05279831	0	0.05279831	0	0.263991552	0	0	0.05279831	0
539	2290	2468	-11.353	-17.0726	126.7109	0.9801	0.7815	0.8274	2.6549	2.9113	2.675	3.2897	1.50197504	Top-Level ROI	Cr	1.4	1	50	0.7	0.5	R14_26449	cold ref	480	25	6629089	0	0	0	540	1740	0	1	6	4	0	0	23.5371179	75.98253275	0	0	0.043668122	0	0	0.043668122	0.218340611	0	0	0	0
539	1918	2007	19.926	-0.1926	127.3345	0.5398	1.1232	0.9137	2.3204	1.7229	3.4979	2.6815	1.545254015	Top-Level ROI	Cr	1.4	1	50	0.7	0.5	R14_26449	cold ref	480	25	6629089	0	4	13	545	1380	1	0	0	4	0	0	28.10218978	71.01147028	0	0.052137643	0	0	0.31282586	0	0	0.052137643	0	0.15641293	0.104275287
713	3057	3239	15.7001	-7.023	131.6062	0.9787	1.1254	0.6474	2.9871	2.8732	3.911	1.9475	1.6258861	Top-Level ROI	Cr	1.4	1	50	0.7	0.5	R14_26449	cold ref	480	25	6629089	0	2	6	713	2343	0	2	5	3	0	0	23.32351979	76.15309127	0	0	0.065423618	0	0.163559045	0	0.163559045	0	0	0	0.032711809
835	3856	4032	-0.4746	20.4378	132.8464	0.8522	0.859	1.0261	3.1465	2.7281	3.4799	2.9344	1.586507816	Top-Level ROI	Cr	1.4	1	50	0.7	0.5	R14_26449	cold ref	480	25	6629089	0	0	9	837	3000	0	3	12	11	0	0	21.65456432	77.48962656	0	0	0.07780083	0	0.10373444	0	0.31120332	0.05186722	0	0.02593361	0
214	907	985	-13.3645	-17.1642	134.0742	0.8299	0.5883	0.5616	1.1487	2.5002	2.7306	2.0245	1.161992022	Top-Level ROI	Cr	1.4	1	50	0.7	0.5	R14_26449	cold ref	480	25	6629089	0	0	1	214	694	0	0	1	0	0	0	23.59426681	76.18522602	0	0	0	0	0.110253583	0	0.110253583	0	0	0	0
787	3415	3620	-21.2968	-0.2958	140.3453	0.9055	0.9653	1.0644	3.8975	2.6467	3.0425	2.9411	1.698435074	Top-Level ROI	Cr	1.4	1	50	0.7	0.5	R14_26449	cold ref	480	25	6629089	0	4	6	790	2621	1	0	1	10	0	0	23.04538799	76.39824305	0.029282577	0.029282577	0	0	0.117130307	0.029282577	0	0	0	0.029282577	0.029282577
558	2441	2551	0.5053	-5.6818	140.161	0.921	1.2855	0.621	3.0799	3.1498	3.4393	2.18	1.698938566	Top-Level ROI	Cr	1.4	1	50	0.7	0.5	R14_26449	cold ref	480	25	6629089	0	2	7	560	1878	0	2	4	7	0	0	22.85948382	76.32117984	0	0	0.081933634	0	0.204834084	0	0.163867268	0	0	0.040966817	0.040966817
113	672	720	-16.0685	-8.2527	140.1331	0.8593	0.9094	0.5061	1.6567	2.4673	2.8615	1.8363	1.349645161	Top-Level ROI	Cr	1.4	1	50	0.7	0.5	R14_26449	cold ref	480	25	6629089	0	0	2	115	556	0	0	0	4	0	0	16.81547619	82.29166667	0	0	0	0	0.148809524	0	0	0	0	0.148809524	0
339	1453	1559	18.3802	-11.3199	147.5852	0.5849	0.7287	0.8382	1.4964	1.9511	2.343	2.6938	1.255265287	Top-Level ROI	Cr	1.4	1	50	0.7	0.5	R14_26449	cold ref	480	25	6629089	0	0	2	339	1113	0	0	0	5	0	0	23.33103923	76.1871989	0	0	0	0	0.137646249	0	0	0	0	0	0
797	3755	3966	14.7205	7.5326	147.3088	1.0844	1.224	0.7524	4.1831	3.1627	3.805	2.1578	1.800056977	Top-Level ROI	Cr	1.4	1	50	0.7	0.5	R14_26449	cold ref	480	25	6629089	0	3	8	797	2964	0	0	3	1	0.026631158	0	21.22503329	78.42876165	0	0	0	0.026631158	0.159786951	0	0.079893475	0	0	0	0.026631158
349	1976	2047	-3.9719	11.9694	148.7731	1.3913	1.7813	0.5866	6.0899	3.1587	4.373	1.4366	2.335132746	Top-Level ROI	Cr	1.4	1	50	0.7	0.5	R14_26449	cold ref	480	25	6629089	0	0	5	349	1626	0	0	8	3	0	0	17.66194332	81.52834008	0	0	0	0	0.253036437	0	0.4048583	0	0	0	0
327	2428	2557	0.4199	-4.008	2.3112	2.3221	1.4798	0.8449	12.1612	5.2037	4.9102	2.4938	2.880245208	Top-Level ROI	Cr	1.4	1	50	0.7	0.5	R14_26450	cold irrd	480	150	22671004	0.141707932	0	1	329	2098	0	0	0	2	0	0	13.46787479	86.40856672	0	0	0	0	0	0	0	0	0	0.041186161	0
106	399	475	-9.9718	12.1404	12.2842	1.5361	1.1353	1.1266	8.23	3.609	3.0585	2.5291	2.217597091	Top-Level ROI	Cr	1.4	1	50	0.7	0.5	R14_26450	cold irrd	480	150	22671004	0.144251089	0	12	122	283	0	0	0	0	0	0	26.56641604	70.9273183	0	0	0	0	0	0	0	0.501253133	0	2.005012531	0
376	1149	1304	-7.3919	-3.9682	15.0922	1.3782	1.1558	1.0698	7.1381	3.9059	3.8777	2.8153	2.092792613	Top-Level ROI	Cr	1.4	1	50	0.7	0.5	R14_26450	cold irrd	480	150	22671004	0.14498173	0	13	392	760	0	2	1	0	0	0	32.72410792	66.14447346	0	0	0	0	0	0	0.087032202	0.174064404	0.174064404	0.609225413	0
216	733	847	5.8361	-13.62	15.9034	1.4024	1.6206	0.8871	8.4457	4.0421	3.6508	2.6802	2.319486264	Top-Level ROI	Cr	1.4	1	50	0.7	0.5	R14_26450	cold irrd	480	150	22671004	0.145192804	0	11	230	506	0	0	0	1	0	0	29.46793997	69.0313779	0	0	0	0	0	0	0	0.136425648	0.545702592	0.68212824	0
295	1045	1199	4.6192	1.3523	17.7285	1.3775	1.6536	1.4456	13.7929	4.254	4.2463	3.7343	2.592616163	Top-Level ROI	Cr	1.4	1	50	0.7	0.5	R14_26450	cold irrd	480	150	22671004	0.145667695	0	9	302	738	0	6	1	1	0	0	28.22966507	70.62200957	0	0	0	0	0	0	0.09569378	0.19138756	0.28708134	0.19138756	0
405	1650	1848	-7.8851	-12.94	19.4182	1.6995	1.1343	1.0959	8.8496	4.8111	3.3862	3.5638	2.31860595	Top-Level ROI	Cr	1.4	1	50	0.7	0.5	R14_26450	cold irrd	480	150	22671004	0.146107354	0	12	427	1231	0	0	0	2	0	0	24.54545455	74.60606061	0	0	0	0	0	0	0	0	0.121212121	0.606060606	0
95	375	421	-0.6652	-4.592	26.5898	1.1604	1.2646	0.9473	5.823	2.3478	3.1227	2.3138	1.960387362	Top-Level ROI	Cr	1.4	1	50	0.7	0.5	R14_26450	cold irrd	480	150	22671004	0.148000929	0	3	101	274	0	4	0	1	0	0	25.33333333	73.06666667	0	0	0	0	0	0	0	0	0	0.8	0
89	263	305	-9.4227	10.7854	29.3943	1.4427	1.423	1.0214	8.7832	3.4735	2.9152	2.5041	2.269266456	Top-Level ROI	Cr	1.4	1	50	0.7	0.5	R14_26450	cold irrd	480	150	22671004	0.148742374	0	2	93	171	0	2	0	0	0	0	33.84030418	65.01901141	0	0	0	0	0	0	0	0	0	0.760456274	0
92	376	435	12.8528	0.3474	32.2862	1.6133	1.7948	1.8815	22.8204	4.1439	3.3331	4.6587	3.06007944	Top-Level ROI	Cr	1.4	1	50	0.7	0.5	R14_26450	cold irrd	480	150	22671004	0.149510015	2	6	93	279	0	2	0	1	0	0	24.46808511	73.67021277	0	0	0	0.531914894	0	0	0	0.265957447	0.265957447	0	0.265957447
166	581	651	8.0164	-10.8285	34.5014	1.4583	1.1814	1.9488	14.0644	3.7273	3.1064	4.2209	2.705580583	Top-Level ROI	Cr	1.4	1	50	0.7	0.5	R14_26450	cold irrd	480	150	22671004	0.150098657	0	12	187	401	0	4	0	0	0	0	28.57142857	69.01893287	0	0	0	0	0	0	0	0	0.516351119	1.549053356	0
315	995	1132	-13.7698	-3.6203	35.7393	1.2302	1.8154	1.3838	12.9455	3.7256	4.9341	3.6717	2.593062213	Top-Level ROI	Cr	1.4	1	50	0.7	0.5	R14_26450	cold irrd	480	150	22671004	0.150427603	0	12	335	663	0	6	1	1	0	0.100502513	31.65829146	66.63316583	0	0	0	0	0	0	0.100502513	0	0.201005025	0.904522613	0
311	901	1039	-8.2332	13.7066	40.1984	1.8945	1.4165	2.5293	28.4319	4.6589	4.1024	5.4201	3.463085473	Top-Level ROI	Cr	1.4	1	50	0.7	0.5	R14_26450	cold irrd	480	150	22671004	0.151612115	0	20	338	567	0	6	0	2	0	0	34.51720311	62.8190899	0	0	0	0.110987791	0	0	0	0.110987791	0.776914539	1.109877913	0
103	456	493	-12.6458	-13.0097	45.5857	0.9727	0.9286	1.1366	4.3004	2.3103	2.1895	2.6635	1.760767676	Top-Level ROI	Cr	1.4	1	50	0.7	0.5	R14_26450	cold irrd	480	150	22671004	0.153032877	0	1	105	352	0	0	0	0	0	0	22.5877193	77.19298246	0	0	0	0	0	0	0	0	0	0.219298246	0
119	464	539	7.5241	-15.3494	47.2455	1.448	1.5369	1.3201	12.3053	4.1109	3.0121	3.5038	2.490266978	Top-Level ROI	Cr	1.4	1	50	0.7	0.5	R14_26450	cold irrd	480	150	22671004	0.153470607	0	10	132	331	0	6	0	1	0	0	25.64655172	71.3362069	0	0	0	0	0	0	0	0	1.50862069	0.646551724	0
77	195	232	7.7364	15.093	48.1601	1.4028	1.1433	1.6264	10.9269	3.4407	2.7831	3.2472	2.433137828	Top-Level ROI	Cr	1.4	1	50	0.7	0.5	R14_26450	cold irrd	480	150	22671004	0.153711809	0	2	80	116	0	0	0	0	0	0	39.48717949	59.48717949	0	0	0	0	0	0	0	0	0.512820513	0.512820513	0
86	273	339	12.9869	-0.7129	48.142	1.5191	1.5532	1.4445	14.2766	3.379	3.6644	3.7019	2.608960578	Top-Level ROI	Cr	1.4	1	50	0.7	0.5	R14_26450	cold irrd	480	150	22671004	0.153707036	0	4	89	183	0	0	0	1	0	0	31.5018315	67.03296703	0	0	0	0	0	0	0	0.366300366	0.366300366	0.366300366	0
85	268	326	-3.9311	-6.0005	48.7321	1.4346	1.6782	1.024	10.3268	3.7938	3.9646	2.3686	2.433723156	Top-Level ROI	Cr	1.4	1	50	0.7	0.5	R14_26450	cold irrd	480	150	22671004	0.153862659	0	3	91	179	0	0	0	1	0	0	31.71641791	66.79104478	0	0	0	0	0	0	0	0	0	1.119402985	0
66	199	234	-0.7229	-1.5101	57.1467	1.407	1.571	1.4095	13.0508	3.1196	3.4662	3.5992	2.536608021	Top-Level ROI	Cr	1.4	1	50	0.7	0.5	R14_26450	cold irrd	480	150	22671004	0.15606156	0	1	67	131	0	2	0	0	0	0	33.16582915	65.82914573	0	0	0	0	0	0	0	0	0.502512563	0	0
102	303	356	-14.5489	-3.542	58.7548	1.2135	1.4527	1.158	8.5511	3.1571	3.2491	2.601	2.218982546	Top-Level ROI	Cr	1.4	1	50	0.7	0.5	R14_26450	cold irrd	480	150	22671004	0.156481102	0	4	106	197	0	0	0	1	0	0	33.66336634	65.01650165	0	0	0	0	0	0	0	0.330033003	0	0.660066007	0
225	1052	1149	-4.8798	4.2818	62.4325	1.698	1.4434	1.7196	17.6538	4.5541	3.4522	3.6713	2.81489462	Top-Level ROI	Cr	1.4	1	50	0.7	0.5	R14_26450	cold irrd	480	150	22671004	0.157438126	0	4	231	823	0	0	0	0	0	0	21.3878327	78.23193916	0	0	0	0	0	0	0	0	0.190114068	0.190114068	0
339	1370	1492	6.3772	8.64	65.2137	1.5572	3.6818	1.9773	47.4851	4.896	7.9195	5.7426	4.459847348	Top-Level ROI	Cr	1.4	1	50	0.7	0.5	R14_26450	cold irrd	480	150	22671004	0.158160907	0	15	359	1015	0	4	0	0	0	0	24.74452555	74.08759124	0	0	0	0	0	0	0	0.072992701	0.437956204	0.510948905	0
82	348	373	-2.8539	12.7256	66.4305	1.6157	1.3483	1.5268	13.9314	3.7649	3.0972	3.4907	2.599907233	Top-Level ROI	Cr	1.4	1	50	0.7	0.5	R14_26450	cold irrd	480	150	22671004	0.15847713	0	6	87	258	0	6	0	0	0	0	23.56321839	74.13793103	0	0	0	0	0	0	0	0.287356322	0.862068966	0.287356322	0
203	492	592	4.5714	-11.496	77.3127	1.8744	1.4821	2.2597	26.2957	4.5799	4.6613	5.166	3.288805233	Top-Level ROI	Cr	1.4	1	50	0.7	0.5	R14_26450	cold irrd	480	150	22671004	0.161313615	0	3	209	282	0	4	0	2	0	0	41.2601626	57.31707317	0	0	0	0	0	0	0	0	0	0.609756098	0
108	312	389	11.1883	-4.1807	82.599	1.6456	1.7809	2.2322	27.4033	3.4862	4.8496	4.8651	3.295803545	Top-Level ROI	Cr	1.4	1	50	0.7	0.5	R14_26450	cold irrd	480	150	22671004	0.162700447	0	6	117	196	0	0	1	1	0	0	34.61538462	62.82051282	0	0	0	0	0	0	0.320512821	0	0.961538462	0.961538462	0
181	516	594	-5.6251	-9.3967	84.599	1.7511	1.471	1.9537	21.0801	4.3708	3.7306	5.3208	3.007845724	Top-Level ROI	Cr	1.4	1	50	0.7	0.5	R14_26450	cold irrd	480	150	22671004	0.163227854	0	2	184	332	0	2	0	0	0	0	35.07751938	64.34108527	0	0	0	0	0	0	0	0	0.19379845	0.19379845	0
60	162	188	-12.1071	-1.8033	86.796	1.6212	1.4328	1.6379	15.9366	3.2848	3.2106	3.4713	2.713654674	Top-Level ROI	Cr	1.4	1	50	0.7	0.5	R14_26450	cold irrd	480	150	22671004	0.163807209	0	0	60	101	0	2	0	0	0	0	37.03703704	62.34567901	0	0	0	0	0	0	0	0	0	0	0
95	288	334	2.6973	-2.157	93.0871	1.3629	1.675	1.477	14.1228	2.8456	3.7019	4.1993	2.616228279	Top-Level ROI	Cr	1.4	1	50	0.7	0.5	R14_26450	cold irrd	480	150	22671004	0.165477642	0	4	98	189	0	2	0	0	0	0	32.98611111	65.625	0	0	0	0	0	0	0	0.347222222	0.347222222	0.347222222	0
57	137	174	-9.4671	12.2009	96.808	1.4847	1.2656	1.3587	10.6951	3.4128	3.654	3.1547	2.377423635	Top-Level ROI	Cr	1.4	1	50	0.7	0.5	R14_26450	cold irrd	480	150	22671004	0.166472655	0	4	63	76	0	0	0	0	0	0	41.60583942	55.47445255	0	0	0	0	0	0	0	0	1.459854015	1.459854015	0
462	1582	1767	6.5419	0.1242	105.5121	1.58	1.7208	2.9568	33.6743	4.7733	4.5888	8.0296	3.768317779	Top-Level ROI	Cr	1.4	1	50	0.7	0.5	R14_26450	cold irrd	480	150	22671004	0.168835853	0	9	470	1110	0	6	0	0	0	0	29.20353982	70.16434893	0	0	0	0	0	0	0	0.12642225	0.12642225	0.189633375	0
191	656	719	-2.8066	-14.0391	107.6511	1.7554	1.5474	1.4462	16.455	3.9595	3.0844	3.4368	2.750885377	Top-Level ROI	Cr	1.4	1	50	0.7	0.5	R14_26450	cold irrd	480	150	22671004	0.169421668	0	22	221	443	0	2	1	1	0	0	29.11585366	67.37804878	0	0	0	0.152439024	0	0	0.152439024	0.304878049	0.609756098	1.981707317	0
187	689	749	-5.9529	5.2099	112.1772	1.8441	1.7988	1.5709	21.8271	4.0304	4.2765	4.0805	3.017302282	Top-Level ROI	Cr	1.4	1	50	0.7	0.5	R14_26450	cold irrd	480	150	22671004	0.170673798	0	9	202	492	0	0	0	1	0	0	27.14078374	71.40783745	0	0	0	0	0	0	0	0	0.435413643	0.870827286	0
82	332	373	-10.0255	15.3363	112.969	1.4843	1.1836	1.3524	9.952	3.4515	2.5202	3.238	2.330888502	Top-Level ROI	Cr	1.4	1	50	0.7	0.5	R14_26450	cold irrd	480	150	22671004	0.170895215	0	2	85	247	0	2	0	0	0	0	24.69879518	74.39759036	0	0	0	0	0	0	0	0	0.301204819	0.301204819	0
270	1026	1129	17.0311	-10.5561	115.8713	1.0847	1.2434	1.8641	10.5308	3.0237	3.2467	4.9729	2.489475137	Top-Level ROI	Cr	1.4	1	50	0.7	0.5	R14_26450	cold irrd	480	150	22671004	0.171706808	0	13	288	741	0	0	0	3	0	0	26.31578947	72.22222222	0	0	0	0	0	0	0	0.097465887	0.389863548	0.682261209	0
162	685	733	-13.5543	-1.2881	116.0263	1.2717	1.5764	1.3991	11.7498	3.3859	4.1261	3.1117	2.461653643	Top-Level ROI	Cr	1.4	1	50	0.7	0.5	R14_26450	cold irrd	480	150	22671004	0.171750152	0	14	185	507	0	2	1	1	0	0	23.64963504	74.01459854	0	0	0	0	0	0	0.145985401	0.145985401	0.145985401	1.605839416	0
59	192	222	17.9298	4.045	115.6145	1.1248	1.3776	1.6882	10.9572	2.7016	2.6128	3.6032	2.452137035	Top-Level ROI	Cr	1.4	1	50	0.7	0.5	R14_26450	cold irrd	480	150	22671004	0.171634997	0	3	60	130	0	0	0	1	0	0	30.72916667	67.70833333	0	0	0	0	0	0	0	0.520833333	0.520833333	0	0
322	1119	1215	8.5865	-13.6464	117.9582	1.5554	1.4571	1.5188	14.4188	4.0028	3.8494	3.9282	2.617090562	Top-Level ROI	Cr	1.4	1	50	0.7	0.5	R14_26450	cold irrd	480	150	22671004	0.172290385	0	20	354	775	0	5	0	1	0	0	28.77569258	69.25826631	0	0	0.089365505	0	0	0	0	0.17873101	0	1.429848079	0
67	185	223	-19.2458	3.9987	116.7474	0.8884	1.7172	1.3941	8.9092	2.2234	4.3078	2.7225	2.383599213	Top-Level ROI	Cr	1.4	1	50	0.7	0.5	R14_26450	cold irrd	480	150	22671004	0.171951799	0	3	67	115	0	0	0	1	0	0.540540541	36.21621622	62.16216216	0	0	0	0	0	0	0	0.540540541	0	0	0
208	806	895	-13.5131	-11.9602	121.3823	1.6338	1.4142	1.6488	15.9577	3.807	4.1679	4.7281	2.718051788	Top-Level ROI	Cr	1.4	1	50	0.7	0.5	R14_26450	cold irrd	480	150	22671004	0.173253489	0	17	235	582	0	4	0	1	0	0	25.80645161	71.71215881	0	0	0	0.124069479	0.124069479	0	0	0	0.372208437	1.488833747	0
547	1675	1856	8.5591	13.5	122.6244	1.4397	1.2487	1.977	14.8882	4.2093	4.4147	5.2228	2.746000142	Top-Level ROI	Cr	1.4	1	50	0.7	0.5	R14_26450	cold irrd	480	150	22671004	0.173605856	0	17	578	1109	0	2	0	1	0	0	32.65671642	66.20895522	0	0	0	0	0	0	0	0	0.179104478	0.835820896	0
139	527	590	1.1317	-14.8791	123.9748	1.7246	1.3211	1.3197	12.5951	4.0917	3.3775	3.1271	2.54188089	Top-Level ROI	Cr	1.4	1	50	0.7	0.5	R14_26450	cold irrd	480	150	22671004	0.173988946	1	8	151	377	0	2	0	1	0.189753321	0	26.37571157	71.5370019	0	0	0	0	0	0	0	0	0.759013283	0.759013283	0
145	399	469	15.2725	9.8402	125.8131	1.5227	1.4767	1.6645	15.6776	3.4901	4.0115	3.8437	2.696260082	Top-Level ROI	Cr	1.4	1	50	0.7	0.5	R14_26450	cold irrd	480	150	22671004	0.174510446	0	5	145	251	0	0	0	1	0	0	36.34085213	62.6566416	0	0	0	0.250626566	0	0	0	0.501253133	0	0	0
87	325	357	-11.117	-3.5184	127.2332	1.2411	1.1225	1.2889	7.5218	3.5558	2.6682	2.7503	2.11224967	Top-Level ROI	Cr	1.4	1	50	0.7	0.5	R14_26450	cold irrd	480	150	22671004	0.174913309	0	3	89	232	0	2	0	3	0	0	26.76923077	71.38461538	0	0	0	0	0	0	0	0.307692308	0	0.307692308	0
74	226	259	-8.2234	2.6723	127.3357	1.5306	1.4461	0.8901	8.2524	3.6694	3.2317	1.8902	2.286092645	Top-Level ROI	Cr	1.4	1	50	0.7	0.5	R14_26450	cold irrd	480	150	22671004	0.174942387	0	3	76	148	0	0	1	1	0	0	32.74336283	65.04424779	0	0	0	0.442477876	0	0	0.442477876	0	0.884955752	0	0
208	629	730	-7.6282	9.4773	134.3372	1.8709	1.8513	1.6474	23.9013	4.5111	5.0901	3.385	3.105077336	Top-Level ROI	Cr	1.4	1	50	0.7	0.5	R14_26450	cold irrd	480	150	22671004	0.176939371	0	5	215	417	0	2	1	0	0	0	33.06836248	65.81875994	0	0	0	0	0.158982512	0	0.158982512	0	0.158982512	0.476947536	0
181	736	868	3.1766	8.0074	138.4868	1.2505	2.7394	1.4203	20.3802	3.2471	5.8318	3.5878	3.329461623	Top-Level ROI	Cr	1.4	1	50	0.7	0.5	R14_26450	cold irrd	480	150	22671004	0.178126846	0	7	190	547	0	2	0	1	0	0	24.5923913	74.32065217	0	0	0	0	0	0	0	0.135869565	0.135869565	0.543478261	0
71	172	210	19.6631	1.8949	140.7567	0.9443	1.0808	1.828	7.8146	2.991	2.6517	4.1555	2.324094475	Top-Level ROI	Cr	1.4	1	50	0.7	0.5	R14_26450	cold irrd	480	150	22671004	0.178777118	0	6	81	95	0	0	0	0	0	0	41.27906977	55.23255814	0	0	0	0	0	0	0	0	1.162790698	2.325581395	0
62	218	249	3.0201	-18.5213	140.2749	1.4804	0.9833	1.0817	6.5955	3.0261	2.4314	2.4745	2.080513864	Top-Level ROI	Cr	1.4	1	50	0.7	0.5	R14_26450	cold irrd	480	150	22671004	0.178638795	0	5	68	150	0	4	0	0	0	0	28.44036697	68.80733945	0	0	0	0	0	0	0	0.458715596	0	1.376146789	0
150	497	557	-13.3414	-7.7461	141.3021	1.4596	1.6131	1.2539	12.3655	3.6173	4.068	2.9385	2.510933886	Top-Level ROI	Cr	1.4	1	50	0.7	0.5	R14_26450	cold irrd	480	150	22671004	0.178933701	0	14	162	336	0	0	0	1	0	0	30.18108652	67.40442656	0	0	0	0.201207243	0	0	0	0.60362173	0.402414487	1.006036217	0
53	177	199	-4.0233	19.0225	147.4484	1.1389	0.9253	1.4567	6.43	2.5298	2.061	2.902	2.067667331	Top-Level ROI	Cr	1.4	1	50	0.7	0.5	R14_26450	cold irrd	480	150	22671004	0.180698285	0	4	56	119	0	2	0	1	0	0	29.94350282	67.23163842	0	0	0	0	0	0	0	0.564971751	0.564971751	0.564971751	0
175	669	747	12.8685	0.5063	148.2258	1.261	1.5527	1.3721	11.2538	3.2052	4.1103	3.2761	2.425625012	Top-Level ROI	Cr	1.4	1	50	0.7	0.5	R14_26450	cold irrd	480	150	22671004	0.180921475	0	4	183	489	0	0	0	1	0	0	26.15844544	73.0941704	0	0	0	0	0	0	0	0	0	0.597907324	0
108	333	415	10.766	-13.7386	148.3807	1.4169	1.1869	1.1733	8.2654	2.9564	2.9105	2.6259	2.189285297	Top-Level ROI	Cr	1.4	1	50	0.7	0.5	R14_26450	cold irrd	480	150	22671004	0.180965946	0	3	112	222	0	0	0	1	0	0	32.43243243	66.36636637	0	0	0	0.3003003	0	0	0	0	0	0.600600601	0
168	569	635	-4.6901	-10.7733	149.6361	1.7732	1.5668	1.4797	17.2198	5.0654	3.5786	3.0734	2.790808587	Top-Level ROI	Cr	1.4	1	50	0.7	0.5	R14_26450	cold irrd	480	150	22671004	0.181326368	1	21	202	379	0	2	0	0	0.175746924	0	29.5254833	66.60808436	0	0	0	0	0	0	0	0.175746924	0.702987698	2.636203866	0
68	208	236	-17.0733	7.1166	149.1026	1.4983	1.2062	1.1849	8.9698	3.3715	2.9849	3.114	2.259161203	Top-Level ROI	Cr	1.4	1	50	0.7	0.5	R14_26450	cold irrd	480	150	22671004	0.181173201	0	6	76	134	0	0	0	1	0	0	32.69230769	64.42307692	0	0	0	0	0	0	0	0.480769231	0	1.923076923	0
118	375	435	1.799	-20.1802	151.7851	1.1442	0.8309	1.5324	6.1025	3.2926	1.864	3.5041	2.085147048	Top-Level ROI	Cr	1.4	1	50	0.7	0.5	R14_26450	cold irrd	480	150	22671004	0.181941611	0	6	124	250	0	2	0	1	0	0.266666667	31.46666667	66.66666667	0	0	0	0	0	0	0	0.266666667	0	0.8	0
240	712	835	-3.1956	-1.7253	158.5435	1.5423	1.6919	2.0554	22.4673	4.0617	3.8832	5.5285	3.076667688	Top-Level ROI	Cr	1.4	1	50	0.7	0.5	R14_26450	cold irrd	480	150	22671004	0.183875385	0	15	258	451	0	14	0	1	0	0	33.70786517	63.34269663	0	0	0	0	0	0	0	0.280898876	0.561797753	0.983146067	0
199	624	713	14.2733	-11.7732	159.3323	1.4919	1.2661	1.701	13.4582	3.7503	3.3766	4.3444	2.592715916	Top-Level ROI	Cr	1.4	1	50	0.7	0.5	R14_26450	cold irrd	480	150	22671004	0.184101083	0	7	207	419	0	0	0	0	0	0	31.89102564	67.1474359	0	0	0	0	0	0	0	0.16025641	0.320512821	0.480769231	0
255	807	929	-0.9789	12.3571	162.1662	1.6312	1.539	2.0449	21.5043	4.221	4.0669	5.3624	3.034954769	Top-Level ROI	Cr	1.4	1	50	0.7	0.5	R14_26450	cold irrd	480	150	22671004	0.184907176	0	7	265	545	0	2	0	0	0	0	31.59851301	67.53407683	0	0	0	0	0	0	0	0.123915737	0	0.619578686	0
137	551	622	10.9469	2.7186	162.6322	1.6498	1.4824	1.427	14.6181	3.6431	4.4806	3.2352	2.637362091	Top-Level ROI	Cr	1.4	1	50	0.7	0.5	R14_26450	cold irrd	480	150	22671004	0.185039486	0	6	143	408	0	2	0	0	0	0	24.86388385	74.04718693	0	0	0	0	0	0	0	0.181488203	0.362976407	0.362976407	0
274	961	1064	-3.0737	-5.8846	174.4699	3.8597	1.8808	1.8745	57.0008	7.3861	5.0055	4.804	4.684916539	Top-Level ROI	Cr	1.4	1	50	0.7	0.5	R14_26450	cold irrd	480	150	22671004	0.18838933	0	7	287	679	0	0	0	1	0	0	28.5119667	70.65556712	0	0	0	0	0	0	0	0	0.104058273	0.624349636	0
133	426	473	-7.2773	16.6949	180.1328	1.6239	0.9979	2.1955	14.9025	3.8115	3.3264	5.642	2.907417388	Top-Level ROI	Cr	1.4	1	50	0.7	0.5	R14_26450	cold irrd	480	150	22671004	0.189982446	0	10	150	283	0	0	0	0	0	0	31.22065728	66.43192488	0	0	0	0	0	0	0	0	0.704225352	1.643192488	0
175	484	563	9.1387	14.419	184.3014	1.5281	1.4373	1.5838	14.5705	3.5573	3.3339	4.1709	2.62856298	Top-Level ROI	Cr	1.4	1	50	0.7	0.5	R14_26450	cold irrd	480	150	22671004	0.191138574	0	8	184	301	0	2	0	0	0	0	36.15702479	62.19008264	0	0	0	0	0	0	0	0.20661157	0.619834711	0.619834711	0
179	510	581	1.1267	-16.637	187.5369	1.4978	1.3585	1.5697	13.3786	4.0356	3.2355	4.3469	2.559860383	Top-Level ROI	Cr	1.4	1	50	0.7	0.5	R14_26450	cold irrd	480	150	22671004	0.192035915	0	15	193	315	0	6	0	1	0	0	35.09803922	61.76470588	0	0	0	0	0	0	0	0.588235294	0.784313725	0.980392157	0
164	540	602	2.8952	-1.7402	187.8951	1.3096	1.6955	1.3239	12.3131	3.54	4.6353	3.5642	2.5184288	Top-Level ROI	Cr	1.4	1	50	0.7	0.5	R14_26450	cold irrd	480	150	22671004	0.192135259	0	16	189	359	0	4	0	0	0	0	30.37037037	66.48148148	0	0	0	0	0	0	0	0.185185185	0.555555556	2.037037037	0
257	1024	1218	10.248	-4.7338	189.8077	1.038	1.8006	2.0112	15.7452	3.0748	4.3846	5.2364	2.892149685	Top-Level ROI	Cr	1.4	1	50	0.7	0.5	R14_26450	cold irrd	480	150	22671004	0.192665703	0	5	266	761	0	2	0	0	0	0	25.09765625	74.31640625	0	0	0	0	0	0	0	0	0.09765625	0.390625	0
204	732	803	-2.9479	3.4465	189.9339	1.5828	1.69	1.4818	16.6026	3.7647	4.619	3.2969	2.749015657	Top-Level ROI	Cr	1.4	1	50	0.7	0.5	R14_26450	cold irrd	480	150	22671004	0.192700704	0	15	224	514	0	0	0	0	0	0	27.86885246	70.21857923	0	0	0	0	0	0	0	0.136612022	0.819672131	0.956284153	0
191	705	780	3.5627	17.9653	190.927	1.3678	1.1965	1.3076	8.9639	3.3715	3.6745	3.1978	2.238818182	Top-Level ROI	Cr	1.4	1	50	0.7	0.5	R14_26450	cold irrd	480	150	22671004	0.192969052	0	21	225	491	0	6	0	0	0	0	27.09219858	69.64539007	0	0	0	0	0	0	0	0.141843972	0.567375887	2.127659574	0
331	1077	1185	-7.6522	-7.0432	193.3709	1.0845	1.2373	1.5301	8.6004	3.5901	3.3294	3.6601	2.246832782	Top-Level ROI	Cr	1.4	1	50	0.7	0.5	R14_26450	cold irrd	480	150	22671004	0.193628184	0	11	349	739	0	0	0	0	0	0	30.73351903	68.24512535	0	0	0	0.092850511	0.092850511	0	0	0	0	0.835654596	0
154	485	524	-16.4782	-5.5823	194.7933	1.317	1.5723	2.2154	19.2153	3.3514	4.3811	4.9285	3.01904181	Top-Level ROI	Cr	1.4	1	50	0.7	0.5	R14_26450	cold irrd	480	150	22671004	0.194011812	0	9	171	321	0	0	0	1	0	0	31.75257732	66.18556701	0	0	0	0	0	0	0	0	0.206185567	1.649484536	0
61	154	182	-8.4411	8.1785	195.0988	1.7859	1.4404	0.9202	9.9149	4.1357	3.0939	2.1807	2.472035398	Top-Level ROI	Cr	1.4	1	50	0.7	0.5	R14_26450	cold irrd	480	150	22671004	0.194094207	0	2	61	92	0	0	0	0	0	0	39.61038961	59.74025974	0	0	0	0	0	0	0	0.649350649	0	0	0
301	846	951	0.8433	12.652	203.1667	1.668	1.8351	1.8409	23.6041	4.0444	5.0111	4.2925	3.088483256	Top-Level ROI	Cr	1.4	1	50	0.7	0.5	R14_26450	cold irrd	480	150	22671004	0.196237506	0	18	325	530	0	0	0	0	0	0	35.57919622	62.52955083	0	0	0	0.11820331	0	0	0	0.236406619	0.236406619	1.300236407	0
112	423	476	-12.2574	-15.1969	203.8684	1.6193	1.336	1.1684	10.5872	3.8336	3.2461	2.5553	2.402537627	Top-Level ROI	Cr	1.4	1	50	0.7	0.5	R14_26450	cold irrd	480	150	22671004	0.196419523	0	8	123	303	0	2	0	0	0	0	26.47754137	71.63120567	0	0	0	0	0	0	0	0.236406619	0.236406619	1.182033097	0
55	167	191	17.2162	10.5655	208.7382	1.0125	1.3112	1.537	8.547	2.2579	2.7534	3.1519	2.259816517	Top-Level ROI	Cr	1.4	1	50	0.7	0.5	R14_26450	cold irrd	480	150	22671004	0.197682719	0	0	55	110	0	4	0	0	0	0	32.93413174	65.86826347	0	0	0	0	0	0	0	0	0	0	0
136	573	633	-0.3014	-20.1272	212.8318	1.2071	0.871	2.0723	9.1272	3.2384	2.3915	4.9831	2.551501264	Top-Level ROI	Cr	1.4	1	50	0.7	0.5	R14_26450	cold irrd	480	150	22671004	0.198712139	0	6	148	430	0	2	0	0	0	0	23.73472949	75.04363002	0	0	0	0	0	0	0	0	0	1.047120419	0
376	1282	1400	-3.7128	-9.5654	211.5372	1.5987	1.567	1.7402	18.2618	4.3066	4.7547	4.3328	2.835423554	Top-Level ROI	Cr	1.4	1	50	0.7	0.5	R14_26450	cold irrd	480	150	22671004	0.198391156	0	23	416	883	0	2	1	1	0	0	29.32917317	68.64274571	0	0	0	0	0.07800312	0	0.07800312	0	0.31201248	1.404056162	0
142	517	577	10.2839	1.0315	215.4802	1.5488	1.5087	1.4339	14.0349	3.5433	4.5548	4.3444	2.594422159	Top-Level ROI	Cr	1.4	1	50	0.7	0.5	R14_26450	cold irrd	480	150	22671004	0.199368784	0	3	146	371	0	4	0	0	0	0	27.46615087	71.56673114	0	0	0	0.193423598	0	0	0	0	0	0.386847195	0
70	218	245	5.6125	-15.2301	217.7313	1.2	1.1709	1.3736	8.0846	2.7451	2.4642	3.4498	2.167437143	Top-Level ROI	Cr	1.4	1	50	0.7	0.5	R14_26450	cold irrd	480	150	22671004	0.199926922	0	1	72	146	0	0	0	1	0	0	32.11009174	66.97247706	0	0	0	0	0	0	0	0	0	0.458715596	0
56	214	267	15.511	11.17	225.0584	1.119	1.3973	1.5187	9.9472	2.6389	2.934	3.3556	2.347564265	Top-Level ROI	Cr	1.4	1	50	0.7	0.5	R14_26450	cold irrd	480	150	22671004	0.201684547	0	4	58	154	0	0	1	0	0	0	26.1682243	71.96261682	0	0	0	0	0	0	0.46728972	0.46728972	0.934579439	0	0
215	639	744	-15.7096	-11.7615	227.6465	1.4077	1.3055	1.6868	12.9843	3.6657	3.3037	3.9133	2.555629821	Top-Level ROI	Cr	1.4	1	50	0.7	0.5	R14_26450	cold irrd	480	150	22671004	0.202296024	0	16	240	407	0	0	0	2	0	0	33.64632238	63.69327074	0	0	0	0	0	0	0	0.156494523	0.469483568	1.72143975	0
166	594	652	7.8095	-9.3398	229.0687	1.3044	1.5601	1.903	16.2209	3.3151	3.9188	4.7702	2.785099706	Top-Level ROI	Cr	1.4	1	50	0.7	0.5	R14_26450	cold irrd	480	150	22671004	0.202632041	0	13	185	414	0	2	0	1	0	0.168350168	27.94612795	69.6969697	0	0	0	0	0	0	0	0.168350168	0.168350168	1.515151515	0
271	654	776	-8.1323	8.0531	228.7036	1.4544	1.5859	1.5991	15.4498	3.6552	4.4535	4.2406	2.680947403	Top-Level ROI	Cr	1.4	1	50	0.7	0.5	R14_26450	cold irrd	480	150	22671004	0.20254578	0	14	297	365	0	2	0	3	0	0	41.43730887	55.81039755	0	0	0	0	0	0	0	0	0.305810398	1.834862385	0
161	644	698	3.7525	-0.7663	230.826	1.4029	1.3496	1.7511	13.8877	3.4842	3.0799	4.476	2.618377318	Top-Level ROI	Cr	1.4	1	50	0.7	0.5	R14_26450	cold irrd	480	150	22671004	0.203036374	0	12	174	473	0	0	0	0	0	0	25	73.44720497	0	0	0	0	0	0	0	0.310559006	0.465838509	0.776397516	0
155	596	678	8.5642	15.3153	228.9447	1.5504	1.5479	1.3409	13.4801	3.5969	4.0461	3.4166	2.568608063	Top-Level ROI	Cr	1.4	1	50	0.7	0.5	R14_26450	cold irrd	480	150	22671004	0.202602744	0	20	183	419	0	8	0	0	0	0	26.00671141	70.13422819	0	0	0	0.167785235	0	0	0	0.167785235	1.006711409	1.845637584	0
200	622	712	7.4995	-5.1917	244.6596	1.5061	1.6553	1.3831	14.4439	4.245	4.0546	3.2057	2.630840343	Top-Level ROI	Cr	1.4	1	50	0.7	0.5	R14_26450	cold irrd	480	150	22671004	0.206045522	0	8	216	412	0	4	0	0	0	0	32.15434084	66.23794212	0	0	0	0	0	0	0	0	0	1.286173633	0
431	1441	1582	-14.396	-3.4705	247.8213	1.4064	1.5209	1.6238	14.5487	4.3554	4.328	4.3262	2.632076027	Top-Level ROI	Cr	1.4	1	50	0.7	0.5	R14_26450	cold irrd	480	150	22671004	0.206698416	0	17	453	1002	0	0	0	1	0	0	29.90978487	68.91047883	0	0	0	0	0.208188758	0	0	0.069396253	0.138792505	0.693962526	0
245	928	1022	8.3653	5.8158	248.3969	1.3607	1.6877	1.9543	18.7992	3.3944	4.55	5.0475	2.91875389	Top-Level ROI	Cr	1.4	1	50	0.7	0.5	R14_26450	cold irrd	480	150	22671004	0.206817278	0	13	266	666	0	6	1	1	0	0	26.40086207	71.76724138	0	0	0	0	0	0	0.107758621	0.107758621	0.107758621	1.077586207	0
228	786	886	-5.9273	-12.9658	248.6622	1.6518	1.6699	1.6905	19.533	4.0979	3.9941	4.1873	2.893924584	Top-Level ROI	Cr	1.4	1	50	0.7	0.5	R14_26450	cold irrd	480	150	22671004	0.206872062	0	15	249	543	0	0	1	1	0	0	29.00763359	68.956743	0	0	0	0.127226463	0	0	0.127226463	0.127226463	0.381679389	1.145038168	0
157	477	546	8.1892	-15.034	257.6224	1.4963	1.3213	1.7306	14.3323	3.4465	3.3194	4.183	2.641916679	Top-Level ROI	Cr	1.4	1	50	0.7	0.5	R14_26450	cold irrd	480	150	22671004	0.208580722	0	16	178	306	0	2	0	0	0	0	32.91404612	63.94129979	0	0	0	0.209643606	0	0	0	0.419287212	0.209643606	2.096436059	0
93	338	383	-8.8437	-16.6398	259.2183	1.5035	1.2407	1.3591	10.6196	3.5231	2.9776	3.0327	2.376342052	Top-Level ROI	Cr	1.4	1	50	0.7	0.5	R14_26450	cold irrd	480	150	22671004	0.208880624	0	5	96	241	0	0	0	0	0	0.295857988	27.5147929	71.30177515	0	0	0	0	0	0	0	0.295857988	0.295857988	0.295857988	0
160	470	555	-2.8159	12.7625	260.7736	1.6523	1.4374	1.7612	17.521	3.9549	3.6043	4.5827	2.810345084	Top-Level ROI	Cr	1.4	1	50	0.7	0.5	R14_26450	cold irrd	480	150	22671004	0.209157898	0	9	173	298	0	4	1	1	0	0	34.04255319	63.40425532	0	0	0	0	0	0	0.212765957	0.212765957	0.212765957	1.276595745	0
89	343	380	-9.2087	17.1922	260.4203	2.3739	1.483	1.703	25.114	6.2598	4.0677	3.5554	3.276415604	Top-Level ROI	Cr	1.4	1	50	0.7	0.5	R14_26450	cold irrd	480	150	22671004	0.209098355	0	3	93	251	0	0	0	0	0	0	25.94752187	73.17784257	0	0	0	0	0	0	0	0	0.583090379	0.29154519	0
79	233	285	16.5006	-8.996	262.6874	1.5406	1.047	1.1897	8.0384	3.228	2.8472	2.6125	2.21021344	Top-Level ROI	Cr	1.4	1	50	0.7	0.5	R14_26450	cold irrd	480	150	22671004	0.209480435	0	0	79	153	0	2	0	0	0	0	33.9055794	65.66523605	0	0	0	0	0	0	0	0	0	0	0
95	205	247	8.3274	9.8401	269.5656	1.3306	1.5268	1.3267	11.289	3.5742	4.0359	2.8637	2.421104601	Top-Level ROI	Cr	1.4	1	50	0.7	0.5	R14_26450	cold irrd	480	150	22671004	0.210639634	0	10	106	101	0	2	0	0	0	0	46.34146341	49.26829268	0	0	0	0	0	0	0	0.975609756	0.487804878	2.43902439	0
82	298	335	-0.0708	-15.6588	271.7837	1.7083	1.6815	1.4089	16.952	3.6772	3.9872	3.2818	2.780419096	Top-Level ROI	Cr	1.4	1	50	0.7	0.5	R14_26450	cold irrd	480	150	22671004	0.210974543	0	1	84	215	0	0	0	0	0	0	27.51677852	72.14765101	0	0	0	0	0	0	0	0	0	0.33557047	0
122	461	518	-7.4755	-2.6024	273.9066	1.4484	1.4973	1.7255	15.6749	3.7852	3.9675	3.5528	2.705017579	Top-Level ROI	Cr	1.4	1	50	0.7	0.5	R14_26450	cold irrd	480	150	22671004	0.211286008	0	5	128	330	1	4	1	0	0	0.21691974	26.46420824	71.5835141	0	0.21691974	0	0	0	0	0.21691974	0	0.433839479	0.433839479	0
67	231	279	-17.8706	8.5107	273.992	0.8943	1.2519	1.3803	6.4732	2.2633	3.0191	2.7239	2.0669432	Top-Level ROI	Cr	1.4	1	50	0.7	0.5	R14_26450	cold irrd	480	150	22671004	0.211298538	0	6	74	157	0	2	0	1	0	0	29.004329	67.96536797	0	0	0	0	0	0	0	0.432900433	0.432900433	1.298701299	0
454	1521	1669	6.1975	-16.1994	280.5433	1.5803	1.4302	2.0634	19.5353	4.5736	4.7003	5.0337	2.966553504	Top-Level ROI	Cr	1.4	1	50	0.7	0.5	R14_26450	cold irrd	480	150	22671004	0.212245693	1	21	493	1042	0	2	0	2	0.06574622	0	29.84878369	68.50756082	0	0	0	0	0	0	0	0	0.197238659	1.183431953	0
294	1048	1145	9.2229	15.8045	278.5503	1.2439	1.4241	1.3668	10.1422	3.5383	3.4831	3.3044	2.333128856	Top-Level ROI	Cr	1.4	1	50	0.7	0.5	R14_26450	cold irrd	480	150	22671004	0.211967316	0	11	316	738	0	5	0	2	0	0	28.05343511	70.41984733	0	0	0.095419847	0	0	0	0	0	0	1.049618321	0
369	1205	1417	10.8438	-0.2254	281.3587	1.1497	1.3085	1.7493	11.0232	3.2624	3.9659	4.267	2.468609493	Top-Level ROI	Cr	1.4	1	50	0.7	0.5	R14_26450	cold irrd	480	150	22671004	0.212344269	0	17	396	817	0	2	0	2	0	0	30.62240664	67.80082988	0	0	0	0	0	0	0	0.082987552	0.248962656	0.995850622	0
173	645	716	-9.847	-14.4062	288.0935	1.6285	1.557	1.9667	20.8878	4.7374	3.5873	4.9477	2.990680548	Top-Level ROI	Cr	1.4	1	50	0.7	0.5	R14_26450	cold irrd	480	150	22671004	0.213158459	0	12	188	459	0	0	0	3	0	0	26.82170543	71.1627907	0	0	0	0	0	0	0	0.310077519	0.15503876	1.085271318	0
95	314	366	4.447	-4.5651	286.7821	1.5719	1.5034	1.3764	13.6253	3.5393	3.3735	3.4248	2.574015954	Top-Level ROI	Cr	1.4	1	50	0.7	0.5	R14_26450	cold irrd	480	150	22671004	0.21299992	0	9	101	212	0	2	1	1	0	0	30.25477707	66.56050955	0	0	0	0	0.318471338	0	0.318471338	0.636942675	0.636942675	0.636942675	0
274	901	989	0.4467	-0.6741	294.5046	1.3141	1.8108	1.9755	19.6904	3.6432	4.6576	5.1959	2.98470362	Top-Level ROI	Cr	1.4	1	50	0.7	0.5	R14_26450	cold irrd	480	150	22671004	0.213794677	0	19	304	608	0	0	0	2	0	0	30.41065483	67.48057714	0	0	0	0	0	0	0	0.221975583	0	1.66481687	0
234	630	726	-2.2199	18.3086	294.6271	1.5577	1.4237	1.9014	17.6624	4.5874	4.3247	4.9615	2.840540959	Top-Level ROI	Cr	1.4	1	50	0.7	0.5	R14_26450	cold irrd	480	150	22671004	0.21380571	0	11	254	384	0	2	0	0	0	0	37.14285714	60.95238095	0	0	0	0	0	0	0	0	0.317460317	1.428571429	0
132	466	517	-6.9376	6.3241	297.9281	1.7705	1.7246	1.6841	21.5387	3.7967	4.0186	3.6339	2.990837378	Top-Level ROI	Cr	1.4	1	50	0.7	0.5	R14_26450	cold irrd	480	150	22671004	0.214103036	0	4	138	330	0	0	0	0	0	0	28.32618026	70.81545064	0	0	0	0	0	0	0	0	0.429184549	0.429184549	0
166	598	673	9.2564	-12.2741	300.3209	1.5398	1.3726	1.6485	14.5947	3.3768	3.7596	3.5495	2.640561881	Top-Level ROI	Cr	1.4	1	50	0.7	0.5	R14_26450	cold irrd	480	150	22671004	0.214307157	0	7	177	423	0	2	0	2	0	0	27.75919732	70.56856187	0	0	0	0.16722408	0	0	0	0	0.16722408	0.836120401	0
104	291	353	-2.4028	-9.9236	308.514	1.4604	1.9085	1.8502	21.6017	3.1417	4.6323	4.5591	3.032883191	Top-Level ROI	Cr	1.4	1	50	0.7	0.5	R14_26450	cold irrd	480	150	22671004	0.214754029	0	7	112	181	0	0	0	0	0	0	35.73883162	61.8556701	0	0	0	0.343642612	0	0	0	0	1.374570447	0.687285223	0
66	189	217	4.986	18.1301	306.0987	1.5752	1.3021	1.4483	12.4428	3.0387	2.9017	3.0829	2.504853756	Top-Level ROI	Cr	1.4	1	50	0.7	0.5	R14_26450	cold irrd	480	150	22671004	0.214622293	0	8	71	119	0	2	0	0	0	0	34.92063492	61.37566138	0	0	0	0	0.529100529	0	0	1.058201058	0.529100529	1.058201058	0
312	1197	1329	-14.2018	-0.8023	315.4038	1.3486	1.4787	2.031	16.966	3.8278	4.1625	5.6545	2.851356984	Top-Level ROI	Cr	1.4	1	50	0.7	0.5	R14_26450	cold irrd	480	150	22671004	0.214924199	0	11	333	873	0	2	0	0	0	0	26.06516291	72.93233083	0	0	0	0	0	0	0	0	0.083542189	0.835421888	0
152	467	554	14.6182	4.931	315.6457	1.5257	1.7467	1.5104	16.8603	3.8585	4.1507	3.8945	2.767675837	Top-Level ROI	Cr	1.4	1	50	0.7	0.5	R14_26450	cold irrd	480	150	22671004	0.214928188	0	6	160	308	0	2	0	0	0	0	32.54817987	65.95289079	0	0	0	0	0	0	0	0	0.856531049	0.428265525	0
128	491	569	-14.8612	-12.1591	318.1985	1.3224	1.5322	1.6777	14.2383	3.1287	3.9788	3.6521	2.628888718	Top-Level ROI	Cr	1.4	1	50	0.7	0.5	R14_26450	cold irrd	480	150	22671004	0.214970289	0	7	136	355	0	4	0	0	0	0	26.06924644	72.30142566	0	0	0	0	0	0	0	0.203665988	0.407331976	0.610997963	0
371	1186	1388	-3.8242	12.2606	321.8644	2.0512	4.0056	1.5629	53.7897	5.356	7.5028	4.3961	4.763917423	Top-Level ROI	Cr	1.4	1	50	0.7	0.5	R14_26450	cold irrd	480	150	22671004	0.214962647	0	20	399	797	0	2	0	0	0	0	31.28161889	67.20067454	0	0	0	0	0	0	0	0.252951096	0	1.180438449	0
164	460	539	2.1759	-11.6747	321.144	1.5612	1.7998	1.1768	13.851	3.8555	4.0428	2.744	2.657345239	Top-Level ROI	Cr	1.4	1	50	0.7	0.5	R14_26450	cold irrd	480	150	22671004	0.21497708	0	10	181	286	0	0	0	0	0	0	35.65217391	62.17391304	0	0	0	0	0	0	0	0	0.652173913	1.52173913	0
114	462	555	10.9428	-13.4016	322.9411	1.4745	1.2575	1.4404	11.187	3.9796	4.4151	3.0408	2.414582502	Top-Level ROI	Cr	1.4	1	50	0.7	0.5	R14_26450	cold irrd	480	150	22671004	0.214941076	0	6	120	343	0	2	0	0	0	0	24.67532468	74.02597403	0	0	0	0.216450216	0	0	0	0.216450216	0	0.649350649	0
73	309	354	-20.3951	1.2187	323.3666	0.7687	1.8227	1.2811	7.5185	2.167	4.5191	3.0216	2.356767318	Top-Level ROI	Cr	1.4	1	50	0.7	0.5	R14_26450	cold irrd	480	150	22671004	0.214932551	0	5	78	231	0	2	0	0	0	0	23.62459547	74.75728155	0	0	0	0	0	0	0	0.323624595	0.323624595	0.647249191	0
213	863	965	-1.2958	-20.3063	326.6585	3.5489	1.2297	1.7829	32.592	6.8142	3.2153	5.2608	4.15759374	Top-Level ROI	Cr	1.4	1	50	0.7	0.5	R14_26450	cold irrd	480	150	22671004	0.214866599	0	18	236	636	0	2	0	0	0	0	24.68134415	73.23290846	0	0	0	0.115874855	0.115874855	0	0	0.115874855	0.579374276	1.042873696	0
63	230	266	12.2062	12.4192	324.4223	1.1961	1.4508	1.2889	9.3683	3.2323	3.208	3.1006	2.27963573	Top-Level ROI	Cr	1.4	1	50	0.7	0.5	R14_26450	cold irrd	480	150	22671004	0.214911401	0	3	67	163	0	2	0	0	0	0	27.39130435	70.86956522	0	0	0	0	0	0	0	0	0.869565217	0.434782609	0
173	691	761	4.7593	17.1298	326.5186	1.5839	1.3637	1.5892	14.3789	3.742	3.2463	3.7958	2.62563774	Top-Level ROI	Cr	1.4	1	50	0.7	0.5	R14_26450	cold irrd	480	150	22671004	0.214869402	0	13	189	506	0	2	0	0	0	0	25.03617945	73.22720695	0	0	0	0	0	0	0	0.289435601	0.289435601	1.013024602	0
67	240	280	1.086	4.2665	331.553	1.3446	1.1104	1.4952	9.3512	3.426	2.5152	3.6057	2.297076481	Top-Level ROI	Cr	1.4	1	50	0.7	0.5	R14_26450	cold irrd	480	150	22671004	0.214716209	0	0	67	173	0	0	0	0	0	0	27.91666667	72.08333333	0	0	0	0	0	0	0	0	0	0	0
197	685	772	5.5422	-6.7042	335.3285	1.4631	1.5835	1.4955	14.5131	4.2123	5.0526	3.9984	2.623862441	Top-Level ROI	Cr	1.4	1	50	0.7	0.5	R14_26450	cold irrd	480	150	22671004	0.214513347	0	2	201	482	0	4	0	2	0	0	28.75912409	70.3649635	0	0	0	0	0	0	0	0	0	0.291970803	0
120	391	418	-7.9966	-8.61	335.5061	1.457	1.3046	1.2859	10.2383	3.0352	2.8343	2.7202	2.340591585	Top-Level ROI	Cr	1.4	1	50	0.7	0.5	R14_26450	cold irrd	480	150	22671004	0.214503804	0	5	129	266	0	0	0	0	0	0	30.69053708	68.03069054	0	0	0	0	0	0	0	0	0.255754476	1.023017903	0
132	369	409	-15.3654	6.2336	339.1984	1.7988	1.4261	2.1972	23.6102	3.4566	3.8805	4.8268	3.177598227	Top-Level ROI	Cr	1.4	1	50	0.7	0.5	R14_26450	cold irrd	480	150	22671004	0.214305412	0	5	134	232	0	2	1	0	0	0	35.77235772	62.87262873	0	0	0	0	0	0	0.27100271	0.54200542	0	0.27100271	0
379	1242	1369	-7.5983	-3.1361	350.9595	1.2662	1.259	2.2351	14.925	3.8262	3.5228	6.2949	2.860771828	Top-Level ROI	Cr	1.4	1	50	0.7	0.5	R14_26450	cold irrd	480	150	22671004	0.213292244	0	9	394	853	0	0	0	1	0	0	30.51529791	68.67954911	0	0	0	0	0	0	0	0	0.241545894	0.483091787	0
302	1350	1479	5.8295	-18.8846	351.4734	2.8829	1.8658	2.1176	47.7128	7.165	4.1683	6.0407	4.034420877	Top-Level ROI	Cr	1.4	1	50	0.7	0.5	R14_26450	cold irrd	480	150	22671004	0.213231686	0	19	337	1025	0	4	0	2	0	0	22.37037037	75.92592593	0	0	0	0	0	0	0	0	0.222222222	1.185185185	0
119	487	525	-16.349	1.097	348.9181	1.2746	1.7854	1.7144	16.3422	3.0902	4.1807	3.6034	2.784138229	Top-Level ROI	Cr	1.4	1	50	0.7	0.5	R14_26450	cold irrd	480	150	22671004	0.213498033	0	5	126	364	0	0	0	0	0	0	24.43531828	74.53798768	0	0	0	0.205338809	0	0	0	0	0.205338809	0.616016427	0
81	273	300	7.3534	16.7823	349.1646	1.3862	1.45	1.2473	10.5013	2.8969	3.3507	2.8541	2.362161665	Top-Level ROI	Cr	1.4	1	50	0.7	0.5	R14_26450	cold irrd	480	150	22671004	0.213476907	0	5	89	185	0	2	0	1	0	0	29.67032967	67.76556777	0	0	0	0	0	0	0	0	0.732600733	1.098901099	0
320	1186	1359	-3.9172	14.0205	359.9815	1.855	4.1045	2.0789	66.3027	5.0324	10.5254	5.7735	4.960823567	Top-Level ROI	Cr	1.4	1	50	0.7	0.5	R14_26450	cold irrd	480	150	22671004	0.212229094	0	3	325	859	0	4	0	2	0	0	26.98145025	72.42833052	0	0	0	0	0	0	0	0	0.084317032	0.168634064	0
116	398	447	-8.3004	-19.1147	361.2748	1.8375	0.9264	1.8734	13.3583	3.539	1.956	5.174	2.782849398	Top-Level ROI	Cr	1.4	1	50	0.7	0.5	R14_26450	cold irrd	480	150	22671004	0.212032896	0	5	122	278	0	0	0	0	0	0	29.14572864	69.84924623	0	0	0	0	0	0	0	0.251256281	0	0.753768844	0
146	440	517	16.9255	-11.6105	363.7922	1.3708	1.2926	2.4009	17.82	3.4177	2.668	5.1855	3.051922052	Top-Level ROI	Cr	1.4	1	50	0.7	0.5	R14_26450	cold irrd	480	150	22671004	0.211649759	0	10	160	285	0	0	0	0	0	0	33.18181818	64.77272727	0	0	0	0	0	0	0	0.227272727	0.454545455	1.363636364	0
113	422	470	11.1514	15.9286	366.7882	1.5738	1.3963	2.3956	22.0514	3.7056	3.0913	5.0468	3.188322363	Top-Level ROI	Cr	1.4	1	50	0.7	0.5	R14_26450	cold irrd	480	150	22671004	0.211193781	0	2	116	306	0	0	0	1	0	0	26.77725118	72.51184834	0	0	0	0	0	0	0	0	0.236966825	0.236966825	0
125	311	375	19.2741	8.3219	369.3327	0.8443	1.4983	2.4925	13.2085	1.936	3.5448	4.9616	3.028250589	Top-Level ROI	Cr	1.4	1	50	0.7	0.5	R14_26450	cold irrd	480	150	22671004	0.21080652	0	2	127	185	0	2	0	1	0	0	40.19292605	58.52090032	0	0	0	0	0.321543408	0	0	0	0	0.321543408	0
139	400	483	2.1051	-10.7894	370.5192	1.6105	1.702	1.37	15.7305	3.7418	3.8516	2.9184	2.714298114	Top-Level ROI	Cr	1.4	1	50	0.7	0.5	R14_26450	cold irrd	480	150	22671004	0.210607171	0	17	151	248	0	2	0	0	0	0	34.75	61.75	0	0	0	0.25	0	0	0	1	1	1	0
314	1086	1241	12.1381	1.3413	376.139	1.1162	1.3499	1.7981	11.3488	3.7126	3.8138	4.5576	2.510238248	Top-Level ROI	Cr	1.4	1	50	0.7	0.5	R14_26450	cold irrd	480	150	22671004	0.209548707	0	12	332	762	0	2	0	1	0	0	28.91344383	69.88950276	0	0	0	0	0.092081031	0	0	0.092081031	0	0.828729282	0
227	911	997	-15.7415	-5.7413	378.1223	1.5319	1.5893	1.8933	19.3086	4.2429	3.9351	5.3277	2.908122589	Top-Level ROI	Cr	1.4	1	50	0.7	0.5	R14_26450	cold irrd	480	150	22671004	0.209175162	0	9	241	674	0	0	1	1	0	0.109769484	24.91767289	73.87486279	0	0	0	0.109769484	0	0	0.109769484	0	0	0.768386389	0
371	1315	1455	0.9902	-2.9505	378.5456	1.1003	1.1182	1.772	9.1328	3.3671	3.2468	4.4507	2.366646431	Top-Level ROI	Cr	1.4	1	50	0.7	0.5	R14_26450	cold irrd	480	150	22671004	0.209095435	0	11	389	932	0	0	1	1	0	0	28.21292776	70.87452471	0	0	0	0	0	0	0.076045627	0.076045627	0	0.684410646	0
66	204	236	11.4846	-13.913	378.7264	1.3829	0.9123	1.8211	9.6244	2.8591	2.09	4.273	2.461931947	Top-Level ROI	Cr	1.4	1	50	0.7	0.5	R14_26450	cold irrd	480	150	22671004	0.209061382	0	4	72	133	0	0	0	1	0	0	32.35294118	65.19607843	0	0	0	0	0	0	0	0	0.980392157	0.980392157	0
257	977	1069	-1.8956	-19.4251	387.0321	1.6218	1.1218	2.0628	15.7201	4.5606	2.9865	5.1291	2.853736904	Top-Level ROI	Cr	1.4	1	50	0.7	0.5	R14_26450	cold irrd	480	150	22671004	0.207246056	0	10	272	708	0	6	0	0	0	0	26.30501535	72.36438076	0	0	0	0.102354145	0	0	0	0	0.307062436	0.614124872	0
207	744	820	-0.4466	16.1493	391.1606	1.6892	1.3661	2.0815	20.1193	4.1527	3.2904	5.1347	3.008698739	Top-Level ROI	Cr	1.4	1	50	0.7	0.5	R14_26450	cold irrd	480	150	22671004	0.206280021	0	10	223	526	0	0	0	1	0	0	27.82258065	70.69892473	0	0	0	0	0	0	0	0	0.537634409	0.806451613	0
122	395	463	-10.3507	2.4888	390.3696	1.7001	1.6131	1.2926	14.849	4.1794	3.4207	3.2075	2.676424178	Top-Level ROI	Cr	1.4	1	50	0.7	0.5	R14_26450	cold irrd	480	150	22671004	0.206485245	0	8	137	264	0	0	0	1	0	0	30.88607595	66.83544304	0	0	0	0	0	0	0	0	0.253164557	1.772151899	0
335	1012	1171	7.0185	10.2902	396.2251	1.3961	1.616	1.795	16.9628	3.9845	5.3742	4.4945	2.789726906	Top-Level ROI	Cr	1.4	1	50	0.7	0.5	R14_26450	cold irrd	480	150	22671004	0.204966042	0	11	350	666	0	4	0	2	0	0	33.1027668	65.51383399	0	0	0	0	0.098814229	0	0	0.098814229	0.098814229	0.691699605	0
228	711	819	-1.1065	-9.7501	402.1025	1.7795	1.6619	2.2893	28.3587	3.9104	4.3655	4.815	3.342069172	Top-Level ROI	Cr	1.4	1	50	0.7	0.5	R14_26450	cold irrd	480	150	22671004	0.203367935	0	9	246	471	0	2	0	2	0	0	32.06751055	66.24472574	0	0	0	0	0	0	0	0	0	1.265822785	0
135	470	586	12.8727	-7.5709	401.4636	1.4117	1.5807	1.8565	17.3526	3.604	3.2322	4.4183	2.817463687	Top-Level ROI	Cr	1.4	1	50	0.7	0.5	R14_26450	cold irrd	480	150	22671004	0.203555948	0	0	135	334	0	0	0	1	0	0	28.72340426	71.06382979	0	0	0	0	0	0	0	0	0	0	0
250	1346	1440	2.9807	-3.0342	410.9387	1.2868	1.3787	1.6662	12.3819	3.2639	3.7095	3.5183	2.516523469	Top-Level ROI	Cr	1.4	1	50	0.7	0.5	R14_26450	cold irrd	480	150	22671004	0.200737599	0	5	258	1087	0	4	0	2	0	0	18.57355126	80.75780089	0	0	0	0	0	0	0	0	0.14858841	0.222882615	0
397	1029	1170	-16.8712	-5.1798	413.5912	1.5743	2.1144	2.1643	30.1773	4.3394	6.082	5.6076	3.410762721	Top-Level ROI	Cr	1.4	1	50	0.7	0.5	R14_26450	cold irrd	480	150	22671004	0.199872095	0	10	417	619	0	2	1	1	0	0	38.58114674	60.15549077	0	0	0	0	0	0	0.09718173	0	0	0.971817298	0
131	469	537	15.3007	5.9457	411.453	1.4738	2.0883	1.3012	16.775	3.6921	4.3896	2.9449	2.868136114	Top-Level ROI	Cr	1.4	1	50	0.7	0.5	R14_26450	cold irrd	480	150	22671004	0.200569784	0	7	141	329	0	4	0	0	0	0	27.93176972	70.14925373	0	0	0	0	0	0	0	0	0.852878465	0.639658849	0
104	469	511	-14.0255	3.4805	420.0654	1.4759	1.5169	1.424	13.3534	4.3852	4.0011	3.4429	2.550890515	Top-Level ROI	Cr	1.4	1	50	0.7	0.5	R14_26450	cold irrd	480	150	22671004	0.197757498	0	4	111	359	0	4	0	0	0	0	22.17484009	76.54584222	0	0	0	0	0	0	0	0	0.213219616	0.639658849	0
227	659	743	-6.0708	-16.9779	423.0431	1.3508	1.3137	1.9836	14.7447	3.4431	4.1866	5.526	2.735897895	Top-Level ROI	Cr	1.4	1	50	0.7	0.5	R14_26450	cold irrd	480	150	22671004	0.196691041	0	9	244	422	0	0	0	1	0	0	34.4461305	64.03641882	0	0	0	0	0	0	0	0	0.151745068	1.213960546	0
192	892	963	5.247	-19.4385	426.9036	1.4359	1.2759	2.0646	15.8445	3.7247	3.2166	4.942	2.819982762	Top-Level ROI	Cr	1.4	1	50	0.7	0.5	R14_26450	cold irrd	480	150	22671004	0.195308411	0	5	201	695	0	0	0	0	0	0	21.52466368	77.91479821	0	0	0	0	0	0	0	0	0.112107623	0.448430493	0
51	116	149	-13.4606	14.3301	436.8526	1.2914	1.0027	1.2103	6.564	3.0633	2.2978	2.8092	2.034194519	Top-Level ROI	Cr	1.4	1	50	0.7	0.5	R14_26450	cold irrd	480	150	22671004	0.191508344	0	4	55	62	0	0	0	0	0	0	43.96551724	53.44827586	0	0	0	0	0	0	0	0.862068966	0	1.724137931	0
315	1086	1306	6.5351	-5.8067	445.3497	1.3874	1.6979	1.6199	15.9839	3.6561	4.0844	3.7641	2.72613631	Top-Level ROI	Cr	1.4	1	50	0.7	0.5	R14_26450	cold irrd	480	150	22671004	0.187970443	0	5	324	765	0	0	0	1	0	0	29.00552486	70.44198895	0	0	0	0	0	0	0	0	0.092081031	0.368324125	0
97	302	341	0.1032	18.9008	445.6456	1.6355	1.1918	1.773	14.4755	3.7883	2.3125	4.1966	2.690497443	Top-Level ROI	Cr	1.4	1	50	0.7	0.5	R14_26450	cold irrd	480	150	22671004	0.187843122	0	3	102	202	0	0	0	0	0	0	32.1192053	66.88741722	0	0	0	0	0	0	0	0	0.331125828	0.662251656	0
193	1231	1329	2.3643	-18.9871	448.6968	1.2675	1.3104	1.9371	13.4769	3.5849	3.43	5.5348	2.660086619	Top-Level ROI	Cr	1.4	1	50	0.7	0.5	R14_26450	cold irrd	480	150	22671004	0.186530246	0	14	211	1023	0	4	0	1	0	0	15.67831032	83.10316816	0	0	0	0	0	0	0	0.162469537	0.162469537	0.649878148	0
133	421	494	-4.2132	7.8061	445.8356	1.4845	1.5434	1.4798	14.2014	3.5452	3.8968	3.2927	2.603004389	Top-Level ROI	Cr	1.4	1	50	0.7	0.5	R14_26450	cold irrd	480	150	22671004	0.187761369	0	2	133	283	0	4	0	2	0	0	31.59144893	67.22090261	0	0	0	0	0	0	0	0.237529691	0	0	0
355	1211	1349	11.4471	4.627	451.338	1.4195	1.5853	1.6342	15.404	4.8277	4.0866	5.2338	2.683051617	Top-Level ROI	Cr	1.4	1	50	0.7	0.5	R14_26450	cold irrd	480	150	22671004	0.185341372	0	24	389	831	0	6	0	1	0	0	29.31461602	68.6209744	0	0	0	0	0	0	0	0.247729149	0.165152766	1.32122213	0
98	244	296	-15.8676	5.7399	453.2065	1.3635	1.3134	1.7211	12.9106	3.1851	2.6349	4.6024	2.558581056	Top-Level ROI	Cr	1.4	1	50	0.7	0.5	R14_26450	cold irrd	480	150	22671004	0.184464195	0	4	103	143	0	4	0	0	0	0	40.16393443	57.37704918	0	0	0	0	0.409836066	0	0	0	0.409836066	0.819672131	0
152	707	733	-15.9824	-5.1589	459.9071	1.6955	1.9857	1.6639	23.4655	4.6177	4.7169	4.1389	3.096173114	Top-Level ROI	Cr	1.4	1	50	0.7	0.5	R14_26450	cold irrd	480	150	22671004	0.181318565	0	9	160	550	0	0	0	1	0	0	21.49929279	77.36916549	0	0	0	0	0.141442716	0	0	0.282885431	0	0.565770863	0
138	426	480	-2.5638	4.3387	461.3188	1.3599	1.6746	1.914	18.258	3.1955	4.7797	4.0799	2.883922532	Top-Level ROI	Cr	1.4	1	50	0.7	0.5	R14_26450	cold irrd	480	150	22671004	0.180605895	0	9	155	277	0	4	0	0	0	0	32.3943662	65.02347418	0	0	0	0	0	0	0	0	0.234741784	1.877934272	0
58	201	220	-5.8624	-13.7857	461.3498	1.4353	1.4106	1.3902	11.79	3.4743	3.0051	2.9207	2.445922012	Top-Level ROI	Cr	1.4	1	50	0.7	0.5	R14_26450	cold irrd	480	150	22671004	0.180590168	0	1	58	143	0	4	0	0	0	0	28.85572139	69.65174129	0	0	0	0	0.497512438	0	0	0	0	0	0
139	457	512	6.9844	-10.374	466.0633	1.5926	1.8098	1.4242	17.1955	3.5534	5.0435	3.4443	2.800017221	Top-Level ROI	Cr	1.4	1	50	0.7	0.5	R14_26450	cold irrd	480	150	22671004	0.178198902	0	11	160	306	0	0	1	0	0	0	30.41575492	66.95842451	0	0	0	0	0	0	0.218818381	0	0.218818381	2.188183807	0
98	248	304	20.786	3.7099	465.9906	1.4204	1.4966	1.6199	14.4246	4.4267	3.5847	3.2681	2.623246792	Top-Level ROI	Cr	1.4	1	50	0.7	0.5	R14_26450	cold irrd	480	150	22671004	0.178235784	0	4	104	145	0	2	0	0	0	0	39.51612903	58.46774194	0	0	0	0	0	0	0	0	0.806451613	0.806451613	0
259	1066	1160	-13.4348	-10.0318	469.5366	1.3558	1.4981	1.5945	13.5661	2.9898	4.8153	4.1506	2.573893452	Top-Level ROI	Cr	1.4	1	50	0.7	0.5	R14_26450	cold irrd	480	150	22671004	0.176436817	0	10	278	795	0	0	0	2	0	0	24.29643527	74.57786116	0	0	0	0	0	0	0	0	0.09380863	0.844277674	0
64	332	361	6.6154	-0.1179	468.4079	1.0641	1.555	1.1776	8.1613	2.9611	3.6096	2.9738	2.221953098	Top-Level ROI	Cr	1.4	1	50	0.7	0.5	R14_26450	cold irrd	480	150	22671004	0.177009432	0	3	68	264	0	2	0	0	0	0	19.27710843	79.51807229	0	0	0	0	0	0	0	0	0.602409639	0.301204819	0
74	246	271	-0.2723	12.8881	470.0352	1.3584	1.3373	1.3224	10.0631	2.8653	3.3621	2.5178	2.319992157	Top-Level ROI	Cr	1.4	1	50	0.7	0.5	R14_26450	cold irrd	480	150	22671004	0.176182642	0	5	83	167	0	0	0	0	0	0	30.08130081	67.88617886	0	0	0	0	0	0	0	0	0.406504065	1.62601626	0
241	696	813	-12.3478	5.301	475.4587	1.4951	1.5795	1.8507	18.3063	4.0969	4.0405	5.0367	2.855737164	Top-Level ROI	Cr	1.4	1	50	0.7	0.5	R14_26450	cold irrd	480	150	22671004	0.173242694	0	5	245	450	0	0	0	1	0	0	34.62643678	64.65517241	0	0	0	0	0	0	0	0.143678161	0.287356322	0.143678161	0
118	516	599	-5.6595	15.4061	477.3982	1.6146	1.6837	1.5478	17.6253	4.1059	3.6364	3.1342	2.799547051	Top-Level ROI	Cr	1.4	1	50	0.7	0.5	R14_26450	cold irrd	480	150	22671004	0.172191337	0	5	121	395	0	0	0	2	0	0	22.86821705	75.96899225	0	0	0	0	0.19379845	0	0	0.19379845	0.19379845	0.19379845	0
145	657	735	6.5925	17.4556	478.1884	1.5413	1.4568	1.7596	16.5501	3.509	3.4536	3.7965	2.75573295	Top-Level ROI	Cr	1.4	1	50	0.7	0.5	R14_26450	cold irrd	480	150	22671004	0.171762989	0	13	161	497	0	4	1	0	0	0.304414003	22.07001522	75.64687976	0	0	0	0	0	0	0.152207002	0.152207002	0.304414003	1.065449011	0
82	256	290	7.6245	-18.1848	484.2595	1.1653	1.2077	1.4423	8.5018	2.599	3.1984	2.7476	2.212847186	Top-Level ROI	Cr	1.4	1	50	0.7	0.5	R14_26450	cold irrd	480	150	22671004	0.168338306	0	5	91	169	0	0	0	0	0	0	32.03125	66.015625	0	0	0	0	0	0	0	0	0.390625	1.5625	0
88	419	454	2.5083	-2.4934	485.5378	1.1855	1.6373	1.5811	12.8543	3.263	3.9051	3.4888	2.566327873	Top-Level ROI	Cr	1.4	1	50	0.7	0.5	R14_26450	cold irrd	480	150	22671004	0.16760525	0	4	92	326	0	4	0	0	0	0	21.00238663	77.80429594	0	0	0	0	0	0	0	0.238663484	0	0.477326969	0
91	302	351	-6.3076	2.1644	485.8119	1.5943	1.7201	1.6514	18.969	3.8347	4.5018	3.5647	2.868389524	Top-Level ROI	Cr	1.4	1	50	0.7	0.5	R14_26450	cold irrd	480	150	22671004	0.167448064	0	1	93	210	0	0	0	0	0	0	30.13245033	69.53642384	0	0	0	0	0	0	0	0	0	0.331125828	0
79	228	253	0.1669	-21.6628	490.1988	1.4047	0.6616	1.8411	7.167	3.406	1.8818	3.3031	2.408432241	Top-Level ROI	Cr	1.4	1	50	0.7	0.5	R14_26450	cold irrd	480	150	22671004	0.164927022	0	2	79	148	0	0	0	0	0	0	34.64912281	64.9122807	0	0	0	0	0	0	0	0.438596491	0	0	0
105	389	448	-15.2755	-7.2941	491.2061	1.1785	1.326	2.0386	13.3434	2.9284	2.9924	4.8148	2.702411555	Top-Level ROI	Cr	1.4	1	50	0.7	0.5	R14_26450	cold irrd	480	150	22671004	0.164322395	0	8	116	275	0	2	0	1	0	0	26.99228792	70.6940874	0	0	0	0	0	0	0	0.257069409	0.257069409	1.285347044	0
265	1338	1506	-3.5244	18.8491	490.5132	1.9806	1.2471	2.0286	20.989	4.5124	4.085	5.1017	3.09729765	Top-Level ROI	Cr	1.4	1	50	0.7	0.5	R14_26450	cold irrd	480	150	22671004	0.164738305	0	7	275	1065	0	2	0	1	0	0	19.80568012	79.59641256	0	0	0	0	0	0	0	0.074738416	0	0.373692078	0
231	984	1059	5.356	-4.3901	494.1386	1.2262	1.2792	1.2841	8.4366	3.4258	4.6694	3.699	2.188339985	Top-Level ROI	Cr	1.4	1	50	0.7	0.5	R14_26450	cold irrd	480	150	22671004	0.162562177	0	10	246	743	0	2	0	0	0	0	23.47560976	75.50813008	0	0	0	0	0	0	0	0.101626016	0.101626016	0.711382114	0
268	868	973	8.0711	12.0299	500.6613	1.5338	1.7453	2.5583	28.6872	4.4285	4.4868	6.6819	3.455938862	Top-Level ROI	Cr	1.4	1	50	0.7	0.5	R14_26450	cold irrd	480	150	22671004	0.158632216	2	14	288	585	0	2	1	0	0	0	30.87557604	67.39631336	0	0	0	0	0	0	0.115207373	0.115207373	0.230414747	1.036866359	0.115207373
188	753	834	-9.1499	-13.6717	498.4333	1.7055	1.5884	1.3547	15.3728	4.294	3.4125	4.2451	2.695729382	Top-Level ROI	Cr	1.4	1	50	0.7	0.5	R14_26450	cold irrd	480	150	22671004	0.159984304	0	4	192	561	0	2	0	0	0	0	24.96679947	74.50199203	0	0	0	0	0	0	0	0.132802125	0	0.26560425	0
63	207	242	-19.1982	3.1549	497.2055	1.1936	1.4048	1.2965	9.1059	3.0359	2.8831	2.8601	2.253676164	Top-Level ROI	Cr	1.4	1	50	0.7	0.5	R14_26450	cold irrd	480	150	22671004	0.160721285	0	0	63	144	0	0	0	0	0	0	30.43478261	69.56521739	0	0	0	0	0	0	0	0	0	0	0
51	263	286	7.4771	-19.6676	505.9739	1.124	1.2445	0.9349	5.4777	2.3432	2.8696	2.5922	1.919946421	Top-Level ROI	Cr	1.4	1	50	0.7	0.5	R14_26450	cold irrd	480	150	22671004	0.155324922	0	4	59	208	0	0	0	0	0	0	19.39163498	79.08745247	0	0	0	0	0	0	0	0	0	1.520912548	0
64	208	250	-2.0324	-8.0599	506.6822	1.7435	2.0824	1.1004	16.7355	3.1412	4.3341	2.6482	2.930368948	Top-Level ROI	Cr	1.4	1	50	0.7	0.5	R14_26450	cold irrd	480	150	22671004	0.154883979	0	1	66	142	0	2	0	0	0	0	30.76923077	68.26923077	0	0	0	0	0	0	0	0	0	0.480769231	0
190	673	742	3.0502	-16.7302	512.4748	1.8223	2.1629	1.4521	23.9754	5.807	5.1428	4.7182	3.179230742	Top-Level ROI	Cr	1.4	1	50	0.7	0.5	R14_26450	cold irrd	480	150	22671004	0.151235239	0	5	200	478	0	0	0	0	0	0	28.23179792	71.02526003	0	0	0	0	0	0	0	0	0	0.742942051	0
79	255	296	-11.9825	7.5609	512.0231	1.4919	1.3445	1.7236	14.4813	3.4256	3.7631	3.4591	2.646553007	Top-Level ROI	Cr	1.4	1	50	0.7	0.5	R14_26450	cold irrd	480	150	22671004	0.15152422	0	4	83	173	0	0	0	0	0	0	30.98039216	67.84313725	0	0	0	0	0	0	0	0.392156863	0	0.784313725	0
63	189	215	10.1615	6.3768	515.2472	1.1064	1.6936	1.576	12.3698	2.9288	4.5456	3.5821	2.564405959	Top-Level ROI	Cr	1.4	1	50	0.7	0.5	R14_26450	cold irrd	480	150	22671004	0.149461561	0	1	65	125	0	0	0	0	0	0	33.33333333	66.13756614	0	0	0	0	0	0	0	0	0	0.529100529	0
55	203	225	-0.6955	12.6592	516.9591	1.8963	1.0458	1.1694	9.714	4.2484	2.5148	2.9167	2.461127321	Top-Level ROI	Cr	1.4	1	50	0.7	0.5	R14_26450	cold irrd	480	150	22671004	0.148366351	0	6	65	144	0	0	0	1	0	0	27.09359606	69.45812808	0	0	0	0	0.492610837	0	0	0	0	2.463054187	0
114	436	484	-5.5185	-12.5933	520.6767	1.613	1.6869	0.9492	10.818	3.8425	3.6262	2.1642	2.519599423	Top-Level ROI	Cr	1.4	1	50	0.7	0.5	R14_26450	cold irrd	480	150	22671004	0.145978912	0	7	118	320	0	0	0	0	0	0	26.14678899	72.70642202	0	0	0	0	0.229357798	0	0	0.458715596	0	0.458715596	0
280	1292	1413	5.8597	-3.4459	526.6518	1.3435	1.2272	1.5824	10.9288	3.6362	3.7798	4.3494	2.411431494	Top-Level ROI	Cr	1.4	1	50	0.7	0.5	R14_26450	cold irrd	480	150	22671004	0.142076292	0	8	296	1003	0	0	0	1	0	0	21.67182663	77.63157895	0	0	0	0	0	0	0	0	0	0.619195046	0
201	996	1088	-6.9382	1.7535	527.4068	1.3843	1.3538	1.2734	9.9962	3.4216	3.9687	3.6207	2.317457333	Top-Level ROI	Cr	1.4	1	50	0.7	0.5	R14_26450	cold irrd	480	150	22671004	0.141583166	0	1	203	794	0	0	0	0	0	0	20.18072289	79.7188755	0	0	0	0	0	0	0	0	0	0.100401606	0
209	538	615	-16.5281	-2.1978	528.309	1.3642	1.6399	1.7968	16.8382	3.7217	4.2989	4.1989	2.789050715	Top-Level ROI	Cr	1.4	1	50	0.7	0.5	R14_26450	cold irrd	480	150	22671004	0.140993896	0	10	228	318	0	2	0	0	0	0	38.84758364	59.10780669	0	0	0	0	0	0	0	0	0.185873606	1.672862454	0
140	932	956	-1.5126	-3.7373	1.6744	1.1043	1.1315	0.445	2.3293	3.3186	3.1994	1.9268	1.642496801	Top-Level ROI	Cr	1.4	1	50	0.7	0.5	R14_26543	cold irrd	480	150	12998099	0.141546528	0	4	143	783	3	1	1	1	0	0	15.02145923	84.01287554	0	0.321888412	0.107296137	0	0	0	0.107296137	0.107296137	0.107296137	0.107296137	0
236	1086	1114	7.6841	-3.3155	7.0238	1.1473	1.1501	0.4986	2.756	3.8224	3.1171	1.5368	1.69930258	Top-Level ROI	Cr	1.4	1	50	0.7	0.5	R14_26543	cold irrd	480	150	12998099	0.142902391	0	6	240	839	3	1	1	0	0	0.368324125	21.73112339	77.25598527	0	0.276243094	0.092081031	0	0	0	0.092081031	0	0	0.184162063	0
113	649	663	4.585	4.3274	5.8581	1.1269	0.9343	0.3624	1.5983	2.9318	2.8626	1.0817	1.508029794	Top-Level ROI	Cr	1.4	1	50	0.7	0.5	R14_26543	cold irrd	480	150	12998099	0.142606932	2	2	114	531	1	0	0	1	0	0.154083205	17.41140216	81.81818182	0.154083205	0.154083205	0	0	0	0	0	0	0.154083205	0	0
96	479	489	-8.0288	5.806	13.1106	1.1253	0.7869	0.4559	1.6911	3.0462	2.9115	1.2514	1.446843637	Top-Level ROI	Cr	1.4	1	50	0.7	0.5	R14_26543	cold irrd	480	150	12998099	0.144466118	0	7	108	373	2	0	1	0	0	0	20.04175365	77.87056367	0	0.417536534	0	0	0	0	0.208768267	0	0.417536534	1.043841336	0
151	522	533	10.9817	-6.6363	18.6449	0.9077	0.8256	0.6496	2.0391	2.5238	2.7163	2.2452	1.388349671	Top-Level ROI	Cr	1.4	1	50	0.7	0.5	R14_26543	cold irrd	480	150	12998099	0.145906142	2	6	157	361	3	0	0	2	0	0	28.92720307	69.15708812	0	0.574712644	0	0	0	0	0	0.191570881	0	0.574712644	0.191570881
224	1168	1192	-4.8722	3.9542	21.2706	1.0998	0.9926	0.8605	3.9347	2.7372	2.515	2.2308	1.713264443	Top-Level ROI	Cr	1.4	1	50	0.7	0.5	R14_26543	cold irrd	480	150	12998099	0.146594656	0	27	273	918	0	2	0	1	0	0	19.17808219	78.3390411	0	0	0	0	0.085616438	0	0	0	0.256849315	1.969178082	0
353	1975	2008	-1.0911	7.3974	28.4058	1.0349	1.03	0.954	4.2596	3.3497	3.182	2.1591	1.744142772	Top-Level ROI	Cr	1.4	1	50	0.7	0.5	R14_26543	cold irrd	480	150	12998099	0.148481037	0	19	385	1596	6	0	0	1	0	0.050632911	17.87341772	80.81012658	0	0.303797468	0	0	0	0	0	0	0.202531646	0.708860759	0
593	3022	3073	-9.0413	-5.3385	31.9725	3.5227	1.0147	1.4596	21.8549	6.7818	4.8383	3.3341	3.945815954	Top-Level ROI	Cr	1.4	1	50	0.7	0.5	R14_26543	cold irrd	480	150	12998099	0.149426656	0	20	628	2402	3	2	0	5	0	0	19.62276638	79.38451357	0	0.099272005	0.066181337	0	0.033090668	0	0	0	0.099272005	0.529450695	0
191	997	1008	0.8521	15.552	30.3944	0.8371	0.8141	1.0282	2.935	2.2141	2.8801	2.6203	1.555856825	Top-Level ROI	Cr	1.4	1	50	0.7	0.5	R14_26543	cold irrd	480	150	12998099	0.14900731	0	4	195	800	1	1	0	0	0	0.100300903	19.15747242	80.24072217	0	0.100300903	0.100300903	0	0	0	0	0	0.200601805	0.100300903	0
253	1349	1371	14.6814	-0.3557	32.7112	1.1521	1.1698	0.9451	5.3349	3.2662	3.7584	2.7435	1.894460467	Top-Level ROI	Cr	1.4	1	50	0.7	0.5	R14_26543	cold irrd	480	150	12998099	0.14962295	0	2	253	1083	6	1	1	3	0	0.148257969	18.75463306	80.28169014	0	0.444773907	0.074128984	0	0	0	0.074128984	0	0	0	0
507	2346	2374	5.3002	5.4591	34.1927	0.962	1.2479	0.918	4.6161	3.3843	3.8457	2.6651	1.823574076	Top-Level ROI	Cr	1.4	1	50	0.7	0.5	R14_26543	cold irrd	480	150	12998099	0.150016627	0	2	510	1831	1	3	0	3	0	0	21.6112532	78.04774084	0	0.042625746	0.042625746	0	0	0	0	0	0.042625746	0.042625746	0
273	1420	1446	5.1766	-12.3843	38.9498	0.9221	0.8174	0.8091	2.5546	2.8687	2.6503	2.5319	1.47412821	Top-Level ROI	Cr	1.4	1	50	0.7	0.5	R14_26543	cold irrd	480	150	12998099	0.151280724	0	7	284	1134	2	4	0	1	0	0.070422535	19.22535211	79.85915493	0	0.14084507	0.14084507	0	0	0	0	0	0.070422535	0.352112676	0
951	4200	4241	0.6448	-16.8902	45.154	0.9837	1.011	1.1897	4.9561	4.108	3.8226	3.783	1.845311025	Top-Level ROI	Cr	1.4	1	50	0.7	0.5	R14_26543	cold irrd	480	150	12998099	0.152919028	2	6	956	3235	2	0	3	7	0	0.023809524	22.64285714	76.92857143	0	0.047619048	0	0.023809524	0.023809524	0.071428571	0	0	0.047619048	0	0.023809524
950	4641	4694	5.021	-14.9813	54.1554	1.0709	1.1036	1.1647	5.7657	3.8782	3.8805	2.9844	1.929063467	Top-Level ROI	Cr	1.4	1	50	0.7	0.5	R14_26543	cold irrd	480	150	12998099	0.15528115	0	3	956	3673	8	1	4	5	0	0	20.46972635	79.07778496	0	0.172376643	0.02154708	0	0.02154708	0.064641241	0.02154708	0	0.02154708	0.02154708	0
410	2039	2067	-12.239	-3.6499	58.5029	1.1659	1.1596	1.0444	5.9149	3.2176	3.1355	2.7552	1.948015998	Top-Level ROI	Cr	1.4	1	50	0.7	0.5	R14_26543	cold irrd	480	150	12998099	0.156415383	0	1	413	1620	4	0	1	3	0	0	20.10789603	79.45071113	0	0.196174595	0	0	0	0.049043649	0	0	0	0.049043649	0
361	2026	2059	7.5328	3.2326	61.6631	1.3501	1.555	0.889	7.8176	3.8004	4.561	2.3164	2.243014938	Top-Level ROI	Cr	1.4	1	50	0.7	0.5	R14_26543	cold irrd	480	150	12998099	0.157238174	0	3	363	1650	3	0	3	7	0	0	17.8183613	81.44126357	0	0.148075025	0	0	0	0.049358342	0.098716683	0.049358342	0.049358342	0	0
468	2438	2470	6.7164	18.2316	65.92	1.0832	0.9977	1.0744	4.8637	3.578	3.3807	3.1738	1.822927012	Top-Level ROI	Cr	1.4	1	50	0.7	0.5	R14_26543	cold irrd	480	150	12998099	0.158344461	2	2	472	1952	4	1	4	6	0	0.041017227	19.19606235	80.06562756	0.041017227	0.164068909	0.041017227	0	0	0.123051682	0.041017227	0	0.041017227	0	0
307	2061	2086	1.2317	-9.381	65.0686	0.9357	0.9718	0.7793	2.968	3.1646	3.1202	1.996	1.557959634	Top-Level ROI	Cr	1.4	1	50	0.7	0.5	R14_26543	cold irrd	480	150	12998099	0.158123198	0	8	316	1742	3	2	2	0	0	0.048520136	14.89568171	84.47355653	0	0.145560408	0	0.048520136	0	0.097040272	0	0.048520136	0.048520136	0.145560408	0
717	3221	3257	-17.7013	3.9766	69.201	1.1461	1.0253	1.0523	5.1797	4.4474	3.5515	3.1447	1.86336271	Top-Level ROI	Cr	1.4	1	50	0.7	0.5	R14_26543	cold irrd	480	150	12998099	0.15919713	0	6	728	2491	4	0	1	5	0	0	22.26016765	77.24309221	0	0.124185036	0	0	0.031046259	0.031046259	0	0	0	0.155231295	0
306	1918	1935	12.3856	-6.337	72.814	1.0289	1.2552	0.768	4.1545	3.1774	3.5045	2.512	1.795546226	Top-Level ROI	Cr	1.4	1	50	0.7	0.5	R14_26543	cold irrd	480	150	12998099	0.160139316	0	0	306	1605	1	1	1	4	0	0	15.95411887	83.68091762	0	0.052137643	0.052137643	0	0	0	0.052137643	0	0	0	0
519	2795	2820	9.4608	4.8827	74.8187	1.1069	1.1231	1.0817	5.6326	3.828	3.6503	2.9636	1.912238508	Top-Level ROI	Cr	1.4	1	50	0.7	0.5	R14_26543	cold irrd	480	150	12998099	0.160662604	0	1	521	2268	2	0	2	3	0	0	18.56887299	81.14490161	0	0.071556351	0	0	0	0	0.071556351	0	0	0.035778175	0
1235	6072	6152	-12.1708	-14.7766	77.3317	1.4234	1.4104	1.2934	10.8762	4.3459	4.4553	3.9542	2.384990415	Top-Level ROI	Cr	1.4	1	50	0.7	0.5	R14_26543	cold irrd	480	150	12998099	0.161318574	0	5	1239	4790	11	3	24	11	0	0	20.33926219	78.78787879	0	0.18115942	0.016469038	0	0.032938076	0	0.395256917	0	0.032938076	0.016469038	0
962	4138	4179	-1.9328	-8.4921	76.7277	0.877	1.0425	0.9435	3.6133	3.0647	4.1271	2.9084	1.657144381	Top-Level ROI	Cr	1.4	1	50	0.7	0.5	R14_26543	cold irrd	480	150	12998099	0.161160912	0	2	963	3173	5	0	1	1	0	0	23.24794587	76.53455776	0	0.120831319	0	0	0.048332528	0.024166264	0	0	0	0	0
388	2111	2142	-8.6559	15.2058	79.3813	0.9948	0.9258	1.086	4.1893	2.9126	2.7291	2.9676	1.739577156	Top-Level ROI	Cr	1.4	1	50	0.7	0.5	R14_26543	cold irrd	480	150	12998099	0.161853583	0	3	391	1717	3	0	1	2	0	0	18.37991473	81.19374704	0	0.142112743	0	0	0.047370914	0.047370914	0	0	0.094741829	0	0
93	518	528	6.1004	20.7128	79.6513	1.1107	0.7295	1.0532	3.5741	2.4984	3.0425	2.8076	1.695598708	Top-Level ROI	Cr	1.4	1	50	0.7	0.5	R14_26543	cold irrd	480	150	12998099	0.161924062	0	0	93	418	0	0	0	7	0	0	17.95366795	80.69498069	0	0	0	0	0	0	0	0	0	0	0
422	1848	1869	-21.224	7.3742	83.5429	0.7836	0.9162	1.1312	3.4021	2.8806	3.0653	3.6876	1.653198367	Top-Level ROI	Cr	1.4	1	50	0.7	0.5	R14_26543	cold irrd	480	150	12998099	0.162949357	0	6	430	1419	0	0	0	4	0	0	22.83549784	76.62337662	0	0	0	0	0.054112554	0	0	0	0.108225108	0.162337662	0
744	4205	4250	-2.6562	2.4276	85.4648	1.0779	1.209	1.3247	7.2317	3.5131	4.3975	3.9249	2.092457765	Top-Level ROI	Cr	1.4	1	50	0.7	0.5	R14_26543	cold irrd	480	150	12998099	0.163456168	2	10	751	3441	1	0	6	5	0	0.023781213	17.69322235	81.80737218	0	0.023781213	0	0.023781213	0	0	0.142687277	0.023781213	0.071343639	0.047562426	0.023781213
425	2722	2745	13.5769	-5.2659	87.6811	1.0303	1.2021	1.0513	5.4541	3.1888	3.5178	2.9857	1.900472097	Top-Level ROI	Cr	1.4	1	50	0.7	0.5	R14_26543	cold irrd	480	150	12998099	0.164040613	0	2	426	2286	4	1	0	4	0	0.036737693	15.61351947	83.98236591	0	0.146950771	0.036737693	0	0	0	0	0	0.036737693	0	0
459	2472	2509	0.5651	-16.8316	97.638	0.9774	1.0667	0.8177	3.5713	3.2046	3.643	3.0127	1.661864297	Top-Level ROI	Cr	1.4	1	50	0.7	0.5	R14_26543	cold irrd	480	150	12998099	0.166694607	0	3	460	2010	1	0	1	2	0	0	18.56796117	81.18932039	0	0.040453074	0	0	0.040453074	0.040453074	0	0.040453074	0	0	0
328	2037	2052	-5.0759	14.9862	97.8783	0.8965	1.0222	0.8753	3.3598	3.1704	3.6485	2.3629	1.617020464	Top-Level ROI	Cr	1.4	1	50	0.7	0.5	R14_26543	cold irrd	480	150	12998099	0.166758866	0	1	331	1703	2	0	1	2	0	0	16.10211095	83.60333824	0	0.098183603	0	0	0	0.049091802	0	0	0	0.049091802	0
60	457	466	17.6195	-14.4178	98.3201	0.7108	0.8105	0.8059	1.9445	2.5618	2.5328	1.8039	1.34596497	Top-Level ROI	Cr	1.4	1	50	0.7	0.5	R14_26543	cold irrd	480	150	12998099	0.166877009	0	4	64	391	1	0	0	1	0	0.437636761	13.12910284	85.55798687	0	0.218818381	0	0	0	0	0	0	0	0.437636761	0
504	2651	2681	20.4459	-2.2012	98.2532	1.0921	1.6027	0.9443	6.923	3.8556	4.3707	3.4364	2.157088823	Top-Level ROI	Cr	1.4	1	50	0.7	0.5	R14_26543	cold irrd	480	150	12998099	0.166859119	0	4	504	2141	4	3	1	6	0	0	19.0116937	80.30931724	0	0.150886458	0.113164843	0	0.150886458	0	0.037721614	0	0	0	0
237	1026	1043	-13.9413	-5.8826	101.4988	1.2686	1.5555	0.9734	8.0461	3.143	4.1962	2.765	2.230792184	Top-Level ROI	Cr	1.4	1	50	0.7	0.5	R14_26543	cold irrd	480	150	12998099	0.167736716	2	2	237	783	3	0	4	0	0	0	23.0994152	76.02339181	0	0.292397661	0	0	0.097465887	0	0.389863548	0	0	0	0.097465887
971	4328	4394	15.9355	6.6204	103.1557	1.2615	1.3775	1.2777	9.3001	3.8766	4.1066	4.1347	2.263052317	Top-Level ROI	Cr	1.4	1	50	0.7	0.5	R14_26543	cold irrd	480	150	12998099	0.168190497	2	3	974	3326	11	5	2	12	0	0	22.43530499	76.77911275	0.02310536	0.254158965	0.115526802	0	0.02310536	0	0.046210721	0	0.02310536	0.02310536	0
168	745	761	-19.8836	13.6111	106.9327	0.7174	0.9092	1.2523	3.4213	2.3129	2.6516	3.6168	1.705744028	Top-Level ROI	Cr	1.4	1	50	0.7	0.5	R14_26543	cold irrd	480	150	12998099	0.169224917	0	1	170	569	1	0	3	3	0	0	22.55033557	76.37583893	0	0.134228188	0	0	0	0	0.402684564	0	0	0.134228188	0
325	2018	2026	-6.2201	11.5545	108.181	0.9535	1.1581	0.8142	3.7661	3.1006	4.3595	2.0911	1.706833179	Top-Level ROI	Cr	1.4	1	50	0.7	0.5	R14_26543	cold irrd	480	150	12998099	0.169566794	0	2	325	1689	2	0	0	3	0	0.049554014	16.10505451	83.54806739	0	0.099108028	0	0	0.049554014	0	0	0	0	0	0
72	276	281	-22.6544	-9.6295	110.8839	0.5893	0.8705	0.8869	1.9058	1.6991	2.1121	1.9174	1.375367714	Top-Level ROI	Cr	1.4	1	50	0.7	0.5	R14_26543	cold irrd	480	150	12998099	0.170312142	0	0	72	203	1	0	0	0	0	0	26.08695652	73.55072464	0	0.362318841	0	0	0	0	0	0	0	0	0
886	5582	5632	5.6991	-20.5252	114.0744	1.2965	1.3555	1.1389	8.3835	4.3751	4.8068	3.863	2.194398713	Top-Level ROI	Cr	1.4	1	50	0.7	0.5	R14_26543	cold irrd	480	150	12998099	0.171204327	0	2	892	4668	9	0	11	9	0	0	15.87244715	83.57219635	0	0.161232533	0	0	0.017914726	0.071658904	0.125403081	0	0	0.017914726	0
285	1442	1451	22.4387	-2.6716	113.7809	0.733	1.245	0.9612	3.6741	3.2958	4.1784	2.5288	1.735286558	Top-Level ROI	Cr	1.4	1	50	0.7	0.5	R14_26543	cold irrd	480	150	12998099	0.171122253	2	1	285	1152	2	0	1	1	0	0	19.76421637	79.889043	0	0.138696255	0	0	0	0	0.069348128	0	0	0	0.069348128
1393	7298	7354	-1.7332	1.844	114.3539	1.0736	1.157	1.7519	9.1155	3.8855	3.8746	4.432	2.358054191	Top-Level ROI	Cr	1.4	1	50	0.7	0.5	R14_26543	cold irrd	480	150	12998099	0.171282486	0	8	1398	5892	4	2	3	12	0	0.013702384	19.08742121	80.52891203	0	0.054809537	0	0	0.068511921	0.013702384	0.027404768	0	0	0.027404768	0
454	2881	2907	-3.3367	12.9633	115.8726	1.0666	1.2588	1.1034	6.2052	3.0623	3.3576	3.2415	1.984868902	Top-Level ROI	Cr	1.4	1	50	0.7	0.5	R14_26543	cold irrd	480	150	12998099	0.171707172	0	1	456	2418	2	0	2	4	0	0	15.75841722	83.92919125	0	0.06942034	0	0	0	0.03471017	0.03471017	0	0.03471017	0	0
1241	5672	5736	0.1306	21.2367	121.132	1.0682	1.1939	1.4693	7.8489	3.0912	4.149	4.3439	2.173773433	Top-Level ROI	Cr	1.4	1	50	0.7	0.5	R14_26543	cold irrd	480	150	12998099	0.173182482	0	4	1243	4411	5	1	7	12	0	0	21.87940762	77.60930889	0	0.088152327	0.017630465	0	0.052891396	0	0.123413258	0	0	0.017630465	0
394	2471	2501	-16.6367	-15.7859	121.9516	1.1212	1.2077	0.8751	4.9631	2.9793	3.5412	3.0492	1.865858714	Top-Level ROI	Cr	1.4	1	50	0.7	0.5	R14_26543	cold irrd	480	150	12998099	0.173414992	0	0	395	2072	2	0	1	2	0	0	15.94496155	83.85269122	0	0.080938891	0	0	0	0.040469446	0	0	0	0	0
772	4444	4489	-4.311	-19.6284	127.9394	1.6744	1.481	1.2154	12.6241	5.2224	4.4214	3.2868	2.544439726	Top-Level ROI	Cr	1.4	1	50	0.7	0.5	R14_26543	cold irrd	480	150	12998099	0.175113648	1	5	772	3629	6	5	24	8	0.02250225	0	17.37173717	81.59315932	0	0.135013501	0.067506751	0	0.02250225	0	0.540054005	0.0450045	0	0	0
951	4364	4422	-22.908	-2.5886	128.671	1.2534	1.6105	1.1264	9.5241	4.7945	4.8657	3.3531	2.330986652	Top-Level ROI	Cr	1.4	1	50	0.7	0.5	R14_26543	cold irrd	480	150	12998099	0.175321193	0	0	951	3400	3	1	6	3	0	0	21.79193401	77.91017415	0	0.068744271	0.022914757	0	0	0	0.137488543	0	0	0	0
905	4357	4417	-7.9832	20.8454	129.1991	1.4475	1.7113	0.9917	10.2902	4.6722	5.6585	3.0259	2.450973853	Top-Level ROI	Cr	1.4	1	50	0.7	0.5	R14_26543	cold irrd	480	150	12998099	0.175471008	0	6	912	3429	9	0	7	10	0	0	20.77117283	78.49437686	0	0.20656415	0	0	0.068854717	0.022951572	0.137709433	0	0	0.068854717	0
219	1295	1309	9.4821	-4.8173	129.0153	1.1574	1.3035	0.6724	4.2491	3.3357	3.396	2.5816	1.868370619	Top-Level ROI	Cr	1.4	1	50	0.7	0.5	R14_26543	cold irrd	480	150	12998099	0.175418867	0	0	219	1074	2	0	0	0	0	0	16.91119691	82.93436293	0	0.154440154	0	0	0	0	0	0	0	0	0
136	935	951	-16.6049	8.6715	131.3937	1.0203	0.81	0.7313	2.5315	2.966	2.7275	2.229	1.493958426	Top-Level ROI	Cr	1.4	1	50	0.7	0.5	R14_26543	cold irrd	480	150	12998099	0.176097042	0	0	137	798	0	0	1	0	0	0	14.54545455	85.34759358	0	0	0	0	0	0.106951872	0	0	0	0	0
966	5192	5261	9.0801	-20.2048	133.3065	1.1824	1.0279	1.3568	6.9072	3.5433	3.9569	3.8175	2.072571931	Top-Level ROI	Cr	1.4	1	50	0.7	0.5	R14_26543	cold irrd	480	150	12998099	0.17664442	0	2	967	4206	12	4	1	7	0	0	18.605547	80.89368259	0	0.231124807	0.077041602	0	0.038520801	0.019260401	0	0	0	0	0
416	2537	2568	-3.2385	11.6957	134.2182	1.1047	1.2189	0.8851	4.992	3.293	4.2075	2.457	1.86801534	Top-Level ROI	Cr	1.4	1	50	0.7	0.5	R14_26543	cold irrd	480	150	12998099	0.176905318	0	2	418	2119	3	0	0	0	0	0	16.39731967	83.40559716	0	0.118249901	0	0	0.039416634	0	0	0	0	0.039416634	0
305	1477	1496	19.1882	12.4918	135.3773	1.2043	1.599	0.842	6.7915	3.6212	4.4892	2.4039	2.171659156	Top-Level ROI	Cr	1.4	1	50	0.7	0.5	R14_26543	cold irrd	480	150	12998099	0.177237013	0	0	305	1170	1	0	0	1	0	0	20.64996615	79.21462424	0	0.067704807	0	0	0	0	0	0	0	0	0
346	2310	2340	2.6125	-9.7532	135.4028	1.0962	1.2334	0.898	5.0854	3.6564	3.8616	2.5468	1.878652176	Top-Level ROI	Cr	1.4	1	50	0.7	0.5	R14_26543	cold irrd	480	150	12998099	0.17724431	0	2	346	1955	3	4	1	2	0	0	14.97835498	84.63203463	0	0.12987013	0	0	0	0	0.043290043	0.043290043	0	0	0
498	2822	2863	17.5231	-10.8705	137.6704	1.0483	1.151	1.0682	5.399	3.8577	3.7282	3.0627	1.888063858	Top-Level ROI	Cr	1.4	1	50	0.7	0.5	R14_26543	cold irrd	480	150	12998099	0.17789322	0	2	500	2307	5	2	7	4	0	0	17.64705882	81.64422395	0	0.177179305	0.070871722	0	0.035435861	0.035435861	0.212615167	0	0.035435861	0	0
128	585	593	-21.7865	13.9926	140.6076	0.7148	0.9114	0.9912	2.7047	1.8329	2.4262	2.3853	1.524488911	Top-Level ROI	Cr	1.4	1	50	0.7	0.5	R14_26543	cold irrd	480	150	12998099	0.178734312	0	0	129	453	0	0	1	3	0	0	21.88034188	77.43589744	0	0	0	0	0	0.170940171	0	0	0	0	0
142	662	672	-15.0938	-6.7346	141.9749	1.1802	1.3122	0.7018	4.5524	2.7585	3.2953	2.3012	1.899279895	Top-Level ROI	Cr	1.4	1	50	0.7	0.5	R14_26543	cold irrd	480	150	12998099	0.17912686	0	0	142	516	2	0	0	2	0	0	21.45015106	77.94561934	0	0.302114804	0	0	0	0	0	0	0	0	0
316	2086	2114	12.4232	17.1986	145.1326	1.9609	1.6068	0.8349	11.0191	5.4128	4.1656	2.4403	2.669080939	Top-Level ROI	Cr	1.4	1	50	0.7	0.5	R14_26543	cold irrd	480	150	12998099	0.180033426	0	3	320	1759	2	1	1	7	0	0	15.14860978	84.18024928	0	0.095877277	0.047938639	0	0.047938639	0	0.047938639	0	0	0.095877277	0
316	2101	2116	-9.7825	-11.7004	146.2278	1.4282	1.5446	1.0273	9.4923	4.2747	4.3929	2.464	2.341130003	Top-Level ROI	Cr	1.4	1	50	0.7	0.5	R14_26543	cold irrd	480	150	12998099	0.180347855	0	0	316	1767	1	0	11	6	0	0	15.04045693	84.10280819	0	0.047596383	0	0	0	0	0.523560209	0	0	0	0
433	2707	2741	-14.6081	15.6002	148.6891	1.3421	1.4076	0.9332	7.3843	3.5242	4.2278	2.6331	2.157181589	Top-Level ROI	Cr	1.4	1	50	0.7	0.5	R14_26543	cold irrd	480	150	12998099	0.181054487	0	2	435	2258	5	0	5	7	0	0	15.99556705	83.30254895	0	0.184706317	0	0	0.036941263	0	0.184706317	0	0	0.036941263	0
315	1912	1938	2.9545	19.4122	148.2139	1.2145	1.2689	0.9246	5.9686	3.1605	3.2653	2.2829	1.984943984	Top-Level ROI	Cr	1.4	1	50	0.7	0.5	R14_26543	cold irrd	480	150	12998099	0.180918058	0	0	316	1576	8	0	6	7	0	0	16.4748954	82.42677824	0	0.418410042	0	0	0	0.052301255	0.261506276	0	0	0	0
1247	8056	8140	-10.6057	4.1387	154.49	1.5756	1.4277	1.4666	13.8184	5.5448	4.6352	4.7647	2.582974682	Top-Level ROI	Cr	1.4	1	50	0.7	0.5	R14_26543	cold irrd	480	150	12998099	0.182715561	1	4	1249	6785	9	3	10	7	0.012413108	0	15.47914598	84.11122145	0	0.111717974	0.012413108	0	0.037239325	0	0.124131082	0	0	0.012413108	0
1005	4799	4854	4.3054	3.5084	152.8186	1.3629	1.2932	1.1189	8.2604	4.3929	4.1607	3.5808	2.186732691	Top-Level ROI	Cr	1.4	1	50	0.7	0.5	R14_26543	cold irrd	480	150	12998099	0.182237325	0	1	1005	3774	5	3	6	9	0	0	20.94186289	78.5788706	0	0.104188373	0.020837675	0	0.020837675	0	0.125026047	0	0	0	0
645	4207	4247	-5.8437	-12.1878	154.9074	1.3429	1.4035	1	7.8945	4.2168	4.252	3.0915	2.184763754	Top-Level ROI	Cr	1.4	1	50	0.7	0.5	R14_26543	cold irrd	480	150	12998099	0.182834991	2	0	645	3546	7	0	5	3	0	0	15.33159021	84.28809128	0.023769907	0.166389351	0	0	0	0	0.118849536	0	0	0	0
423	1456	1476	16.6422	-19.6413	158.1076	0.8773	0.8243	0.9275	2.8095	2.9137	2.857	3.0249	1.519665105	Top-Level ROI	Cr	1.4	1	50	0.7	0.5	R14_26543	cold irrd	480	150	12998099	0.183750661	0	2	425	1023	0	0	1	10	0	0	29.0521978	70.05494505	0	0	0	0	0.068681319	0	0.068681319	0	0	0.068681319	0
934	5219	5281	-10.4003	18.0136	161.3619	1.6014	1.5416	1.0815	11.1832	5.4601	4.7467	3.2928	2.471973861	Top-Level ROI	Cr	1.4	1	50	0.7	0.5	R14_26543	cold irrd	480	150	12998099	0.184678813	0	2	935	4260	6	1	9	8	0	0	17.89614869	81.62483234	0	0.114964553	0.019160759	0	0	0.019160759	0.15328607	0.019160759	0	0	0
222	1568	1582	18.1508	7.478	162.0944	1.1425	1.3472	0.7162	4.6178	3.5514	3.515	1.7848	1.906094575	Top-Level ROI	Cr	1.4	1	50	0.7	0.5	R14_26543	cold irrd	480	150	12998099	0.18488679	0	0	222	1343	1	0	0	2	0	0	14.15816327	85.6505102	0	0.06377551	0	0	0	0	0	0	0	0	0
433	3180	3228	11.096	-15.3532	165.3371	1.1243	1.2532	0.8483	5.0067	3.1489	3.9296	2.6361	1.885251607	Top-Level ROI	Cr	1.4	1	50	0.7	0.5	R14_26543	cold irrd	480	150	12998099	0.185807481	0	1	434	2740	0	2	3	2	0	0	13.6163522	86.13207547	0	0	0.062893082	0.031446541	0	0.031446541	0.062893082	0	0	0	0
1528	6417	6509	23.8059	-2.0996	170.066	1.0801	1.5327	1.2047	8.3536	3.491	5.1882	3.9638	2.228696343	Top-Level ROI	Cr	1.4	1	50	0.7	0.5	R14_26543	cold irrd	480	150	12998099	0.187149981	0	1	1529	4854	4	5	16	11	0	0	23.81175004	75.62724014	0	0.062334424	0.046750818	0.015583606	0	0.015583606	0.233754091	0	0	0	0
469	3004	3033	3.2757	7.5106	168.559	1.2445	1.236	0.8631	5.5608	3.5167	3.5146	3.9203	1.954844715	Top-Level ROI	Cr	1.4	1	50	0.7	0.5	R14_26543	cold irrd	480	150	12998099	0.186722268	0	0	469	2528	3	0	1	3	0	0	15.61251664	84.15446072	0	0.099866844	0	0	0	0	0.033288948	0	0	0	0
806	3437	3484	-26.0902	5.2602	169.5097	1.3371	1.143	1.0657	6.8229	4.4104	4.1055	3.4922	2.056696842	Top-Level ROI	Cr	1.4	1	50	0.7	0.5	R14_26543	cold irrd	480	150	12998099	0.186992198	0	4	808	2607	6	1	12	7	0	0.029095141	23.45068374	75.67646203	0	0.174570847	0.029095141	0	0.058190282	0	0.349141693	0	0	0.029095141	0
540	3354	3389	4.1205	-23.8492	171.6424	1.3328	1.0613	1.0543	6.2466	4.0053	3.4097	3.2682	2.003562332	Top-Level ROI	Cr	1.4	1	50	0.7	0.5	R14_26543	cold irrd	480	150	12998099	0.187593613	0	1	541	2789	2	2	14	9	0	0	16.10017889	83.06499702	0	0.059630292	0.059630292	0	0.029815146	0.029815146	0.387596899	0	0	0	0
824	5071	5128	-2.8076	-6.8968	171.7	1.9838	1.5027	2.0391	25.4623	5.6647	4.3622	5.099	3.217374479	Top-Level ROI	Cr	1.4	1	50	0.7	0.5	R14_26543	cold irrd	480	150	12998099	0.187609823	0	3	824	4233	5	2	2	7	0	0	16.2492605	83.4154999	0	0.098599882	0	0	0.019719976	0	0.039439953	0.019719976	0	0	0
294	1863	1883	-18.4003	15.4107	170.4732	1.3308	1.2211	0.9247	6.2943	4.2764	3.2253	2.5585	2.029084508	Top-Level ROI	Cr	1.4	1	50	0.7	0.5	R14_26543	cold irrd	480	150	12998099	0.187264576	0	3	294	1570	0	3	3	0	0	0	15.78099839	83.78958669	0	0	0.053676865	0	0.161030596	0	0.161030596	0	0	0	0
929	6306	6387	-12.0613	8.3179	175.6165	1.7666	1.4848	1.2227	13.4351	5.8266	3.9264	3.4387	2.611609061	Top-Level ROI	Cr	1.4	1	50	0.7	0.5	R14_26543	cold irrd	480	150	12998099	0.188712007	0	4	934	5356	3	0	8	8	0	0	14.73200127	84.90326673	0	0.047573739	0	0.031715826	0	0.031715826	0.095147479	0	0.015857913	0.015857913	0
922	5489	5563	1.7592	24.2638	177.0416	1.4657	1.4419	1.2021	10.6418	7.3796	5.0168	3.4425	2.381679347	Top-Level ROI	Cr	1.4	1	50	0.7	0.5	R14_26543	cold irrd	480	150	12998099	0.18911306	0	1	924	4547	4	0	6	9	0	0	16.79723083	82.83840408	0	0.072873019	0	0	0	0	0.109309528	0	0	0.018218255	0
113	667	677	6.0687	-25.7182	176.881	0.9831	0.8183	0.5599	1.8868	2.5183	2.542	1.6384	1.39627666	Top-Level ROI	Cr	1.4	1	50	0.7	0.5	R14_26543	cold irrd	480	150	12998099	0.189067863	2	1	113	551	2	0	0	2	0	0	16.94152924	82.15892054	0.149925037	0.299850075	0	0	0.149925037	0	0	0	0	0	0
178	815	823	-7.1785	-26.7067	180.5638	1.4082	0.6301	0.8898	3.307	3.4089	1.8241	2.838	1.780954039	Top-Level ROI	Cr	1.4	1	50	0.7	0.5	R14_26543	cold irrd	480	150	12998099	0.19010198	2	2	178	627	2	1	5	3	0	0	21.8404908	76.56441718	0	0.245398773	0.122699387	0	0.122699387	0	0.613496933	0	0	0	0.122699387
998	3959	4027	24.1116	9.7854	181.9107	0.9434	1.3506	1.3385	7.1439	3.6192	4.1716	3.7944	2.122664875	Top-Level ROI	Cr	1.4	1	50	0.7	0.5	R14_26543	cold irrd	480	150	12998099	0.190475532	0	2	998	2931	4	2	6	17	0	0	25.20838596	74.03384693	0	0.101035615	0.050517808	0	0	0	0.151553423	0.025258904	0	0	0
318	2365	2393	-5.0968	-14.4617	183.2819	1.4999	1.3545	0.7914	6.7351	4.0706	4.3391	2.2376	2.170411072	Top-Level ROI	Cr	1.4	1	50	0.7	0.5	R14_26543	cold irrd	480	150	12998099	0.190855824	0	0	318	2032	1	0	8	6	0	0	13.44608879	85.91966173	0	0.042283298	0	0	0	0	0.338266385	0	0	0	0
51	438	444	1.3206	-4.2443	182.6138	1.0231	1.3202	0.418	2.3647	2.7957	2.6255	1.0652	1.721739135	Top-Level ROI	Cr	1.4	1	50	0.7	0.5	R14_26543	cold irrd	480	150	12998099	0.190670532	0	0	51	386	0	0	0	1	0	0	11.64383562	88.12785388	0	0	0	0	0	0	0	0	0	0	0
534	2938	2967	-6.2879	2.1281	190.367	1.3546	1.3343	0.8849	6.6996	3.8261	4.407	3.0836	2.097223321	Top-Level ROI	Cr	1.4	1	50	0.7	0.5	R14_26543	cold irrd	480	150	12998099	0.192818018	2	7	534	2394	3	0	2	3	0	0	18.17562968	81.38189244	0.03403676	0.102110279	0	0	0.03403676	0	0.068073519	0.102110279	0	0	0
309	1681	1707	-17.6351	-3.0146	191.2924	1.1448	1.2751	0.7561	4.6229	3.4404	3.9452	2.5761	1.873001404	Top-Level ROI	Cr	1.4	1	50	0.7	0.5	R14_26543	cold irrd	480	150	12998099	0.193067602	0	1	309	1365	3	0	3	3	0	0	18.38191553	81.02320048	0	0.178465199	0	0	0.0594884	0	0.178465199	0	0	0	0
503	2512	2552	18.6557	13.0937	192.5177	1.2555	1.279	0.8847	5.9509	3.3188	4.8988	2.6453	1.998703415	Top-Level ROI	Cr	1.4	1	50	0.7	0.5	R14_26543	cold irrd	480	150	12998099	0.193398072	2	1	503	1994	2	0	3	9	0	0	20.02388535	79.33917197	0.039808917	0.079617834	0	0.039808917	0	0	0.119426752	0	0	0	0
898	5460	5516	8.5612	18.7846	195.1367	1.6965	1.7372	1.0308	12.7249	4.6353	5.0456	2.6499	2.637901577	Top-Level ROI	Cr	1.4	1	50	0.7	0.5	R14_26543	cold irrd	480	150	12998099	0.194104428	2	2	901	4520	6	1	24	9	0	0	16.44688645	82.78388278	0	0.10989011	0.018315018	0	0	0.018315018	0.421245421	0	0	0.018315018	0.018315018
1395	6948	7018	1.4663	-3.3852	199.2326	1.1481	1.1765	1.1883	6.7231	4.0166	4.2799	3.055	2.028384271	Top-Level ROI	Cr	1.4	1	50	0.7	0.5	R14_26543	cold irrd	480	150	12998099	0.195209112	0	4	1395	5545	4	0	1	6	0	0	20.07772021	79.72078296	0	0.057570524	0	0	0.028785262	0	0.014392631	0.014392631	0	0	0
722	4612	4655	-19.3233	9.2728	199.1576	1.5643	1.4614	1.0299	9.8626	4.6748	4.4848	2.8715	2.375588024	Top-Level ROI	Cr	1.4	1	50	0.7	0.5	R14_26543	cold irrd	480	150	12998099	0.195188884	0	0	722	3872	1	0	10	7	0	0	15.65481353	83.95490026	0	0.021682567	0	0	0	0	0.216825672	0	0	0	0
480	2700	2732	9.5277	-26.4255	200.9945	1.4117	0.9416	1.0759	5.9905	3.9514	3.5624	2.9056	2.009245694	Top-Level ROI	Cr	1.4	1	50	0.7	0.5	R14_26543	cold irrd	480	150	12998099	0.195674051	0	1	483	2197	1	5	12	4	0	0	17.77777778	81.37037037	0	0.037037037	0.185185185	0	0	0.037037037	0.407407407	0	0	0.037037037	0
275	1722	1741	22.4069	-17.189	205.4753	1.0047	1.0577	1.2547	5.5854	3.1026	3.1465	2.6575	1.924168254	Top-Level ROI	Cr	1.4	1	50	0.7	0.5	R14_26543	cold irrd	480	150	12998099	0.196836343	2	3	278	1438	1	1	9	0	0	0.058072009	15.96980256	83.15911731	0.058072009	0.058072009	0.058072009	0	0.116144019	0.174216028	0.348432056	0	0	0	0
1212	7743	7813	-6.6798	-20.175	208.6395	1.5024	1.3881	1.1626	10.1561	4.9525	4.4864	3.1647	2.352799637	Top-Level ROI	Cr	1.4	1	50	0.7	0.5	R14_26543	cold irrd	480	150	12998099	0.197657117	2	1	1212	6489	9	0	16	18	0	0	15.65284773	83.76598218	0.012914891	0.116234018	0	0	0.012914891	0	0.206638254	0	0	0	0
191	1360	1373	17.7558	-8.2354	207.2443	1.1804	1.2916	0.7068	4.5137	2.9887	3.1295	2.7024	1.887098556	Top-Level ROI	Cr	1.4	1	50	0.7	0.5	R14_26543	cold irrd	480	150	12998099	0.19729521	0	0	191	1168	1	0	0	0	0	0	14.04411765	85.88235294	0	0.073529412	0	0	0	0	0	0	0	0	0
166	1021	1030	-11.4196	-4.0017	209.5817	1.1449	1.1616	0.6294	3.506	2.9462	3.0097	1.5222	1.748214784	Top-Level ROI	Cr	1.4	1	50	0.7	0.5	R14_26543	cold irrd	480	150	12998099	0.197901518	0	2	166	856	0	0	1	2	0	0	16.25857003	83.25171401	0	0	0	0	0.195886386	0	0.097943193	0	0	0	0
226	967	983	-24.5663	16.7748	211.3781	0.8468	1.0318	1.0847	3.9695	2.473	2.7514	2.382	1.719958014	Top-Level ROI	Cr	1.4	1	50	0.7	0.5	R14_26543	cold irrd	480	150	12998099	0.198351708	0	0	227	732	2	0	3	4	0	0	23.37125129	75.69803516	0	0.206825233	0	0	0	0.103412616	0.206825233	0	0	0	0
463	3763	3803	3.6639	5.1237	211.7775	1.1802	1.622	0.8741	7.0087	3.4167	4.8368	2.0213	2.188105768	Top-Level ROI	Cr	1.4	1	50	0.7	0.5	R14_26543	cold irrd	480	150	12998099	0.198450736	0	1	463	3289	2	1	6	4	0	0	12.30401276	87.32394366	0	0.053149083	0.026574542	0	0.026574542	0	0.15944725	0	0	0	0
1452	6469	6576	-23.0633	-6.9318	216.5811	1.4435	1.9166	1.2058	13.9731	4.3408	5.8345	3.6039	2.68533079	Top-Level ROI	Cr	1.4	1	50	0.7	0.5	R14_26543	cold irrd	480	150	12998099	0.199641741	0	6	1456	4960	5	6	26	17	0	0	22.44550935	76.67336528	0	0.077291699	0.061833359	0	0	0	0.401916834	0.03091668	0	0.03091668	0
1041	6905	6989	6.4456	18.391	216.1835	1.3925	1.673	1.1421	11.1452	4.4045	5.5939	3.3223	2.458124826	Top-Level ROI	Cr	1.4	1	50	0.7	0.5	R14_26543	cold irrd	480	150	12998099	0.19954316	4	5	1043	5831	10	0	7	16	0	0	15.07603186	84.35916003	0.028964518	0.144822592	0	0	0.028964518	0	0.101375815	0.014482259	0	0.014482259	0
1296	6583	6662	-0.1052	-4.8696	215.8781	1.2012	1.385	0.9141	6.3698	3.9334	5.1371	2.588	2.048581277	Top-Level ROI	Cr	1.4	1	50	0.7	0.5	R14_26543	cold irrd	480	150	12998099	0.199467439	0	1	1298	5272	2	0	5	7	0	0	19.68707276	80.0850676	0	0.030381285	0	0	0	0	0.075953213	0	0	0.015190643	0
400	2168	2193	-3.186	-28.1155	216.4294	1.5648	0.9139	0.7545	4.5199	4.8047	2.7439	1.9444	1.962927024	Top-Level ROI	Cr	1.4	1	50	0.7	0.5	R14_26543	cold irrd	480	150	12998099	0.199604129	0	0	400	1760	2	0	5	1	0	0	18.4501845	81.18081181	0	0.092250923	0	0	0	0	0.230627306	0	0	0	0
689	3191	3245	17.317	-21.9994	216.5629	1.151	1.1019	0.9045	4.8054	3.4235	3.8148	2.9013	1.832240394	Top-Level ROI	Cr	1.4	1	50	0.7	0.5	R14_26543	cold irrd	480	150	12998099	0.199637229	0	2	691	2482	3	1	4	11	0	0	21.59197744	77.74992165	0	0.094014416	0.031338139	0.031338139	0	0	0.125352554	0	0	0.031338139	0
428	2381	2398	-10.9263	24.2116	216.2406	1.5796	1.27	0.8036	6.7524	5.3603	5.4202	2.8496	2.180323169	Top-Level ROI	Cr	1.4	1	50	0.7	0.5	R14_26543	cold irrd	480	150	12998099	0.199557317	0	0	428	1940	3	2	6	2	0	0	17.97564049	81.47837043	0	0.12599748	0.08399832	0	0	0	0.25199496	0	0	0	0
210	1764	1787	18.9072	-10.8136	217.6165	1.1292	1.5003	0.7232	5.1323	3.3562	4.0335	1.8481	2.012215438	Top-Level ROI	Cr	1.4	1	50	0.7	0.5	R14_26543	cold irrd	480	150	12998099	0.199898458	2	1	211	1544	2	0	4	2	0	0	11.9047619	87.52834467	0.056689342	0.113378685	0	0	0	0	0.22675737	0	0.056689342	0	0
121	664	670	28.1813	-7.5959	217.8422	0.5893	1.1967	0.7198	2.1263	2.0166	3.4915	2.2428	1.515743191	Top-Level ROI	Cr	1.4	1	50	0.7	0.5	R14_26543	cold irrd	480	150	12998099	0.199954418	0	0	121	531	0	0	5	7	0	0	18.22289157	79.96987952	0	0	0	0	0	0	0.753012048	0	0	0	0
332	1757	1792	-29.6248	7.0297	222.3712	0.9121	1.5312	1.2176	7.1231	2.6035	4.1837	3.798	2.158483173	Top-Level ROI	Cr	1.4	1	50	0.7	0.5	R14_26543	cold irrd	480	150	12998099	0.201049655	0	1	332	1409	0	1	9	5	0	0.056915196	18.89584519	80.19351167	0	0	0.056915196	0	0	0	0.512236767	0	0	0	0
59	710	718	-4.5483	-14.9885	227.1855	1.2261	1.3282	0.434	2.9603	2.9853	2.7464	1.0616	1.858976183	Top-Level ROI	Cr	1.4	1	50	0.7	0.5	R14_26543	cold irrd	480	150	12998099	0.202187106	0	0	59	651	0	0	0	0	0	0	8.309859155	91.69014085	0	0	0	0	0	0	0	0	0	0	0
191	717	775	5.115	-0.1641	0.9075	1.0753	1.5246	0.2602	1.787	3.1021	4.3422	1.6229	1.883714227	Top-Level ROI	Cr	1.4	1	50	0.7	0.5	R14_26539	hot irrd	480	430	11868017	0.141352149	2	40	245	489	1	2	0	0	0	0.278940028	26.63877266	67.78242678	0	0.139470014	0	0	0.139470014	0	0	0.278940028	1.394700139	3.068340307	0.139470014
143	733	754	-14.6038	-1.6081	5.9759	0.9046	1.0389	0.4815	1.8952	2.2903	2.6619	1.3454	1.459265781	Top-Level ROI	Cr	1.4	1	50	0.7	0.5	R14_26539	hot irrd	480	430	11868017	0.14263679	2	7	145	578	3	1	0	2	0	0.545702592	19.50886767	78.71759891	0	0.409276944	0.136425648	0.136425648	0	0	0	0	0	0.136425648	0.136425648
166	640	664	-12.1813	10.1049	7.0203	0.8858	0.8549	0.4758	1.5094	3.266	2.5672	1.7458	1.319803504	Top-Level ROI	Cr	1.4	1	50	0.7	0.5	R14_26539	hot irrd	480	430	11868017	0.142901504	0	7	173	463	3	1	1	5	0	0.15625	25.9375	71.40625	0	0.46875	0.15625	0	0.3125	0.15625	0	0	0.3125	0.3125	0
308	876	911	5.0457	-16.9988	10.7514	1.1729	0.8829	0.5591	2.4252	4.0257	3.2552	2.9095	1.570923178	Top-Level ROI	Cr	1.4	1	50	0.7	0.5	R14_26539	hot irrd	480	430	11868017	0.143852255	0	23	349	540	0	1	3	1	0	0.228310502	35.15981735	61.64383562	0	0	0.114155251	0	0	0.114155251	0.228310502	0	0.228310502	2.168949772	0
106	680	684	6.6392	-2.6317	10.1686	0.9062	0.9963	0.411	1.5545	1.8515	2.7801	0.9743	1.408095568	Top-Level ROI	Cr	1.4	1	50	0.7	0.5	R14_26539	hot irrd	480	430	11868017	0.143700611	0	0	106	573	0	1	0	0	0	0	15.58823529	84.26470588	0	0	0.147058824	0	0	0	0	0	0	0	0
732	2860	2878	3.2128	2.2424	12.2025	1.3158	1.3137	0.7349	5.3209	4.6274	4.7463	1.5982	1.999303714	Top-Level ROI	Cr	1.4	1	50	0.7	0.5	R14_26539	hot irrd	480	430	11868017	0.144229831	0	3	732	2084	3	2	31	9	0	0	25.59440559	72.76223776	0	0.104895105	0.06993007	0	0.034965035	0	1.083916084	0.034965035	0	0	0
706	2368	2397	-3.2153	14.3972	13.6816	1.131	0.9158	0.744	3.2278	4.2406	3.3885	2.1038	1.634437714	Top-Level ROI	Cr	1.4	1	50	0.7	0.5	R14_26539	hot irrd	480	430	11868017	0.144614693	0	8	708	1653	2	2	3	8	0	0.084459459	29.81418919	69.25675676	0	0.084459459	0	0.04222973	0.168918919	0	0.126689189	0	0	0.04222973	0
704	3062	3090	-8.5671	-15.6606	14.0913	1.1027	1.1483	0.7925	4.2031	3.6647	3.5181	2.3432	1.778369037	Top-Level ROI	Cr	1.4	1	50	0.7	0.5	R14_26539	hot irrd	480	430	11868017	0.144721296	2	17	712	2343	4	2	0	9	0	0.065316786	22.99150882	76.02873939	0	0.130633573	0	0	0.163291966	0	0	0.032658393	0.195950359	0.032658393	0.032658393
604	3516	3556	-14.892	0.055	14.7139	1.2827	1.5872	0.9309	7.939	3.5739	5.1381	2.5232	2.243010909	Top-Level ROI	Cr	1.4	1	50	0.7	0.5	R14_26539	hot irrd	480	430	11868017	0.144883297	2	5	605	2892	5	3	11	6	0	0	17.17861206	81.99658703	0	0.142207053	0.028441411	0	0.085324232	0	0.312855518	0	0.028441411	0	0.028441411
397	1952	1993	17.639	-1.018	16.8146	0.9329	1.0132	0.6064	2.4008	2.857	2.9139	1.8037	1.504858003	Top-Level ROI	Cr	1.4	1	50	0.7	0.5	R14_26539	hot irrd	480	430	11868017	0.145429898	0	9	407	1542	2	3	1	4	0	0.102459016	20.33811475	78.68852459	0	0.102459016	0.153688525	0	0.102459016	0.051229508	0	0	0.051229508	0.204918033	0
152	995	1001	14.4937	4.5504	23.564	0.986	1.0862	0.5739	2.5745	2.6272	3.7013	1.5389	1.575242093	Top-Level ROI	Cr	1.4	1	50	0.7	0.5	R14_26539	hot irrd	480	430	11868017	0.147200977	0	7	159	834	1	0	2	3	0	0.100502513	15.27638191	83.51758794	0	0.100502513	0	0	0.100502513	0.201005025	0	0.100502513	0.100502513	0.201005025	0
231	1105	1111	-2.0766	10.4372	25.6579	1.0086	1.3055	0.5921	3.2656	2.3547	3.3863	1.7227	1.752765421	Top-Level ROI	Cr	1.4	1	50	0.7	0.5	R14_26539	hot irrd	480	430	11868017	0.147754556	2	1	231	858	5	0	6	6	0	0	20.90497738	77.37556561	0.090497738	0.452488688	0	0	0.090497738	0	0.542986425	0	0	0	0
62	299	302	-19.1889	12.9421	25.9473	0.8934	0.9341	0.8268	2.8903	2.2791	2.4206	2.1378	1.534374338	Top-Level ROI	Cr	1.4	1	50	0.7	0.5	R14_26539	hot irrd	480	430	11868017	0.147831067	2	1	62	229	0	6	0	3	0	0	20.73578595	76.58862876	0	0	0.668896321	0	0	0	0	0	0	0	0.334448161
108	468	474	20.087	12.4557	29.3672	0.5845	0.6981	0.9246	1.5804	2.031	1.9576	2.7425	1.297639788	Top-Level ROI	Cr	1.4	1	50	0.7	0.5	R14_26539	hot irrd	480	430	11868017	0.148735209	0	2	112	355	1	1	0	1	0	0	23.07692308	75.85470085	0	0.213675214	0.213675214	0	0	0	0	0	0	0.427350427	0
1639	8808	8876	16.0536	-5.6271	32.4147	1.4996	1.5556	1.2687	12.3969	4.4955	4.4943	3.1982	2.505651853	Top-Level ROI	Cr	1.4	1	50	0.7	0.5	R14_26539	hot irrd	480	430	11868017	0.149544162	2	2	1642	7121	4	0	21	23	0	0	18.60808356	80.81289737	0.011353315	0.045413261	0	0	0.011353315	0.011353315	0.227066303	0	0	0.011353315	0
503	2193	2229	-21.8022	-10.5135	33.7061	0.982	1.3115	1.21	6.5271	3.1932	3.4032	3.3877	2.036775945	Top-Level ROI	Cr	1.4	1	50	0.7	0.5	R14_26539	hot irrd	480	430	11868017	0.149887323	0	2	504	1664	4	4	8	12	0	0.045599635	22.93661651	75.74099407	0	0.182398541	0.09119927	0	0.045599635	0.045599635	0.319197446	0	0	0	0
1299	6843	6896	1.4187	-4.9917	37.8498	1.4267	1.5337	1.1039	10.1184	5.1558	5.5475	2.7465	2.367763457	Top-Level ROI	Cr	1.4	1	50	0.7	0.5	R14_26539	hot irrd	480	430	11868017	0.150988423	4	2	1301	5482	7	2	33	19	0	0	18.98290224	80.06722198	0.029226947	0.102294315	0.029226947	0	0.014613474	0	0.48224463	0	0	0.014613474	0
109	838	846	-4.9837	-22.5419	37.3467	1.142	0.703	0.6127	2.0604	3.3138	1.6142	1.6323	1.474372507	Top-Level ROI	Cr	1.4	1	50	0.7	0.5	R14_26539	hot irrd	480	430	11868017	0.150854735	0	1	109	731	0	0	0	0	0	0	13.0071599	86.87350835	0	0	0	0	0.119331742	0	0	0	0	0	0
1313	5199	5276	2.6679	-22.3984	44.7079	1.4191	0.896	1.0463	5.5724	5.1744	3.0802	3.5155	1.977727105	Top-Level ROI	Cr	1.4	1	50	0.7	0.5	R14_26539	hot irrd	480	430	11868017	0.15280138	0	2	1313	3871	2	3	2	12	0	0	25.2548567	74.34121947	0	0.038468936	0.057703405	0	0.038468936	0	0.038468936	0	0	0	0
1090	5973	6031	-12.376	-12.9609	43.8747	1.3324	1.1289	1.2878	8.1134	4.0508	3.5078	3.5965	2.169823451	Top-Level ROI	Cr	1.4	1	50	0.7	0.5	R14_26539	hot irrd	480	430	11868017	0.152581645	0	6	1091	4851	3	1	11	16	0	0	18.2487862	81.1652436	0	0.050226017	0.016742006	0	0.016742006	0	0.184162063	0.033484011	0.016742006	0	0
818	3109	3132	-8.5808	14.9015	45.0955	1.3986	1.1225	0.9116	5.9945	3.9836	4.6591	2.3016	2.011741228	Top-Level ROI	Cr	1.4	1	50	0.7	0.5	R14_26539	hot irrd	480	430	11868017	0.1529036	2	3	818	2259	4	4	13	8	0	0.032164683	26.31071084	72.6600193	0.032164683	0.128658733	0.128658733	0	0	0	0.418140881	0.032164683	0	0	0
457	3056	3081	-14.3444	-1.975	47.7958	1.495	1.5143	0.8095	7.6758	4.6977	3.8854	2.0095	2.276712485	Top-Level ROI	Cr	1.4	1	50	0.7	0.5	R14_26539	hot irrd	480	430	11868017	0.153615734	6	1	457	2571	1	3	17	5	0	0	14.95418848	84.12958115	0.065445026	0.032722513	0.032722513	0	0	0	0.556282723	0	0	0	0.032722513
1113	4054	4105	21.5245	13.9608	48.351	0.8832	0.9925	1.1733	4.3084	3.4635	3.9784	3.5203	1.772492984	Top-Level ROI	Cr	1.4	1	50	0.7	0.5	R14_26539	hot irrd	480	430	11868017	0.153762154	2	7	1115	2913	4	0	4	20	0	0.049333991	27.45436606	71.6822891	0	0.098667982	0	0.024666996	0.049333991	0	0.098667982	0	0	0.024666996	0.024666996
775	4541	4588	9.1648	-7.7044	53.5371	1.7604	3.4119	1.2664	31.8625	4.8533	6.8951	3.0454	4.042751381	Top-Level ROI	Cr	1.4	1	50	0.7	0.5	R14_26539	hot irrd	480	430	11868017	0.15511984	0	3	775	3750	2	2	7	6	0	0	17.06672539	82.51486457	0	0.044043162	0.044043162	0	0.022021581	0	0.154151068	0.022021581	0	0	0
278	1267	1281	-5.6057	25.836	55.031	1.1783	0.8392	0.7996	3.3119	3.1649	2.8703	2.1603	1.652878607	Top-Level ROI	Cr	1.4	1	50	0.7	0.5	R14_26539	hot irrd	480	430	11868017	0.155509588	0	0	279	980	3	1	2	3	0	0	21.94159432	77.3480663	0	0.236779795	0.078926598	0	0	0.078926598	0.078926598	0	0	0	0
944	4216	4258	-7.9289	6.78	56.275	1.3878	1.2788	0.922	6.854	5.023	4.1423	2.685	2.10033385	Top-Level ROI	Cr	1.4	1	50	0.7	0.5	R14_26539	hot irrd	480	430	11868017	0.155834139	0	4	944	3237	8	2	20	9	0	0	22.39089184	76.63662239	0	0.189753321	0	0	0.04743833	0	0.474383302	0.023719165	0	0	0
101	658	672	-22.2837	-15.8263	56.2537	0.9463	0.8587	0.6326	2.1532	2.5169	1.9818	1.9332	1.42584436	Top-Level ROI	Cr	1.4	1	50	0.7	0.5	R14_26539	hot irrd	480	430	11868017	0.155828582	0	0	101	554	2	0	0	1	0	0	15.34954407	84.19452888	0	0.303951368	0	0	0	0	0	0	0	0	0
342	2115	2138	10.9556	-11.6379	62.724	1.1321	1.192	0.7997	4.5205	4.2374	3.5543	2.0517	1.828123218	Top-Level ROI	Cr	1.4	1	50	0.7	0.5	R14_26539	hot irrd	480	430	11868017	0.157513881	3	0	342	1761	0	0	7	3	0.047281324	0	16.17021277	83.26241135	0.047281324	0	0	0	0	0	0.330969267	0	0	0	0
1261	5426	5459	4.3502	19.8695	63.7286	1.0774	1.297	1.0255	6.0024	3.5831	4.0739	4.6277	1.973486765	Top-Level ROI	Cr	1.4	1	50	0.7	0.5	R14_26539	hot irrd	480	430	11868017	0.157774958	0	4	1263	4125	3	1	20	18	0	0.018429783	23.23995577	75.91227424	0	0.055289348	0.018429783	0	0.036859565	0	0.368595651	0	0	0.018429783	0
319	2098	2122	23.6169	-10.4183	64.6772	1.1122	1.1064	0.7804	4.0223	3.1031	3.3628	2.2804	1.752179774	Top-Level ROI	Cr	1.4	1	50	0.7	0.5	R14_26539	hot irrd	480	430	11868017	0.158021481	0	2	319	1768	2	3	0	6	0	0	15.2049571	84.27073403	0	0.095328885	0.047664442	0	0	0	0	0.047664442	0	0	0
280	1987	2012	-7.9512	-27.9793	66.669	1.3919	0.7434	0.8641	3.7454	3.4161	2.0714	2.2122	1.799082538	Top-Level ROI	Cr	1.4	1	50	0.7	0.5	R14_26539	hot irrd	480	430	11868017	0.158539112	0	5	282	1701	1	0	4	8	0	0	14.09159537	85.00251636	0	0.050327126	0	0	0.201308505	0	0.201308505	0	0	0.050327126	0
905	5445	5506	-20.0013	-4.303	68.3144	1.693	1.5538	1.0934	12.0485	5.1423	5.214	3.1856	2.544811781	Top-Level ROI	Cr	1.4	1	50	0.7	0.5	R14_26539	hot irrd	480	430	11868017	0.15896672	2	2	907	4502	2	0	26	10	0	0	16.62075298	82.62626263	0.018365473	0.036730946	0	0	0.018365473	0	0.477502296	0	0	0.018365473	0
314	2093	2112	-28.8664	3.7041	67.5346	1.1374	1.0219	0.7935	3.8634	3.1835	3.0174	2.5327	1.722672523	Top-Level ROI	Cr	1.4	1	50	0.7	0.5	R14_26539	hot irrd	480	430	11868017	0.158764064	2	3	316	1764	3	0	4	5	0	0	15.00238892	84.28093645	0.047778309	0.143334926	0	0	0	0	0.191113235	0.047778309	0	0.047778309	0
1134	4423	4477	-22.7352	12.8329	69.3834	1.256	1.3273	1.1473	8.0116	4.3652	4.4601	3.659	2.157674345	Top-Level ROI	Cr	1.4	1	50	0.7	0.5	R14_26539	hot irrd	480	430	11868017	0.159244532	2	1	1135	3256	3	2	18	8	0	0	25.63870676	73.61519331	0.022609089	0.067827267	0.045218178	0	0	0	0.406963599	0	0.022609089	0	0
1036	5084	5151	4.8106	-14.652	70.2732	1.0742	1.3302	0.9206	5.51	3.586	4.7217	2.6079	1.941865608	Top-Level ROI	Cr	1.4	1	50	0.7	0.5	R14_26539	hot irrd	480	430	11868017	0.159476088	2	8	1038	4033	0	1	3	11	0	0	20.37765539	79.20928403	0	0	0.019669552	0	0.039339103	0	0.059008655	0.039339103	0	0.019669552	0.019669552
713	3733	3778	7.5213	-0.1044	71.0113	1.4925	1.5933	0.8745	8.7108	4.5148	4.864	2.218	2.351788977	Top-Level ROI	Cr	1.4	1	50	0.7	0.5	R14_26539	hot irrd	480	430	11868017	0.159668755	0	0	714	2969	2	2	39	8	0	0	19.09991964	79.53388695	0	0.053576212	0.053576212	0	0	0.026788106	1.017948031	0	0	0	0
852	3563	3607	9.8886	23.4277	72.6228	1.4785	1.3417	0.8877	7.3764	4.871	4.6935	2.7758	2.184978817	Top-Level ROI	Cr	1.4	1	50	0.7	0.5	R14_26539	hot irrd	480	430	11868017	0.160089406	1	3	852	2685	3	3	14	11	0.028066236	0	23.91243334	75.10524839	0	0.084198709	0.084198709	0	0.084198709	0	0.392927308	0	0	0	0
520	2940	2975	-6.1437	-19.8915	74.8692	1.3225	1.1626	0.7394	4.762	3.8724	3.2441	2.0958	1.909805584	Top-Level ROI	Cr	1.4	1	50	0.7	0.5	R14_26539	hot irrd	480	430	11868017	0.160675786	0	3	521	2405	1	0	7	8	0	0	17.68707483	81.70068027	0	0.034013605	0	0	0.034013605	0.034013605	0.204081633	0.034013605	0	0	0
361	2235	2267	9.8842	8.4004	73.8315	1.1148	1.344	0.732	4.5939	3.1397	3.9909	1.889	1.893393525	Top-Level ROI	Cr	1.4	1	50	0.7	0.5	R14_26539	hot irrd	480	430	11868017	0.160404914	0	0	361	1860	0	2	6	6	0	0	16.15212528	83.22147651	0	0	0.089485459	0	0	0	0.268456376	0	0	0	0
288	2148	2178	-1.0585	-29.373	75.0628	1.5253	0.8634	0.8252	4.5519	4.3035	2.307	2.3143	1.937254421	Top-Level ROI	Cr	1.4	1	50	0.7	0.5	R14_26539	hot irrd	480	430	11868017	0.160726322	3	1	288	1851	3	2	3	1	0.046554935	0	13.40782123	86.03351955	0.046554935	0.139664804	0.09310987	0	0.046554935	0	0.139664804	0	0	0	0
513	2601	2624	-3.9104	14.3721	76.0003	1.1519	1.3976	0.7865	5.304	3.3367	3.9223	2.0157	1.974523137	Top-Level ROI	Cr	1.4	1	50	0.7	0.5	R14_26539	hot irrd	480	430	11868017	0.160971038	0	1	513	2063	1	1	21	4	0	0	19.72318339	79.20030757	0	0.038446751	0.038446751	0	0.038446751	0	0.807381776	0	0	0	0
494	2655	2684	-23.029	-18.603	82.0044	1.1131	1.0185	0.8838	4.1967	3.081	3.0369	2.1506	1.74855263	Top-Level ROI	Cr	1.4	1	50	0.7	0.5	R14_26539	hot irrd	480	430	11868017	0.16254365	0	4	494	2146	4	1	10	3	0	0	18.60640301	80.60263653	0	0.150659134	0.037664783	0	0.075329567	0	0.376647834	0.037664783	0	0	0
1142	5980	6068	26.0412	-14.6126	84.6516	1.0252	1.1306	1.2269	5.957	3.6477	3.7688	3.7799	1.958207091	Top-Level ROI	Cr	1.4	1	50	0.7	0.5	R14_26539	hot irrd	480	430	11868017	0.163241725	0	4	1142	4806	5	3	19	13	0	0	19.09698997	80.16722408	0	0.08361204	0.050167224	0	0.066889632	0	0.317725753	0	0	0	0
283	1883	1901	-27.1065	5.5188	82.6185	1.1947	1.2348	0.8045	4.9711	3.2476	3.2625	2.0178	1.897171416	Top-Level ROI	Cr	1.4	1	50	0.7	0.5	R14_26539	hot irrd	480	430	11868017	0.16270559	0	0	283	1591	2	1	4	2	0	0	15.02920871	84.49283059	0	0.106213489	0.053106745	0	0	0	0.212426978	0	0	0	0
1072	4742	4799	-26.0924	-10.4108	86.0122	1.2126	1.2428	1.0964	6.9214	4.3528	4.0109	3.0396	2.053544146	Top-Level ROI	Cr	1.4	1	50	0.7	0.5	R14_26539	hot irrd	480	430	11868017	0.163600519	0	0	1072	3623	1	5	30	12	0	0	22.60649515	76.40236187	0	0.021088148	0.063264445	0	0	0	0.632644454	0	0	0	0
425	2545	2575	-3.0165	27.4474	86.2965	1.0652	1.0502	0.8631	4.0447	3.0232	4.442	2.3872	1.726995278	Top-Level ROI	Cr	1.4	1	50	0.7	0.5	R14_26539	hot irrd	480	430	11868017	0.16367549	1	6	425	2091	5	0	11	12	0.039292731	0	16.69941061	82.00392927	0	0.196463654	0	0.039292731	0.039292731	0	0.432220039	0.078585462	0	0	0
926	3574	3621	-14.4342	15.6105	89.1748	1.2869	1.2036	0.9092	5.8992	5.1386	4.2713	2.6165	1.982778155	Top-Level ROI	Cr	1.4	1	50	0.7	0.5	R14_26539	hot irrd	480	430	11868017	0.164434506	0	1	928	2606	1	1	28	11	0	0	25.90934527	72.91550084	0	0.027979855	0.027979855	0	0	0	0.783435926	0	0	0.027979855	0
1026	4156	4201	8.4493	17.4539	89.3247	1.0506	1.3557	0.9387	5.6004	3.7101	4.7312	2.8303	1.955208567	Top-Level ROI	Cr	1.4	1	50	0.7	0.5	R14_26539	hot irrd	480	430	11868017	0.164474036	2	0	1026	3087	5	3	23	10	0.048123195	0	24.68719923	74.27815207	0	0.120307988	0.072184793	0	0	0	0.553416747	0	0	0	0
571	3637	3682	14.3521	-11.3614	91.7133	1.3276	1.4574	0.8237	6.6759	3.5575	4.3838	2.1675	2.136590323	Top-Level ROI	Cr	1.4	1	50	0.7	0.5	R14_26539	hot irrd	480	430	11868017	0.165110271	2	3	571	3041	2	3	15	5	0	0	15.69975254	83.53038218	0.027495188	0.054990377	0.082485565	0	0.027495188	0	0.412427825	0.027495188	0	0	0
463	2348	2390	5.2525	-30.9796	92.8393	1.2898	0.8586	0.8331	3.8646	4.2957	2.8298	2.1607	1.759213918	Top-Level ROI	Cr	1.4	1	50	0.7	0.5	R14_26539	hot irrd	480	430	11868017	0.165411377	2	7	466	1865	2	6	12	3	0	0	19.71890971	79.04599659	0	0.085178876	0.255536627	0	0.127768313	0.042589438	0.468483816	0.042589438	0	0.042589438	0.042589438
527	2474	2506	18.4881	24.7113	95.2742	1.1062	1.149	0.9517	5.0668	3.5285	4.3395	2.8439	1.857313202	Top-Level ROI	Cr	1.4	1	50	0.7	0.5	R14_26539	hot irrd	480	430	11868017	0.166062499	7	3	527	1929	4	1	6	6	0.121261116	0	21.30153597	77.7283751	0.040420372	0.161681487	0.040420372	0	0.080840744	0	0.242522231	0	0	0	0.040420372
793	3339	3399	14.2143	-22.1391	95.4972	1.2978	1.1541	0.8792	5.5158	3.5293	3.9977	2.4622	1.946592995	Top-Level ROI	Cr	1.4	1	50	0.7	0.5	R14_26539	hot irrd	480	430	11868017	0.166122131	0	1	795	2518	0	1	19	7	0	0	23.74962564	75.41179994	0	0	0.029949087	0	0	0	0.569032645	0	0	0.029949087	0
1847	8425	8527	-9.8559	-26.3743	97.9238	1.6694	1.0618	1.1897	8.8336	5.9664	3.8994	3.2226	2.308614669	Top-Level ROI	Cr	1.4	1	50	0.7	0.5	R14_26539	hot irrd	480	430	11868017	0.166771033	0	4	1849	6512	7	3	40	19	0	0.011869436	21.92284866	77.22255193	0	0.083086053	0.011869436	0	0.023738872	0	0.474777448	0	0	0.011869436	0
934	5347	5400	-5.4848	-2.9351	100.0496	1.4574	1.3513	0.9256	7.6355	4.2871	4.2267	2.3035	2.192432852	Top-Level ROI	Cr	1.4	1	50	0.7	0.5	R14_26539	hot irrd	480	430	11868017	0.167339818	0	4	934	4361	2	0	39	19	0	0	17.46773892	81.33532822	0	0.037404152	0	0	0.074808304	0	0.729380961	0	0	0	0
1114	7443	7545	24.9477	6.8702	100.3158	1.3949	1.65	1.2371	11.9263	4.6904	5.2167	3.0534	2.489711313	Top-Level ROI	Cr	1.4	1	50	0.7	0.5	R14_26539	hot irrd	480	430	11868017	0.167412723	4	5	1115	6284	9	0	26	16	0	0	14.96708317	84.2670966	0.013435443	0.120918984	0	0	0.053741771	0.013435443	0.335886067	0	0	0	0.013435443
344	2330	2360	-4.3863	25.2235	101.0128	1.1274	1.0414	0.7621	3.7478	2.8583	3.6374	2.2608	1.71357554	Top-Level ROI	Cr	1.4	1	50	0.7	0.5	R14_26539	hot irrd	480	430	11868017	0.167603613	0	1	344	1966	4	2	6	7	0	0.042918455	14.7639485	84.3776824	0	0.17167382	0.08583691	0	0	0	0.25751073	0	0	0	0
495	2818	2858	25.8107	-15.1861	103.4564	1.1361	1.3243	0.9374	5.9077	3.7882	3.2928	2.5918	1.98071009	Top-Level ROI	Cr	1.4	1	50	0.7	0.5	R14_26539	hot irrd	480	430	11868017	0.168272851	2	2	497	2299	3	0	17	4	0	0	17.5656494	81.47622427	0.03548616	0.106458481	0	0	0.03548616	0	0.603264727	0	0	0.03548616	0
352	2933	2961	15.0437	-8.6818	103.3047	1.2464	1.4703	0.7941	6.0956	3.5674	4.0866	2.4871	2.084679798	Top-Level ROI	Cr	1.4	1	50	0.7	0.5	R14_26539	hot irrd	480	430	11868017	0.168231304	2	1	352	2557	1	3	16	4	0.068189567	0	12.00136379	87.07807705	0	0.034094783	0.10228435	0	0.034094783	0	0.545516536	0	0	0	0
178	1291	1306	-20.6049	4.0834	102.7132	1.1615	1.182	0.6436	3.701	2.8788	2.8615	2.0672	1.777759042	Top-Level ROI	Cr	1.4	1	50	0.7	0.5	R14_26539	hot irrd	480	430	11868017	0.168069308	0	1	178	1110	1	0	4	0	0	0	13.78776143	85.74748257	0	0.077459334	0	0	0.077459334	0	0.309837335	0	0	0	0
535	2177	2213	34.0292	-3.9012	106.3003	0.6228	1.2157	1.1911	3.7777	1.9612	3.8184	2.8074	1.812326003	Top-Level ROI	Cr	1.4	1	50	0.7	0.5	R14_26539	hot irrd	480	430	11868017	0.16905172	0	0	535	1618	1	1	13	9	0	0	24.57510335	74.3224621	0	0.045934773	0.045934773	0	0	0	0.597152044	0	0	0	0
1009	5259	5320	-20.3826	13.2837	105.5776	1.3011	1.2742	1.0783	7.4882	4.7076	4.4043	3.496	2.116406799	Top-Level ROI	Cr	1.4	1	50	0.7	0.5	R14_26539	hot irrd	480	430	11868017	0.168853791	4	2	1010	4218	4	0	22	8	0	0	19.18615706	80.0912721	0.038030044	0.076060087	0	0	0.038030044	0.019015022	0.399315459	0	0	0	0
338	1982	2013	10.2703	30.6934	108.8078	1.1278	0.908	0.8598	3.6881	3.1755	2.498	2.2121	1.68393969	Top-Level ROI	Cr	1.4	1	50	0.7	0.5	R14_26539	hot irrd	480	430	11868017	0.169738458	0	1	338	1633	0	0	4	7	0	0	17.05348133	82.34106963	0	0	0	0.050454087	0	0	0.201816347	0	0	0	0
219	1396	1420	-31.7589	-6.0499	110.7982	1.1162	1.2824	0.7741	4.6412	3.0517	2.9569	2.6076	1.868069327	Top-Level ROI	Cr	1.4	1	50	0.7	0.5	R14_26539	hot irrd	480	430	11868017	0.170288177	0	2	219	1172	3	0	1	5	0	0	15.68767908	83.5243553	0	0.214899713	0	0	0.143266476	0	0.071633238	0	0	0	0
491	3249	3297	-3.0498	-16.8592	110.9154	1.3782	1.2626	0.825	6.0134	3.8401	3.5243	2.5613	2.043090551	Top-Level ROI	Cr	1.4	1	50	0.7	0.5	R14_26539	hot irrd	480	430	11868017	0.17032095	0	1	491	2736	0	2	20	2	0	0	15.11234226	84.11819021	0	0	0.061557402	0	0.030778701	0	0.615574023	0	0	0	0
750	5054	5114	-18.1146	-26.8168	115.7249	1.3465	1.2422	1.0942	7.6658	4.1205	4.485	2.9583	2.133868958	Top-Level ROI	Cr	1.4	1	50	0.7	0.5	R14_26539	hot irrd	480	430	11868017	0.171665869	0	2	750	4277	0	2	23	6	0	0	14.83973091	84.50732093	0	0	0.039572616	0	0.039572616	0	0.455085081	0	0	0	0
1087	4477	4543	7.7272	-11.976	114.9198	1.1394	1.3227	1.1288	7.1261	3.6158	3.889	3.2286	2.078931718	Top-Level ROI	Cr	1.4	1	50	0.7	0.5	R14_26539	hot irrd	480	430	11868017	0.171440733	6	4	1087	3363	0	3	12	12	0	0	24.27965155	74.98324771	0.067009158	0	0.067009158	0	0.044672772	0	0.268036632	0.022336386	0	0	0
332	1889	1921	0.6231	5.7539	115.093	1.0917	1.3149	0.6725	4.0438	2.6986	3.4544	1.9832	1.836580287	Top-Level ROI	Cr	1.4	1	50	0.7	0.5	R14_26539	hot irrd	480	430	11868017	0.171489166	1	1	333	1546	0	0	6	6	0.052938062	0	17.57543674	81.68343039	0	0	0	0	0.052938062	0.052938062	0.264690312	0	0	0	0
279	1895	1928	7.6847	16.8835	115.2117	1.1915	1.4054	0.7323	5.1364	3.1885	3.9517	1.8507	1.982696321	Top-Level ROI	Cr	1.4	1	50	0.7	0.5	R14_26539	hot irrd	480	430	11868017	0.171522359	0	2	279	1604	5	3	6	3	0	0	14.72295515	84.32717678	0	0.263852243	0.052770449	0	0.105540897	0	0.316622691	0	0	0	0
66	486	491	-36.2976	-2.5929	116.4084	0.5512	1.2381	0.8903	2.545	1.6716	3.6631	1.8029	1.621526176	Top-Level ROI	Cr	1.4	1	50	0.7	0.5	R14_26539	hot irrd	480	430	11868017	0.171857002	0	0	67	419	0	0	1	0	0	0	13.58024691	86.21399177	0	0	0	0	0	0.205761317	0	0	0	0	0
1476	4707	4831	13.7333	-29.9478	118.5974	1.1554	0.8839	1.2174	5.2078	3.9802	3.3643	3.8293	1.896916216	Top-Level ROI	Cr	1.4	1	50	0.7	0.5	R14_26539	hot irrd	480	430	11868017	0.172469129	4	1	1476	3175	2	4	30	19	0.042489909	0	31.35755258	67.38899511	0.021244954	0.042489909	0.084979817	0	0.021244954	0	0.63734863	0	0	0	0
234	1211	1221	-9.9612	25.2896	118.4412	1.2205	1.004	0.7338	3.7664	3.2779	2.3591	1.916	1.742440441	Top-Level ROI	Cr	1.4	1	50	0.7	0.5	R14_26539	hot irrd	480	430	11868017	0.17242545	2	0	234	958	0	1	8	8	0.165152766	0	19.32287366	79.10817506	0	0	0.082576383	0	0	0	0.660611065	0	0	0	0
621	3067	3121	-34.4642	9.5932	120.1361	0.8023	1.2706	1.2656	5.4047	2.3252	3.4219	3.4136	1.964650862	Top-Level ROI	Cr	1.4	1	50	0.7	0.5	R14_26539	hot irrd	480	430	11868017	0.172899959	4	4	621	2426	2	1	8	14	0.065210303	0	20.24779915	78.708836	0.032605152	0.065210303	0.032605152	0	0.130420606	0	0.260841213	0	0	0	0
292	2108	2149	-15.6152	-18.1777	120.878	1.342	1.1013	0.7757	4.8026	3.5161	3.3514	2.5828	1.901456331	Top-Level ROI	Cr	1.4	1	50	0.7	0.5	R14_26539	hot irrd	480	430	11868017	0.173110426	0	0	293	1802	1	4	6	4	0	0	13.85199241	85.48387097	0	0.04743833	0.09487666	0	0	0.04743833	0.237191651	0	0	0	0
543	2925	2975	-5.1789	13.9508	120.4116	1.0631	1.4373	0.7188	4.6005	3.0573	3.9871	1.9268	1.926833241	Top-Level ROI	Cr	1.4	1	50	0.7	0.5	R14_26539	hot irrd	480	430	11868017	0.172978115	2	2	543	2353	1	5	14	13	0	0	18.56410256	80.23931624	0.034188034	0.034188034	0.102564103	0	0.068376068	0	0.478632479	0	0	0	0
490	3158	3210	-13.4715	-5.8546	121.4022	1.318	1.3306	0.8495	6.2409	3.9894	3.6687	2.3416	2.056519052	Top-Level ROI	Cr	1.4	1	50	0.7	0.5	R14_26539	hot irrd	480	430	11868017	0.173259134	0	2	490	2647	0	4	18	4	0	0	15.51614946	83.62887904	0	0	0.063331222	0	0.063331222	0	0.569981001	0	0	0	0
105	585	602	32.989	14.2578	122.4394	0.7265	1.3824	1.0161	4.2747	1.9153	3.1777	3.1044	1.86314015	Top-Level ROI	Cr	1.4	1	50	0.7	0.5	R14_26539	hot irrd	480	430	11868017	0.173553374	1	0	105	473	1	0	4	1	0.170940171	0	17.94871795	80.85470085	0	0.170940171	0	0	0	0	0.683760684	0	0	0	0
571	3443	3508	-15.2094	2.5331	122.3924	1.5458	1.4019	0.8243	7.4826	5.0728	3.77	2.1405	2.243722741	Top-Level ROI	Cr	1.4	1	50	0.7	0.5	R14_26539	hot irrd	480	430	11868017	0.173540041	5	6	571	2855	0	2	22	0	0.029044438	0	16.58437409	82.48620389	0.029044438	0	0.058088876	0	0.14522219	0	0.638977636	0	0	0	0.029044438
1142	7213	7332	24.2067	4.5231	123.566	1.4136	1.7474	1.2192	12.6143	3.8063	5.5555	3.5031	2.556974845	Top-Level ROI	Cr	1.4	1	50	0.7	0.5	R14_26539	hot irrd	480	430	11868017	0.173872975	2	3	1142	6032	3	1	28	12	0	0	15.83252461	83.50201026	0.013863857	0.041591571	0.013863857	0	0.041591571	0	0.388187994	0	0	0	0
1085	3519	3581	4.5513	6.384	125.637	1.0286	1.1903	1.0942	5.6112	3.3842	4.0324	3.0641	1.916273908	Top-Level ROI	Cr	1.4	1	50	0.7	0.5	R14_26539	hot irrd	480	430	11868017	0.174460489	6	0	1085	2394	0	2	23	12	0	0	30.8326229	68.03069054	0.085251492	0	0.056834328	0	0	0	0.653594771	0	0	0	0
909	5806	5892	-10.2597	-27.4556	126.8896	1.4707	1.4715	0.962	8.721	4.5857	3.9831	2.9952	2.292098327	Top-Level ROI	Cr	1.4	1	50	0.7	0.5	R14_26539	hot irrd	480	430	11868017	0.174815835	0	2	909	4872	2	2	17	9	0	0	15.65621771	83.80985188	0	0.034447124	0	0	0.034447124	0	0.292800551	0	0	0	0
1374	5064	5136	-10.0916	27.5459	128.8686	1.2624	0.9642	1.1327	5.7754	4.9644	3.1193	3.3016	1.950985569	Top-Level ROI	Cr	1.4	1	50	0.7	0.5	R14_26539	hot irrd	480	430	11868017	0.17537725	5	7	1375	3654	3	2	21	10	0.019747235	0.039494471	27.13270142	71.97867299	0.019747235	0.059241706	0.039494471	0	0.059241706	0	0.414691943	0	0.019747235	0	0.019747235
907	3807	3845	-27.1628	-23.8584	130.3146	1.2528	1.166	1.3531	8.2789	3.6651	4.0929	3.4873	2.181729463	Top-Level ROI	Cr	1.4	1	50	0.7	0.5	R14_26539	hot irrd	480	430	11868017	0.17578824	2	0	907	2846	1	5	36	13	0	0	23.82453375	74.75702653	0.026267402	0.026267402	0.026267402	0	0	0	0.945626478	0	0	0	0
567	3145	3190	-33.451	-9.0911	130.0728	1.1208	1.3463	1.0939	6.9142	3.2847	3.5673	2.8895	2.065268394	Top-Level ROI	Cr	1.4	1	50	0.7	0.5	R14_26539	hot irrd	480	430	11868017	0.175719045	2	4	567	2556	3	0	17	4	0	0	18.02861685	81.08108108	0.031796502	0.095389507	0	0	0.063593005	0	0.540540541	0.031796502	0	0	0
505	3379	3439	19.628	16.4147	132.4188	1.4725	1.6485	0.9056	9.208	4.286	5.5989	2.2696	2.388706734	Top-Level ROI	Cr	1.4	1	50	0.7	0.5	R14_26539	hot irrd	480	430	11868017	0.176390391	4	1	507	2838	2	2	25	6	0.059189109	0	14.94525007	83.9005623	0.029594555	0.059189109	0.059189109	0	0.029594555	0.059189109	0.680674756	0	0	0	0
720	3021	3081	13.8322	24.632	132.681	1.1257	1.1697	0.9164	5.0547	3.6278	3.2388	2.7576	1.86418549	Top-Level ROI	Cr	1.4	1	50	0.7	0.5	R14_26539	hot irrd	480	430	11868017	0.176465423	0	1	722	2275	3	0	11	11	0	0	23.83316783	75.30619	0	0.099304866	0	0	0	0	0.364117842	0	0	0.033101622	0
497	2777	2823	17.4145	1.4939	133.9186	1.068	1.2971	0.5624	3.2632	3.4837	4.1666	1.4801	1.771831304	Top-Level ROI	Cr	1.4	1	50	0.7	0.5	R14_26539	hot irrd	480	430	11868017	0.176819582	4	2	497	2260	0	0	15	7	0	0	17.89701116	81.16672668	0.072020166	0	0	0	0.072020166	0	0.540151242	0	0	0	0
367	2603	2650	27.2127	-23.6795	136.2303	1.0747	0.9978	0.8383	3.7654	2.9929	2.9189	2.9145	1.689180813	Top-Level ROI	Cr	1.4	1	50	0.7	0.5	R14_26539	hot irrd	480	430	11868017	0.177481112	0	3	367	2230	1	0	5	6	0	0	14.0991164	85.32462543	0	0.038417211	0	0	0.115251633	0	0.192086055	0	0	0	0
1118	3618	3713	8.513	-30.8406	138.3111	1.2838	0.98	0.8895	4.688	4.4324	3.3317	2.7355	1.843841829	Top-Level ROI	Cr	1.4	1	50	0.7	0.5	R14_26539	hot irrd	480	430	11868017	0.178076566	9	4	1118	2467	3	2	14	9	0.08291874	0	30.9010503	68.10392482	0.05527916	0.08291874	0.05527916	0	0.02763958	0	0.386954118	0.02763958	0	0	0.02763958
70	425	430	14.3006	29.0108	140.0041	0.9466	0.9116	0.4898	1.7703	2.0896	1.967	1.1316	1.402487134	Top-Level ROI	Cr	1.4	1	50	0.7	0.5	R14_26539	hot irrd	480	430	11868017	0.178561049	2	0	70	353	1	0	0	0	0	0	16.47058824	83.05882353	0.235294118	0.235294118	0	0	0	0	0	0	0	0	0
191	1285	1641	2.7477	13.5258	3.8367	4.0337	3.6162	1.3122	80.177	10.0169	9.5805	3.5802	5.574002778	Top-Level ROI	Cr	1.4	1	50	0.7	0.5	R14_26538	hot irrd	480	430	8779319	0.142094587	25	38	212	1042	0	8	7	9	0.389105058	0.155642023	14.86381323	80.31128405	0.077821012	0	0	0.077821012	0.233463035	0.077821012	0.46692607	0.155642023	1.40077821	0.077821012	0.700389105
256	2093	2328	10.1772	-9.9411	4.9911	4.0024	3.5814	1.5613	93.7452	9.9527	10.269	4.7679	5.593146647	Top-Level ROI	Cr	1.4	1	50	0.7	0.5	R14_26538	hot irrd	480	430	8779319	0.142387182	8	67	308	1755	0	0	9	10	0.095556617	0.238891543	12.23124701	83.70759675	0	0	0	0	0.047778309	0	0.430004778	0.143334926	2.48447205	0	0.143334926
205	1369	1526	14.8673	5.1838	6.1694	3.8059	1.9724	2.7455	86.3286	8.2728	5.658	6.7408	5.090481983	Top-Level ROI	Cr	1.4	1	50	0.7	0.5	R14_26538	hot irrd	480	430	8779319	0.142685834	4	26	225	1136	0	0	4	0	0	0.073046019	14.97443389	82.90723156	0.073046019	0	0	0.073046019	0	0.073046019	0.219138057	0.146092038	1.387874361	0	0.073046019
153	1177	1289	-2.8826	-14.6579	5.7011	3.3898	3.8592	1.3083	71.6955	7.8659	8.2266	4.4177	5.300548799	Top-Level ROI	Cr	1.4	1	50	0.7	0.5	R14_26538	hot irrd	480	430	8779319	0.142567139	0	39	188	986	0	0	4	4	0	0.169923534	12.99915038	83.00764656	0	0	0	0	0.254885302	0.084961767	0.254885302	0	2.888700085	0	0
200	2052	2332	-18.3295	3.3064	6.51	4.4617	3.0254	1.5534	87.829	10.0099	7.4221	4.6859	5.610068058	Top-Level ROI	Cr	1.4	1	50	0.7	0.5	R14_26538	hot irrd	480	430	8779319	0.142772163	9	62	247	1790	0	4	5	8	0.14619883	0.097465887	9.746588694	86.50097466	0	0	0	0	0.243664717	0.048732943	0.194931774	0.14619883	2.2417154	0	0.14619883
576	3384	3461	-27.2656	-14.4546	14.4439	2.0442	1.2813	1.7054	18.7104	6.9655	4.1164	5.108	2.954466532	Top-Level ROI	Cr	1.4	1	50	0.7	0.5	R14_26538	hot irrd	480	430	8779319	0.144813043	2	11	588	2798	0	4	3	5	0.059101655	0	17.0212766	82.29905437	0	0	0	0.029550827	0.11820331	0.059101655	0.029550827	0	0.059101655	0.11820331	0
182	1552	1591	-1.2244	-30.5007	15.8098	1.4816	1.1177	1.0481	7.2702	3.7065	3.0525	2.9075	2.131409266	Top-Level ROI	Cr	1.4	1	50	0.7	0.5	R14_26538	hot irrd	480	430	8779319	0.14516845	4	2	182	1365	0	4	1	0	0	0	11.72680412	87.95103093	0	0	0	0	0	0	0.06443299	0	0	0	0.128865979
65	551	567	-2.7223	27.5798	15.2073	1.5291	1.1654	0.9262	6.9136	3.2	2.9234	2.2296	2.13404555	Top-Level ROI	Cr	1.4	1	50	0.7	0.5	R14_26538	hot irrd	480	430	8779319	0.145011679	0	2	65	482	0	2	2	2	0	0.181488203	11.79673321	86.93284936	0	0	0	0	0.181488203	0	0.362976407	0	0	0	0
513	2548	2626	4.0708	-23.6987	17.3247	1.2983	1.2959	1.1785	8.3054	3.9775	4.2649	3.2313	2.180321524	Top-Level ROI	Cr	1.4	1	50	0.7	0.5	R14_26538	hot irrd	480	430	8779319	0.145562626	5	2	518	2019	0	0	9	6	0.196232339	0	20.13343799	79.00313972	0	0	0	0	0.078492936	0.196232339	0.156985871	0	0	0	0
179	1983	2028	-11.1718	-30.5598	17.6188	1.8481	0.7998	0.9762	6.0442	5.4889	2.3885	2.549	2.237882948	Top-Level ROI	Cr	1.4	1	50	0.7	0.5	R14_26538	hot irrd	480	430	8779319	0.145639151	6	4	180	1802	0	0	2	2	0.100857287	0	9.026727181	90.41855774	0.050428643	0	0	0	0.15128593	0.050428643	0.050428643	0	0	0	0.050428643
83	879	894	24.0771	-22.8954	17.2782	1.0866	0.8943	1.018	4.1437	2.4581	1.9812	2.5805	1.736892642	Top-Level ROI	Cr	1.4	1	50	0.7	0.5	R14_26538	hot irrd	480	430	8779319	0.145550527	0	2	85	794	0	0	2	1	0	0	9.44254835	89.98862344	0	0	0	0	0.113765643	0	0.227531286	0	0	0.113765643	0
253	1404	1445	12.2358	3.7153	17.6706	1.4013	1.3557	0.8985	7.1502	3.481	4.1435	2.4999	2.146827061	Top-Level ROI	Cr	1.4	1	50	0.7	0.5	R14_26538	hot irrd	480	430	8779319	0.145652629	2	5	257	1148	0	0	5	2	0	0	18.01994302	81.12535613	0	0	0	0	0.213675214	0.142450142	0.213675214	0	0	0.071225071	0.071225071
577	2921	2998	10.592	22.174	18.5347	1.5922	1.3267	1.0459	9.2548	5.0786	3.8837	2.9425	2.321452248	Top-Level ROI	Cr	1.4	1	50	0.7	0.5	R14_26538	hot irrd	480	430	8779319	0.145877468	0	4	579	2342	0	0	6	4	0	0	19.75350907	79.76720301	0	0	0	0	0.136939404	0.068469702	0.136939404	0	0	0	0
456	2495	2568	25.5547	-13.9794	19.2853	1.2739	1.1277	1.1794	7.0972	3.8776	4.3526	3.622	2.070148029	Top-Level ROI	Cr	1.4	1	50	0.7	0.5	R14_26538	hot irrd	480	430	8779319	0.146072774	4	5	457	2038	0	1	4	2	0	0	18.27655311	81.20240481	0.04008016	0	0.04008016	0	0.160320641	0.04008016	0.120240481	0	0	0	0.04008016
317	1883	1926	-13.6443	25.3555	19.8888	1.6385	1.1546	1.0339	8.1927	4.8383	3.4179	3.8467	2.255378598	Top-Level ROI	Cr	1.4	1	50	0.7	0.5	R14_26538	hot irrd	480	430	8779319	0.146229804	0	2	319	1562	0	0	2	3	0	0	16.83483802	82.79341476	0	0	0	0	0.053106745	0	0.106213489	0	0	0.053106745	0
633	3677	3778	32.6564	-2.8779	20.8576	1.1023	1.3472	1.4309	8.9001	4.0078	4.423	4.4985	2.253328192	Top-Level ROI	Cr	1.4	1	50	0.7	0.5	R14_26538	hot irrd	480	430	8779319	0.146485468	3	8	639	3038	0	0	8	8	0.081588251	0	17.21512102	82.05058472	0	0	0	0	0.190372586	0.108784335	0.108784335	0	0	0.027196084	0
499	3096	3186	28.4466	16.3159	22.2339	1.4122	1.2352	1.2348	9.0227	3.8364	3.616	3.7671	2.246054078	Top-Level ROI	Cr	1.4	1	50	0.7	0.5	R14_26538	hot irrd	480	430	8779319	0.14684933	5	4	507	2577	1	1	8	9	0.032299742	0	16.11757106	83.04263566	0.064599483	0.032299742	0.032299742	0	0.064599483	0.129198966	0.129198966	0	0	0.064599483	0
236	1679	1722	-26.1893	-19.526	21.5692	1.2223	1.3436	0.9996	6.8766	3.4492	3.4925	2.8147	2.073277215	Top-Level ROI	Cr	1.4	1	50	0.7	0.5	R14_26538	hot irrd	480	430	8779319	0.146673599	0	3	238	1443	0	0	3	0	0	0	14.05598571	85.58665873	0	0	0	0	0.119118523	0	0.178677784	0	0	0.059559261	0
193	1160	1204	-30.6418	0.2721	22.1419	1.3714	1.5152	0.8161	7.1035	4.2357	3.9381	2.5269	2.200588151	Top-Level ROI	Cr	1.4	1	50	0.7	0.5	R14_26538	hot irrd	480	430	8779319	0.146825007	0	2	194	959	1	0	8	1	0	0	16.63793103	82.32758621	0	0.086206897	0	0.086206897	0.086206897	0.086206897	0.603448276	0	0	0	0
262	1132	1166	-30.1948	11.0617	23.1861	1.2996	1.3126	0.9625	6.8781	3.5651	4.1305	2.4468	2.082855053	Top-Level ROI	Cr	1.4	1	50	0.7	0.5	R14_26538	hot irrd	480	430	8779319	0.147101069	2	3	266	865	0	0	4	0	0	0	23.14487633	76.14840989	0.088339223	0	0	0	0.088339223	0	0.35335689	0	0	0.176678445	0
402	1870	1916	15.0835	7.2594	24.4701	1.3541	1.4625	0.8841	7.3335	4.1306	4.6854	2.3149	2.180395806	Top-Level ROI	Cr	1.4	1	50	0.7	0.5	R14_26538	hot irrd	480	430	8779319	0.147440529	6	4	408	1452	0	0	7	7	0.106951872	0	21.4973262	77.32620321	0.106951872	0	0	0	0.106951872	0.106951872	0.267379679	0	0	0.106951872	0
445	2511	2598	-2.3042	-12.4123	25.8152	1.7693	1.5071	0.789	8.8123	6.0295	4.0974	2.3783	2.454443705	Top-Level ROI	Cr	1.4	1	50	0.7	0.5	R14_26538	hot irrd	480	430	8779319	0.147796143	0	0	447	2044	0	0	11	11	0	0	17.7220231	81.40183194	0	0	0	0	0	0.079649542	0.358422939	0	0	0	0
412	1981	2046	-19.1226	1.4337	26.07	1.5626	1.5264	0.8777	8.7689	4.0861	4.8033	2.6006	2.354139548	Top-Level ROI	Cr	1.4	1	50	0.7	0.5	R14_26538	hot irrd	480	430	8779319	0.147863506	0	6	420	1555	0	0	7	4	0	0.050479556	20.79757698	78.34427057	0	0	0	0	0.050479556	0	0.35335689	0	0	0.201918223	0
194	1584	1621	-2.0326	24.8674	26.4412	1.662	1.3752	0.9914	9.4916	4.4408	3.976	2.6143	2.374087825	Top-Level ROI	Cr	1.4	1	50	0.7	0.5	R14_26538	hot irrd	480	430	8779319	0.147961642	0	0	195	1383	0	0	4	3	0	0	12.24747475	87.31060606	0	0	0	0	0	0.063131313	0.189393939	0	0	0	0
849	3651	3735	-10.8919	-6.7668	28.5567	1.572	1.4607	1.1144	10.7189	4.5208	4.5376	3.1407	2.417998315	Top-Level ROI	Cr	1.4	1	50	0.7	0.5	R14_26538	hot irrd	480	430	8779319	0.148520932	0	3	851	2785	0	2	9	9	0	0	23.25390304	76.11613257	0	0	0.054779512	0	0.054779512	0	0.246507806	0	0	0.027389756	0
171	1108	1142	-16.0248	-25.9191	28.4252	1.7043	1.3993	0.9443	9.4333	4.5495	3.4775	2.1466	2.398829187	Top-Level ROI	Cr	1.4	1	50	0.7	0.5	R14_26538	hot irrd	480	430	8779319	0.148486166	2	3	171	936	0	1	3	0	0	0	15.433213	83.93501805	0	0	0.090252708	0	0.180505415	0	0.270758123	0	0	0	0.090252708
308	1477	1516	-30.5961	13.3487	30.271	1.3928	1.5057	1.0599	9.3106	4.1097	4.5612	2.6937	2.308768577	Top-Level ROI	Cr	1.4	1	50	0.7	0.5	R14_26538	hot irrd	480	430	8779319	0.148974519	0	6	310	1157	1	2	1	8	0	0	20.85308057	78.13134733	0	0.067704807	0	0	0.067704807	0	0.067704807	0.135409614	0	0.067704807	0
728	2953	3021	34.8473	-10.0047	33.958	0.9696	1.1184	1.5567	7.0715	3.0385	3.5832	4.6206	2.14808231	Top-Level ROI	Cr	1.4	1	50	0.7	0.5	R14_26538	hot irrd	480	430	8779319	0.14995426	1	4	733	2212	0	0	1	8	0.033863867	0	24.65289536	74.90687437	0	0	0	0	0	0.033863867	0	0.033863867	0	0.067727735	0
659	2839	2936	5.0777	-28.5821	37.014	1.428	1.2356	0.9108	6.7318	5.0351	4.439	2.7841	2.096532375	Top-Level ROI	Cr	1.4	1	50	0.7	0.5	R14_26538	hot irrd	480	430	8779319	0.150766327	5	4	660	2161	0	0	6	11	0.03522367	0	23.21239873	76.01268052	0.03522367	0	0	0	0.03522367	0.03522367	0.176118352	0.03522367	0	0	0.03522367
156	848	860	9.2225	12.3179	35.7054	1.6776	1.434	0.4965	5.0036	4.6097	3.3172	1.7291	2.262125109	Top-Level ROI	Cr	1.4	1	50	0.7	0.5	R14_26538	hot irrd	480	430	8779319	0.150418595	2	1	156	684	0	0	4	4	0.235849057	0	18.39622642	80.30660377	0	0	0	0	0.117924528	0	0.471698113	0	0	0	0
516	2585	2633	5.4821	30.5108	38.0034	1.6325	1.1639	1.088	8.6598	4.9615	3.8686	3.2155	2.281110138	Top-Level ROI	Cr	1.4	1	50	0.7	0.5	R14_26538	hot irrd	480	430	8779319	0.151029239	0	5	520	2061	0	2	3	8	0	0	19.96131528	79.38104449	0	0	0	0	0.116054159	0	0.116054159	0	0	0.077369439	0
478	2368	2414	-11.692	-7.2237	38.2318	1.9017	1.6214	0.5574	7.1993	4.6919	4.3015	2.1312	2.560487377	Top-Level ROI	Cr	1.4	1	50	0.7	0.5	R14_26538	hot irrd	480	430	8779319	0.151089931	2	3	478	1871	0	1	13	8	0	0	20.18581081	78.75844595	0	0	0.04222973	0	0.084459459	0	0.548986486	0	0	0	0.04222973
1006	3707	3781	-18.9286	31.1263	40.2524	1.574	0.9183	1.3196	7.9896	4.6909	2.8163	3.7875	2.249910009	Top-Level ROI	Cr	1.4	1	50	0.7	0.5	R14_26538	hot irrd	480	430	8779319	0.151626357	0	3	1011	2680	0	2	12	7	0	0	27.13784732	72.21472889	0	0	0.053951983	0	0.026975991	0.026975991	0.296735905	0	0	0.053951983	0
1222	4786	4910	-6.8323	26.0496	40.725	1.5039	1.3529	1.2499	10.6521	5.1208	4.0803	3.4498	2.377877968	Top-Level ROI	Cr	1.4	1	50	0.7	0.5	R14_26538	hot irrd	480	430	8779319	0.151750993	2	6	1229	3550	0	4	6	7	0	0	25.53280401	73.98662766	0.020894275	0	0.04178855	0	0.062682825	0.020894275	0.104471375	0	0	0.062682825	0
1246	6244	6436	5.9878	-15.3607	40.9388	1.3859	1.6814	0.8561	8.3562	4.5147	6.0508	2.7425	2.34109632	Top-Level ROI	Cr	1.4	1	50	0.7	0.5	R14_26538	hot irrd	480	430	8779319	0.151807377	2	5	1246	4980	0	3	10	13	0.03203075	0	19.95515695	79.51633568	0	0	0.048046124	0	0.080076874	0	0.160153748	0	0	0	0
937	3410	3477	-32.5448	-13.0964	42.5956	1.3239	1.2008	1.4467	9.6334	3.6917	3.8798	3.574	2.299472274	Top-Level ROI	Cr	1.4	1	50	0.7	0.5	R14_26538	hot irrd	480	430	8779319	0.152244315	2	4	941	2466	0	1	2	5	0	0	27.47800587	72.14076246	0.029325513	0	0.029325513	0	0.058651026	0	0.058651026	0	0	0.058651026	0
286	1344	1383	19.1977	19.8864	40.5934	1.6087	1.1915	0.7314	5.8722	5.0976	3.2264	2.0878	2.131322101	Top-Level ROI	Cr	1.4	1	50	0.7	0.5	R14_26538	hot irrd	480	430	8779319	0.151716287	2	1	286	1051	0	1	2	3	0	0	21.2797619	78.19940476	0	0	0.074404762	0	0	0	0.148809524	0	0	0	0.074404762
1369	4611	4768	23.9548	-26.9735	44.2764	1.5738	1.165	0.7494	5.7556	6.2178	3.9958	3.7429	2.096585748	Top-Level ROI	Cr	1.4	1	50	0.7	0.5	R14_26538	hot irrd	480	430	8779319	0.152687583	4	2	1371	3203	0	12	9	15	0.086749078	0	29.68987205	69.39926263	0	0	0.260247235	0	0.02168727	0	0.195185426	0	0	0.02168727	0
345	1867	1901	-25.8678	8.0067	42.4033	1.5244	1.522	0.9147	8.8896	4.0909	4.7578	2.4432	2.340289608	Top-Level ROI	Cr	1.4	1	50	0.7	0.5	R14_26538	hot irrd	480	430	8779319	0.152193601	2	0	346	1509	0	1	4	7	0	0	18.47884306	80.8248527	0.053561864	0	0.053561864	0	0	0.053561864	0.160685592	0	0	0	0
400	2494	2556	27.9585	14.198	43.8341	1.3967	1.3344	0.799	6.2377	3.8652	3.7903	2.2851	2.090405523	Top-Level ROI	Cr	1.4	1	50	0.7	0.5	R14_26538	hot irrd	480	430	8779319	0.152570938	0	2	400	2087	0	1	3	7	0	0	16.03849238	83.44025662	0	0	0.040096231	0	0.080192462	0	0.120288693	0	0	0	0
500	2388	2451	-38.4329	3.0671	46.8245	1.4372	1.2476	0.9674	7.266	4.1828	3.6789	2.7065	2.134926781	Top-Level ROI	Cr	1.4	1	50	0.7	0.5	R14_26538	hot irrd	480	430	8779319	0.153359579	0	0	500	1875	0	3	2	8	0	0	20.93802345	78.51758794	0	0	0.125628141	0	0	0	0.083752094	0	0	0	0
446	1928	1967	3.9009	10.4219	46.7871	1.3784	1.5514	0.6213	5.5654	3.6496	4.7663	1.8579	2.166296889	Top-Level ROI	Cr	1.4	1	50	0.7	0.5	R14_26538	hot irrd	480	430	8779319	0.153349716	0	1	446	1477	0	0	4	3	0	0	23.13278008	76.45228216	0	0	0	0	0.05186722	0	0.20746888	0	0	0	0
640	2804	2879	-0.4006	33.1254	48.5382	1.5328	1.1377	1.0206	7.4552	4.4677	3.6139	2.8435	2.164592685	Top-Level ROI	Cr	1.4	1	50	0.7	0.5	R14_26538	hot irrd	480	430	8779319	0.153811523	0	2	640	2151	0	1	5	11	0	0	22.82453638	76.4978602	0	0	0.035663338	0	0.071326676	0	0.17831669	0	0	0	0
1088	4767	4861	-16.576	-25.5184	49.9088	1.5957	1.1859	0.9649	7.6485	5.1343	3.9048	3.1623	2.209898032	Top-Level ROI	Cr	1.4	1	50	0.7	0.5	R14_26538	hot irrd	480	430	8779319	0.154172984	6	5	1092	3667	0	2	1	9	0.041955108	0	22.82357877	76.73589259	0.041955108	0	0.041955108	0	0.062932662	0	0.020977554	0	0	0.041955108	0
297	1429	1460	-34.8648	19.4986	49.5483	0.9988	1.118	1.1156	5.2181	2.7641	4.2694	2.5841	1.86871314	Top-Level ROI	Cr	1.4	1	50	0.7	0.5	R14_26538	hot irrd	480	430	8779319	0.154077911	2	3	297	1131	0	0	2	4	0	0	20.78376487	78.51644507	0.069979006	0	0	0	0.209937019	0	0.139958013	0	0	0	0
176	825	847	-10.7408	37.5166	49.2606	1.5021	0.5841	0.8778	3.2262	3.5843	1.9019	2.6498	1.8352139	Top-Level ROI	Cr	1.4	1	50	0.7	0.5	R14_26538	hot irrd	480	430	8779319	0.154002038	0	0	176	647	0	0	0	2	0	0	21.33333333	78.42424242	0	0	0	0	0	0	0	0	0	0	0
553	3179	3260	-30.752	-20.9835	50.9723	1.7416	1.2033	0.793	6.9616	4.9281	4.4071	3.119	2.260519951	Top-Level ROI	Cr	1.4	1	50	0.7	0.5	R14_26538	hot irrd	480	430	8779319	0.154450702	0	6	556	2621	0	0	3	4	0	0	17.39540736	82.22711545	0	0	0	0.031456433	0.062912866	0.031456433	0.062912866	0.031456433	0	0.031456433	0
932	4391	4501	35.829	-9.0478	53.0412	1.7175	1.3048	0.941	8.8336	5.054	4.703	2.912	2.353251004	Top-Level ROI	Cr	1.4	1	50	0.7	0.5	R14_26538	hot irrd	480	430	8779319	0.154990463	8	6	935	3430	1	4	11	16	0.045547711	0	21.22523343	77.84103849	0.045547711	0.022773856	0.045547711	0	0.091095422	0.022773856	0.227738556	0	0	0.022773856	0.022773856
572	2857	2901	-17.4492	19.001	53.2873	1.7636	1.3993	0.781	8.0727	4.7039	4.7959	2.8407	2.382915536	Top-Level ROI	Cr	1.4	1	50	0.7	0.5	R14_26538	hot irrd	480	430	8779319	0.155054669	0	3	572	2276	0	3	4	8	0	0	20.02100105	79.34896745	0	0	0.10500525	0	0.10500525	0	0.140007	0	0	0	0
960	4633	4829	-11.0124	-15.1254	53.7931	1.9581	1.372	0.8591	9.6676	6.2585	3.882	2.2451	2.540588991	Top-Level ROI	Cr	1.4	1	50	0.7	0.5	R14_26538	hot irrd	480	430	8779319	0.155186629	3	5	962	3646	0	0	13	14	0.021584287	0.021584287	20.72091517	78.56680337	0.021584287	0	0	0	0.043168573	0.043168573	0.237427153	0.021584287	0	0	0
535	2688	2755	-33.7754	6.3244	53.2575	1.432	1.2677	0.8513	6.4728	4.4362	3.5217	2.3846	2.093418014	Top-Level ROI	Cr	1.4	1	50	0.7	0.5	R14_26538	hot irrd	480	430	8779319	0.155046895	2	2	535	2153	0	1	0	2	0	0	19.90327381	79.8735119	0.037202381	0	0.037202381	0	0.074404762	0	0	0	0	0	0
527	2589	2655	4.1029	16.1426	52.9085	1.3103	1.54	0.7661	6.4755	4.2725	4.8211	2.1568	2.162266242	Top-Level ROI	Cr	1.4	1	50	0.7	0.5	R14_26538	hot irrd	480	430	8779319	0.154955843	0	0	527	2049	0	4	5	4	0	0	20.35534956	79.14252607	0	0	0.154499807	0	0	0	0.193124759	0	0	0	0
314	1689	1735	38.4837	2.0754	54.1112	1.2082	1.2361	0.7499	4.6911	3.7833	3.8439	1.9897	1.884155105	Top-Level ROI	Cr	1.4	1	50	0.7	0.5	R14_26538	hot irrd	480	430	8779319	0.155269619	2	6	316	1369	0	1	2	4	0	0	18.59088218	80.63943162	0.059206631	0	0.059206631	0.059206631	0.118413262	0	0.118413262	0.059206631	0	0.059206631	0
871	6319	6597	9.657	-15.2667	55.3975	3.8601	1.7241	0.7981	22.2502	11.427	6.2619	2.0995	4.302308268	Top-Level ROI	Cr	1.4	1	50	0.7	0.5	R14_26538	hot irrd	480	430	8779319	0.155605206	5	7	873	5433	1	6	7	10	0.015825289	0	13.78382655	85.74141478	0	0.015825289	0.031650578	0	0.079126444	0.031650578	0.079126444	0	0	0	0.031650578
296	1296	1332	21.1663	20.4194	54.4796	1.4876	1.1849	0.625	4.6144	4.4816	3.1745	1.5636	2.001890799	Top-Level ROI	Cr	1.4	1	50	0.7	0.5	R14_26538	hot irrd	480	430	8779319	0.155365732	0	0	296	993	0	0	3	4	0	0	22.83950617	76.62037037	0	0	0	0	0	0	0.231481481	0	0	0	0
305	1481	1634	17.969	-29.6089	57.393	1.7448	1.2839	0.6229	5.845	6.1544	3.7169	1.8198	2.254047617	Top-Level ROI	Cr	1.4	1	50	0.7	0.5	R14_26538	hot irrd	480	430	8779319	0.156125818	8	7	307	1169	0	1	0	4	0	0	20.59419311	78.52802161	0.135043889	0	0.067521945	0	0.135043889	0	0	0.067521945	0	0.067521945	0.135043889
981	4612	4857	12.4195	-0.963	56.8166	1.4281	1.4672	0.8212	7.2073	4.8898	4.9904	2.496	2.206017881	Top-Level ROI	Cr	1.4	1	50	0.7	0.5	R14_26538	hot irrd	480	430	8779319	0.155975439	1	4	983	3617	0	5	8	9	0.021682567	0	21.27059844	78.16565481	0	0	0.065047702	0	0.086730269	0.043365134	0.130095403	0	0	0	0
772	3392	3462	9.7792	22.3259	58.7612	1.5013	1.2484	0.7683	6.0322	4.4575	3.7018	2.3734	2.098258597	Top-Level ROI	Cr	1.4	1	50	0.7	0.5	R14_26538	hot irrd	480	430	8779319	0.156482772	0	3	775	2590	0	1	14	16	0	0	22.75943396	76.23820755	0	0	0.029481132	0.029481132	0.029481132	0.029481132	0.383254717	0	0	0.029481132	0
166	1060	1085	24.7605	31.4362	58.4772	1.3631	1.0365	0.8779	5.1953	3.5594	2.7778	2.1529	1.924339437	Top-Level ROI	Cr	1.4	1	50	0.7	0.5	R14_26538	hot irrd	480	430	8779319	0.156408678	4	0	166	885	0	2	1	4	0	0	15.66037736	83.49056604	0.188679245	0	0.188679245	0	0	0	0.094339623	0	0	0	0
1131	4289	4428	36.3991	-12.0974	63.1369	1.3891	1.2418	0.7928	5.7286	5.4794	3.4173	3.3959	2.024894538	Top-Level ROI	Cr	1.4	1	50	0.7	0.5	R14_26538	hot irrd	480	430	8779319	0.157621186	12	6	1133	3125	2	2	5	17	0.139892749	0.023315458	26.36978317	72.72091397	0.023315458	0.046630916	0.046630916	0	0.046630916	0	0.116577291	0	0	0.023315458	0.046630916
565	3012	3081	-0.6025	22.4435	61.6608	1.4517	1.4495	0.6246	5.5052	4.6255	3.9695	1.9286	2.144436593	Top-Level ROI	Cr	1.4	1	50	0.7	0.5	R14_26538	hot irrd	480	430	8779319	0.157237576	0	3	567	2430	0	0	9	11	0	0	18.75830013	80.47808765	0	0	0	0	0.066401062	0	0.298804781	0	0	0.033200531	0
573	2477	2533	13.7577	33.8369	61.3618	1.7329	1.105	0.6962	5.5836	5.0557	4.234	2.1095	2.169945126	Top-Level ROI	Cr	1.4	1	50	0.7	0.5	R14_26538	hot irrd	480	430	8779319	0.157159872	1	5	575	1886	1	3	10	6	0.040371417	0	23.13282196	75.89826403	0	0.040371417	0.040371417	0	0.080742834	0	0.40371417	0.040371417	0	0.040371417	0
537	2400	2506	-11.3568	-38.7227	62.5398	1.9196	1.1373	0.8345	7.6313	5.9898	3.7168	2.2019	2.382164079	Top-Level ROI	Cr	1.4	1	50	0.7	0.5	R14_26538	hot irrd	480	430	8779319	0.157466011	4	4	537	1838	1	4	11	6	0.083333333	0.041666667	22.375	76.45833333	0.041666667	0.041666667	0.166666667	0	0.041666667	0	0.458333333	0.041666667	0	0	0
371	3010	3329	-2.0881	-12.235	62.4408	1.2168	1.2186	0.3584	2.2262	3.9811	3.448	1.1083	1.758987993	Top-Level ROI	Cr	1.4	1	50	0.7	0.5	R14_26538	hot irrd	480	430	8779319	0.157440283	8	8	371	2641	0	2	0	2	0.066445183	0	12.3255814	87.24252492	0	0	0	0	0.166112957	0	0	0	0	0	0.099667774
454	1690	1741	29.089	-29.0059	64.5968	1.3356	1.2104	0.7573	5.1277	4.8529	4.5596	2.2096	1.955095601	Top-Level ROI	Cr	1.4	1	50	0.7	0.5	R14_26538	hot irrd	480	430	8779319	0.158000586	8	3	454	1209	0	1	12	9	0.236686391	0	26.86390533	71.36094675	0.118343195	0	0.059171598	0	0.059171598	0	0.710059172	0.059171598	0	0	0
546	2961	3026	-11.6407	30.5106	64.7696	1.5678	1.4637	0.8576	8.2433	4.4043	4.2572	2.6089	2.309955041	Top-Level ROI	Cr	1.4	1	50	0.7	0.5	R14_26538	hot irrd	480	430	8779319	0.158045494	5	4	550	2401	0	1	4	8	0.033772374	0	18.43971631	80.8848362	0.067544748	0	0.033772374	0	0.067544748	0	0.135089497	0	0	0.067544748	0
146	886	907	-21.1043	23.1255	65.5819	1.3656	1.4554	0.6401	5.3291	3.1496	3.6511	1.5493	2.095896116	Top-Level ROI	Cr	1.4	1	50	0.7	0.5	R14_26538	hot irrd	480	430	8779319	0.158256595	1	1	146	738	0	0	3	0	0.112866817	0	16.4785553	82.95711061	0	0	0	0	0.112866817	0	0.338600451	0	0	0	0
597	2525	2615	0.4296	39.5888	67.4691	1.3462	1.0515	0.8819	5.2293	4.4348	3.3198	2.2637	1.922408463	Top-Level ROI	Cr	1.4	1	50	0.7	0.5	R14_26538	hot irrd	480	430	8779319	0.158747042	2	5	597	1917	0	5	4	6	0	0	23.64356436	75.56435644	0.03960396	0	0.198019802	0	0.118811881	0	0.158415842	0.03960396	0	0	0
298	1603	1641	-30.4639	-16.3081	68.9977	1.3821	1.144	0.6755	4.4739	3.9196	3.2508	2.1062	1.917090676	Top-Level ROI	Cr	1.4	1	50	0.7	0.5	R14_26538	hot irrd	480	430	8779319	0.159144296	2	2	298	1306	0	0	0	0	0	0	18.59014348	81.28509046	0	0	0	0	0.062383032	0	0	0	0	0	0.062383032
431	2525	2593	-42.2395	10.4036	69.9891	1.0416	1.3958	0.8459	5.1513	3.3577	4.5179	2.7566	1.936165027	Top-Level ROI	Cr	1.4	1	50	0.7	0.5	R14_26538	hot irrd	480	430	8779319	0.159401942	1	0	431	2084	3	2	2	2	0.03960396	0	17.06930693	82.53465347	0	0.118811881	0.079207921	0	0	0	0.079207921	0	0	0	0
409	2285	2335	-41.5577	0.8948	70.5826	1.4035	1.339	0.8951	7.046	4.1658	3.939	2.6988	2.136337347	Top-Level ROI	Cr	1.4	1	50	0.7	0.5	R14_26538	hot irrd	480	430	8779319	0.159556851	0	4	412	1868	0	0	6	7	0	0	17.89934354	81.35667396	0	0	0	0	0.131291028	0.043763676	0.218818381	0	0	0.043763676	0
132	578	595	-17.1609	39.0626	72.6088	1.3257	0.6317	0.7967	2.7949	4.266	1.8329	2.0386	1.670705321	Top-Level ROI	Cr	1.4	1	50	0.7	0.5	R14_26538	hot irrd	480	430	8779319	0.160085752	1	1	132	444	0	0	1	2	0.173010381	0	22.83737024	76.29757785	0	0	0	0	0.173010381	0	0.173010381	0	0	0	0
120	763	860	-34.099	-27.5775	73.86	0.6953	0.6609	0.3737	0.7193	1.8598	1.986	0.9109	1.029505993	Top-Level ROI	Cr	1.4	1	50	0.7	0.5	R14_26538	hot irrd	480	430	8779319	0.160412354	0	1	120	644	0	0	1	0	0	0	15.72739187	84.01048493	0	0	0	0	0.131061599	0	0.131061599	0	0	0	0
1273	5268	5330	-0.7878	-4.442	6.1435	1.6308	0.9268	0.8101	5.129	5.5966	4.299	2.3531	2.043215331	Top-Level ROI	Cr	1.4	1	50	0.7	0.5	R14_26540	hot ref	480	450	2717433	0	0	10	1283	3975	4	3	1	6	0	0.056947608	24.16476841	75.39863326	0	0.075930144	0.018982536	0	0.018982536	0	0.018982536	0	0.037965072	0.075930144	0
661	2568	2617	8.3631	-0.7798	17.9825	1.0726	1.3125	0.7797	4.5983	3.9632	3.6186	2.3265	1.865759658	Top-Level ROI	Cr	1.4	1	50	0.7	0.5	R14_26540	hot ref	480	450	2717433	0	0	24	704	1879	2	0	0	2	0	0	25.73987539	73.16978193	0	0.07788162	0	0	0	0	0	0	0.19470405	0.739875389	0
148	699	725	-10.5422	7.8559	18.7858	1.6347	1.8183	0.9668	12.0365	3.7924	4.964	2.4518	2.629289109	Top-Level ROI	Cr	1.4	1	50	0.7	0.5	R14_26540	hot ref	480	450	2717433	0	0	23	172	525	0	0	1	2	0	0.143061516	21.17310443	75.10729614	0	0	0	0	0	0	0.143061516	0	2.861230329	0.286123033	0
1418	5871	5926	2.5141	-11.1724	19.6733	1.5371	0.8145	0.9918	5.2013	5.5947	2.9957	3.4357	2.00243699	Top-Level ROI	Cr	1.4	1	50	0.7	0.5	R14_26540	hot ref	480	450	2717433	0	0	15	1431	4423	5	4	0	11	0	0.068131494	24.15261455	75.28530063	0	0.085164367	0.034065747	0	0.017032873	0	0	0.017032873	0.05109862	0.085164367	0
219	901	912	5.0762	11.0008	27.8432	0.9488	1.2429	0.6151	3.0383	2.9407	3.4852	1.7178	1.680288624	Top-Level ROI	Cr	1.4	1	50	0.7	0.5	R14_26540	hot ref	480	450	2717433	0	0	9	233	670	1	0	0	2	0	0.110987791	24.3063263	74.3618202	0	0.110987791	0	0	0	0	0	0	0.221975583	0.665926748	0
1625	5419	5511	-0.0359	-6.5407	33.9747	1.758	1.2228	1.0852	9.7718	7.0211	4.3941	3.3574	2.400721325	Top-Level ROI	Cr	1.4	1	50	0.7	0.5	R14_26540	hot ref	480	450	2717433	0	0	82	1761	3699	3	2	0	8	0	0.055360768	29.98708249	68.25982654	0	0.055360768	0.036907178	0	0	0	0	0	0.405978963	1.051854586	0
665	2909	2945	-5.3635	-12.5742	47.8917	1.7201	0.8878	1.1114	7.1093	5.8767	3.098	3.2885	2.232071417	Top-Level ROI	Cr	1.4	1	50	0.7	0.5	R14_26540	hot ref	480	450	2717433	0	0	14	681	2226	2	2	0	1	0	0.068752149	22.86008938	76.52114129	0	0.068752149	0.068752149	0	0	0	0	0.034376074	0.137504297	0.206256446	0
365	1236	1260	2.8815	-14.5676	56.679	0.9917	0.6395	0.9525	2.5302	3.1554	2.4829	2.9335	1.516471361	Top-Level ROI	Cr	1.4	1	50	0.7	0.5	R14_26540	hot ref	480	450	2717433	0	0	33	424	835	0	0	1	2	0	0.080906149	29.53074434	67.5566343	0	0	0	0	0	0	0.080906149	0	0.404530744	2.184466019	0
941	3083	3166	0.5124	8.1082	58.6288	1.2711	1.3649	1.095	7.9573	4.8551	4.417	3.175	2.16279269	Top-Level ROI	Cr	1.4	1	50	0.7	0.5	R14_26540	hot ref	480	450	2717433	0	0	65	1064	2072	2	0	1	2	0	0.032435939	30.52221862	67.20726565	0	0.064871878	0	0	0	0	0.032435939	0	0.162179695	1.913720402	0
437	1629	1668	15.1334	-3.1733	61.1571	0.805	1.3935	1.3853	6.5097	2.7809	4.8177	2.976	2.123422553	Top-Level ROI	Cr	1.4	1	50	0.7	0.5	R14_26540	hot ref	480	450	2717433	0	0	45	518	1145	0	2	0	1	0	0	26.82627379	70.28852056	0	0	0	0	0	0	0	0	0.552486188	2.209944751	0
804	2788	2833	14.5065	-0.3131	69.9993	1.0204	1.1493	1.1836	5.8147	3.8542	4.7995	3.1144	1.939849378	Top-Level ROI	Cr	1.4	1	50	0.7	0.5	R14_26540	hot ref	480	450	2717433	0	0	79	941	1896	3	1	0	5	0	0.071736011	28.83787661	68.00573888	0	0.107604017	0.035868006	0	0	0	0	0	0.609756098	2.152080344	0
871	2979	3052	-2.2481	-8.8632	72.8892	1.1899	1.2343	1.3494	8.3011	4.082	4.7919	3.2409	2.181797163	Top-Level ROI	Cr	1.4	1	50	0.7	0.5	R14_26540	hot ref	480	450	2717433	0	0	61	971	2044	1	4	0	3	0	0	29.23799933	68.5129238	0	0.033568312	0	0	0.033568312	0	0	0	0.67136623	1.342732461	0
710	2106	2151	-8.6881	8.0176	80.3544	1.363	1.3199	1.0335	7.7882	5.6291	4.9604	2.7935	2.160561793	Top-Level ROI	Cr	1.4	1	50	0.7	0.5	R14_26540	hot ref	480	450	2717433	0	0	25	752	1355	9	0	0	7	0	0.094966762	33.71320038	64.33998101	0	0.427350427	0	0	0	0	0	0	0.189933523	0.902184236	0
1071	3226	3292	10.1908	12.5946	83.1067	1.1581	1.0503	1.5289	7.7894	4.522	3.8165	4.2491	2.18674665	Top-Level ROI	Cr	1.4	1	50	0.7	0.5	R14_26540	hot ref	480	450	2717433	0	0	64	1186	2072	7	4	0	8	0	0.03099814	33.19900806	64.22814631	0	0.216986981	0.12399256	0	0	0	0	0	0.340979541	1.611903286	0
88	350	361	-10.9006	-12.7715	83.585	1.1283	0.802	1.3404	5.081	2.6427	2.0337	3.2776	1.926898298	Top-Level ROI	Cr	1.4	1	50	0.7	0.5	R14_26540	hot ref	480	450	2717433	0	0	1	90	256	1	0	0	4	0	0	25.14285714	73.14285714	0	0.285714286	0	0	0	0	0	0	0	0.285714286	0
539	2194	2249	10.3045	6.8116	96.7172	1.0257	1.3343	1.149	6.5869	3.1891	4.997	3.2147	2.037797335	Top-Level ROI	Cr	1.4	1	50	0.7	0.5	R14_26540	hot ref	480	450	2717433	0	0	49	622	1604	0	0	1	1	0	0.045578851	24.56700091	73.10847767	0	0	0	0	0	0	0.045578851	0	0.592525068	1.595259799	0
1018	3133	3208	-12.4625	0.8298	100.9592	1.4813	1.2181	1.3536	10.2301	4.8098	4.5798	3.8957	2.347392225	Top-Level ROI	Cr	1.4	1	50	0.7	0.5	R14_26540	hot ref	480	450	2717433	0	2	30	1066	2077	1	2	0	5	0	0.063836578	32.49281838	66.29428663	0	0.031918289	0.063836578	0	0	0	0	0	0.191509735	0.670284073	0.031918289
995	3277	3333	-3.454	-16.5933	109.655	1.4221	0.7376	1.4019	6.1595	3.8837	3.779	4.0168	2.128789745	Top-Level ROI	Cr	1.4	1	50	0.7	0.5	R14_26540	hot ref	480	450	2717433	0	0	38	1061	2240	2	0	0	2	0	0.061031431	30.36313702	68.35520293	0	0.061031431	0	0	0	0	0	0	0.183094294	0.915471468	0
717	2408	2478	-1.8626	14.1614	109.7976	1.2314	0.9949	1.0186	5.2277	4.4686	3.1397	2.9678	1.882476542	Top-Level ROI	Cr	1.4	1	50	0.7	0.5	R14_26540	hot ref	480	450	2717433	0	2	50	807	1638	3	0	0	0	0	0.124584718	29.77574751	68.02325581	0	0.124584718	0	0	0	0	0	0	0.083056478	1.827242525	0.041528239
78	378	397	16.5971	-4.5316	111.1063	0.9033	1.1037	0.7044	2.9417	2.7976	2.7233	1.6949	1.590686625	Top-Level ROI	Cr	1.4	1	50	0.7	0.5	R14_26540	hot ref	480	450	2717433	0	0	12	94	286	0	0	0	2	0	0	20.63492063	75.66137566	0	0	0	0	0	0	0	0	2.116402116	1.058201058	0
477	2728	2800	-4.0619	2.2626	1.1806	1.5256	3.4	0.6231	13.5388	4.5477	10.6152	2.6924	3.778320919	Top-Level ROI	Cr	1.4	1	50	0.7	0.5	R14_26541	hot ref	480	450	22384060	0	0	8	482	2241	1	0	0	3	0	0.109970674	17.48533724	82.07478006	0	0.036656891	0	0.073313783	0	0	0	0	0.036656891	0.073313783	0
93	603	625	3.4658	3.1177	3.4105	0.9463	1.8632	0.3656	2.7004	2.443	4.2511	0.847	2.121476205	Top-Level ROI	Cr	1.4	1	50	0.7	0.5	R14_26541	hot ref	480	450	22384060	0	0	5	103	504	1	0	0	0	0	0	15.42288557	83.58208955	0	0.165837479	0	0	0	0	0	0	0	0.829187396	0
89	447	484	4.1552	8.374	8.7873	1.3859	1.517	0.8928	7.8624	3.1951	3.567	2.3376	2.240334718	Top-Level ROI	Cr	1.4	1	50	0.7	0.5	R14_26541	hot ref	480	450	22384060	0	2	29	112	329	0	0	0	1	0	0.67114094	19.91051454	73.60178971	0	0	0	0	0	0	0	0.223713647	5.14541387	0	0.223713647
383	1516	1572	4.4549	-8.4316	13.0789	1.8392	1.8346	1.0122	14.3068	4.4919	5.0468	3	2.788003343	Top-Level ROI	Cr	1.4	1	50	0.7	0.5	R14_26541	hot ref	480	450	22384060	0	0	69	483	1060	1	3	0	3	0	0.131926121	25.26385224	69.92084433	0	0.065963061	0.065963061	0	0	0	0	0.131926121	1.715039578	2.440633245	0
70	394	402	-8.6142	-2.024	17.4722	1.3605	1.8903	0.794	8.5533	3.6812	4.2134	1.5081	2.460615846	Top-Level ROI	Cr	1.4	1	50	0.7	0.5	R14_26541	hot ref	480	450	22384060	0	0	13	87	311	0	0	0	0	0	0	17.76649746	78.93401015	0	0	0	0	0	0	0	0	2.284263959	1.015228426	0
62	304	311	-4.7773	10.2205	19.3449	1.0611	1.1553	0.8512	4.371	2.5632	3.312	1.9388	1.784710828	Top-Level ROI	Cr	1.4	1	50	0.7	0.5	R14_26541	hot ref	480	450	22384060	0	0	8	70	233	0	0	1	0	0	0	20.39473684	76.64473684	0	0	0	0	0	0	0.328947368	0	2.631578947	0	0
563	2128	2221	7.6712	-6.6044	23.0583	1.4196	2.1471	1.0449	13.3413	3.8251	5.5948	2.7939	2.777970227	Top-Level ROI	Cr	1.4	1	50	0.7	0.5	R14_26541	hot ref	480	450	22384060	0	0	115	746	1447	0	0	1	3	0	0.046992481	26.45676692	67.9981203	0	0	0	0	0	0	0.046992481	0.046992481	1.926691729	3.336466165	0
164	795	824	-8.0928	9.1417	26.7095	1.1763	1.6936	0.8907	7.4327	3.5228	4.5312	3.2657	2.24617656	Top-Level ROI	Cr	1.4	1	50	0.7	0.5	R14_26541	hot ref	480	450	22384060	0	0	13	177	613	2	1	0	2	0	0.377358491	20.62893082	77.10691824	0	0.251572327	0.125786164	0	0	0	0	0	0.880503145	0.377358491	0
87	404	420	-11.8533	7.578	36.2348	0.8504	1.4205	0.9006	4.557	2.3417	3.5991	2.5685	1.884696466	Top-Level ROI	Cr	1.4	1	50	0.7	0.5	R14_26541	hot ref	480	450	22384060	0	0	6	94	308	2	0	1	0	0	0.247524752	21.53465347	76.23762376	0	0.495049505	0	0	0	0	0.247524752	0	0.742574257	0.495049505	0
1091	4892	4970	-4.4168	10.9184	36.2625	1.4639	1.9594	0.9959	11.9661	4.2211	7.6716	3.5831	2.640846148	Top-Level ROI	Cr	1.4	1	50	0.7	0.5	R14_26541	hot ref	480	450	22384060	0	0	21	1111	3774	2	2	0	6	0	0.102207686	22.30171709	77.08503679	0	0.040883074	0.040883074	0	0.020441537	0	0	0.020441537	0.122649223	0.14309076	0
334	1091	1124	10.2491	-7.4108	36.7064	1.438	1.8626	1.0751	12.0611	3.5881	4.9713	2.4488	2.587076104	Top-Level ROI	Cr	1.4	1	50	0.7	0.5	R14_26541	hot ref	480	450	22384060	0	0	67	437	686	0	2	0	3	0	0	30.61411549	62.87809349	0	0	0	0	0	0	0	0	2.841429881	3.299725023	0
56	329	333	5.8252	-13.5458	42.9698	1.7323	0.9629	0.9699	6.7764	3.0838	2.085	2.2407	2.206523444	Top-Level ROI	Cr	1.4	1	50	0.7	0.5	R14_26541	hot ref	480	450	22384060	0	0	16	78	257	0	2	0	0	0	0	17.0212766	78.11550152	0	0	0	0	0	0	0	0.303951368	1.823708207	2.431610942	0
52	242	247	-7.3901	3.1344	45.2333	1.3411	1.2411	0.5629	3.9244	2.9627	3.062	1.4373	1.911997602	Top-Level ROI	Cr	1.4	1	50	0.7	0.5	R14_26541	hot ref	480	450	22384060	0	0	6	60	183	0	1	0	0	0	0	21.48760331	75.61983471	0	0	0.41322314	0	0	0	0	0	1.652892562	0.826446281	0
579	2112	2193	-14.2279	-1.5795	48.8454	1.6667	2.5148	1.1337	19.9049	4.7003	6.6293	3.4687	3.222946419	Top-Level ROI	Cr	1.4	1	50	0.7	0.5	R14_26541	hot ref	480	450	22384060	0	0	52	659	1477	1	1	1	5	0	0	27.41477273	69.79166667	0	0.047348485	0.047348485	0	0.047348485	0	0.047348485	0.047348485	0.852272727	1.46780303	0
650	2373	2432	-7.7287	11.7022	51.5142	1.2857	1.7259	0.8609	8.0017	4.6889	5.8906	2.7418	2.317952569	Top-Level ROI	Cr	1.4	1	50	0.7	0.5	R14_26541	hot ref	480	450	22384060	0	0	11	664	1695	5	1	0	12	0	0.04214075	27.39148757	71.42857143	0	0.210703751	0.04214075	0	0	0	0	0.04214075	0.0842815	0.252844501	0
404	1573	1615	10.7408	-8.9782	56.4582	1.3633	1.6275	0.9119	8.4749	3.4078	4.6055	2.479	2.310607009	Top-Level ROI	Cr	1.4	1	50	0.7	0.5	R14_26541	hot ref	480	450	22384060	0	0	57	485	1113	0	0	0	1	0	0.127145582	25.6834075	70.75651621	0	0	0	0	0	0	0	0.127145582	1.335028608	1.907183725	0
1468	4548	4642	0.376	-9.3534	64.2935	1.288	1.6798	1.1221	10.169	4.2743	5.557	3.5716	2.395783891	Top-Level ROI	Cr	1.4	1	50	0.7	0.5	R14_26541	hot ref	480	450	22384060	0	0	125	1688	2949	2	0	1	6	0	0	32.27792436	64.77572559	0	0.043975374	0	0	0.021987687	0	0.021987687	0	0.615655233	2.110817942	0
148	607	621	-12.924	-8.7868	71.4243	1.3019	1.6664	0.8273	7.5179	3.6921	4.5132	1.9791	2.270739496	Top-Level ROI	Cr	1.4	1	50	0.7	0.5	R14_26541	hot ref	480	450	22384060	0	0	18	170	441	0	0	0	0	0	0	24.38220758	72.6523888	0	0	0	0	0	0	0	0	2.306425041	0.658978583	0
217	853	883	8.0002	-0.3133	72.6192	1.2842	1.7371	0.6488	6.063	3.367	4.7422	1.5831	2.255576975	Top-Level ROI	Cr	1.4	1	50	0.7	0.5	R14_26541	hot ref	480	450	22384060	0	0	32	267	603	1	0	0	1	0	0.117233294	25.43962485	70.69167644	0	0.117233294	0	0	0	0	0	0.117233294	0.937866354	2.461899179	0
370	1361	1397	8.3429	-13.7644	77.5301	1.4147	1.4461	0.9661	8.2787	4.074	3.7448	2.4739	2.241858718	Top-Level ROI	Cr	1.4	1	50	0.7	0.5	R14_26541	hot ref	480	450	22384060	0	0	52	450	939	0	0	0	0	0	0	27.18589273	68.99338722	0	0	0	0	0	0	0	0	1.763409258	2.057310801	0
762	2387	2444	-2.9312	0.0983	78.5992	1.3332	1.8777	0.8108	8.5019	4.1836	5.2612	2.5091	2.441429125	Top-Level ROI	Cr	1.4	1	50	0.7	0.5	R14_26541	hot ref	480	450	22384060	0	0	64	875	1556	1	0	0	5	0	0	31.92291579	65.18642648	0	0.04189359	0	0	0	0	0	0.04189359	0.460829493	2.136573104	0
1359	4554	4655	-12.8749	-6.0592	92.4066	1.3634	1.8465	1.3219	13.9397	5.0953	6.031	3.637	2.648743366	Top-Level ROI	Cr	1.4	1	50	0.7	0.5	R14_26541	hot ref	480	450	22384060	0	2	103	1533	3086	1	0	0	5	0	0.021958718	29.84189723	67.76460255	0.021958718	0.021958718	0	0	0	0	0	0.021958718	0.570926658	1.624945103	0
799	3101	3193	0.9292	-10.97	91.9418	1.4995	1.7655	1.1023	12.2242	5.1363	6.1221	3.1349	2.5652594	Top-Level ROI	Cr	1.4	1	50	0.7	0.5	R14_26541	hot ref	480	450	22384060	0	0	68	916	2227	4	3	1	3	0	0	25.76588197	71.71880039	0	0.128990648	0.032247662	0	0.032247662	0.032247662	0	0	0.580457917	1.58013544	0
680	2576	2642	-7.2217	0.1646	101.1576	1.4268	1.6963	1.0713	10.8608	4.7865	5.7167	2.4789	2.461884567	Top-Level ROI	Cr	1.4	1	50	0.7	0.5	R14_26541	hot ref	480	450	22384060	0	0	60	786	1834	0	0	0	2	0	0	26.39751553	71.19565217	0	0	0	0	0	0	0	0	0.543478261	1.785714286	0
1522	5275	5378	10.3771	10.9743	105.2407	1.1603	1.7166	1.1374	9.4892	4.3811	5.977	3.3558	2.363618076	Top-Level ROI	Cr	1.4	1	50	0.7	0.5	R14_26541	hot ref	480	450	22384060	0	0	54	1625	3684	2	2	2	9	0	0.037914692	28.85308057	69.83886256	0	0.037914692	0.037914692	0	0	0.037914692	0	0	0.056872038	0.928909953	0
1260	3963	4068	6.4059	-15.7352	110.2288	1.193	1.4538	1.0521	7.6437	5.031	4.4736	3.2437	2.154924094	Top-Level ROI	Cr	1.4	1	50	0.7	0.5	R14_26541	hot ref	480	450	22384060	0	0	92	1419	2604	2	0	0	5	0	0.050466818	31.79409538	65.70779712	0	0.050466818	0	0	0	0	0	0	0.52990159	1.741105223	0
130	609	630	-4.9366	-20.0905	114.3374	1.4989	0.764	1.1786	5.6541	4.1019	2.4323	3.028	2.054140981	Top-Level ROI	Cr	1.4	1	50	0.7	0.5	R14_26541	hot ref	480	450	22384060	0	0	11	146	464	1	0	0	3	0	0	21.34646962	76.19047619	0	0.164203612	0	0	0	0	0	0	0.985221675	0.821018062	0
1416	5187	5266	3.5644	10.1171	118.4144	1.042	1.4902	1.169	7.604	4.5716	5.8582	3.2914	2.161717151	Top-Level ROI	Cr	1.4	1	50	0.7	0.5	R14_26541	hot ref	480	450	22384060	0	0	30	1465	3728	4	3	3	7	0	0	27.29901677	71.81415076	0	0.077115867	0.019278967	0	0.019278967	0.0578369	0	0	0.2313476	0.327742433	0
447	1664	1678	20.5318	0.4285	121.7296	0.7226	1.3798	0.8174	3.4141	2.1167	4.2916	2.9013	1.759017214	Top-Level ROI	Cr	1.4	1	50	0.7	0.5	R14_26541	hot ref	480	450	22384060	0	0	5	451	1215	2	1	2	1	0	0	26.86298077	72.47596154	0	0.120192308	0.060096154	0	0.180288462	0	0.120192308	0	0	0.120192308	0
235	1158	1180	11.9586	16.7159	134.379	1.0734	1.3832	0.8193	5.0955	3.1553	3.7716	2.4591	1.933049997	Top-Level ROI	Cr	1.4	1	50	0.7	0.5	R14_26541	hot ref	480	450	22384060	0	0	31	295	888	0	0	2	2	0	0	20.29360967	76.68393782	0	0	0	0	0	0.172711572	0	0	0.345423143	2.331606218	0
1853	5934	6072	-9.3027	6.3593	138.0606	1.2711	1.8708	1.232	12.2714	4.6989	6.3492	3.8969	2.575541079	Top-Level ROI	Cr	1.4	1	50	0.7	0.5	R14_26541	hot ref	480	450	22384060	0	2	93	2013	3976	1	1	1	9	0	0.033704078	31.22682845	67.00370745	0	0.016852039	0.016852039	0	0	0.016852039	0	0	0.353892821	1.162790698	0.016852039
86	325	337	-18.882	12.2807	138.2842	0.8428	0.9866	0.7946	2.7678	2.3061	2.4348	2.2402	1.521538879	Top-Level ROI	Cr	1.4	1	50	0.7	0.5	R14_26541	hot ref	480	450	22384060	0	0	5	96	233	0	1	0	0	0	0	26.46153846	71.69230769	0	0	0.307692308	0	0	0	0	0	0	1.538461538	0
2336	7348	7452	12.9753	-1.5102	140.8729	1.1749	1.3298	1.2073	7.9015	3.1947	6.6768	3.8385	2.146236553	Top-Level ROI	Cr	1.4	1	50	0.7	0.5	R14_26541	hot ref	480	450	22384060	0	0	24	2379	4975	1	2	5	9	0	0	31.79096353	67.66467066	0	0.013609145	0.027218291	0	0.013609145	0.054436581	0.013609145	0.013609145	0.040827436	0.244964616	0
74	266	270	21.9349	3.9584	142.5894	0.494	1.2452	0.9028	2.326	1.3401	3.8103	2.8129	1.61542777	Top-Level ROI	Cr	1.4	1	50	0.7	0.5	R14_26541	hot ref	480	450	22384060	0	0	1	76	191	0	0	0	0	0	0	27.81954887	71.80451128	0	0	0	0	0	0	0	0	0	0.37593985	0
2161	6988	7148	-15.5123	-7.5135	145.532	1.4493	1.7533	1.3415	14.2783	5.0182	6.3998	4.1614	2.640862289	Top-Level ROI	Cr	1.4	1	50	0.7	0.5	R14_26541	hot ref	480	450	22384060	0	2	115	2365	4700	1	5	2	6	0	0.014310246	30.9244419	67.24384659	0.014310246	0.014310246	0.014310246	0.014310246	0	0.028620492	0	0	0.343445907	1.273611906	0
704	2879	2954	-0.2669	-19.8673	144.8726	1.46	1.213	1.0962	8.1315	5.2734	3.8296	3.1272	2.191945127	Top-Level ROI	Cr	1.4	1	50	0.7	0.5	R14_26541	hot ref	480	450	22384060	0	0	57	808	2113	1	1	1	2	0	0	24.45293505	73.39353942	0	0.034734283	0.034734283	0	0	0.034734283	0	0	0.38207711	1.597777006	0
291	1329	1351	10.9731	-12.4739	145.0685	1.1669	1.3395	0.7953	5.2071	3.4949	4.0855	2.2914	1.946385869	Top-Level ROI	Cr	1.4	1	50	0.7	0.5	R14_26541	hot ref	480	450	22384060	0	0	34	350	1002	0	0	0	2	0	0.075244545	21.89616253	75.39503386	0	0	0	0	0	0	0	0	0.526711813	1.956358164	0
761	3248	3307	-11.1597	11.9956	153.35	1.2007	1.5464	1.0939	8.508	4.5725	5.7372	3.1159	2.242688266	Top-Level ROI	Cr	1.4	1	50	0.7	0.5	R14_26541	hot ref	480	450	22384060	0	0	26	798	2455	3	0	1	5	0	0.030788177	23.42980296	75.49261084	0	0.092364532	0	0	0.030788177	0	0.030788177	0	0.338669951	0.400246305	0
53	276	281	4.8166	23.252	153.7888	1.2896	0.6855	0.6991	2.5888	3.0645	1.6814	1.8316	1.619172387	Top-Level ROI	Cr	1.4	1	50	0.7	0.5	R14_26541	hot ref	480	450	22384060	0	0	1	55	220	0	2	0	0	0	0	19.20289855	79.71014493	0	0	0.724637681	0	0	0	0	0	0	0.362318841	0
411	2333	2357	19.017	-4.8628	158.1897	1.0733	1.304	1.0515	6.1646	3.6908	3.97	2.8156	1.989482631	Top-Level ROI	Cr	1.4	1	50	0.7	0.5	R14_26541	hot ref	480	450	22384060	0	0	1	411	1917	1	3	2	2	0	0	17.6168024	82.04029147	0	0.042863266	0.042863266	0	0.042863266	0	0.085726532	0	0	0	0
113	479	492	15.132	18.6358	161.5064	1.0722	0.8934	1.4153	5.6784	3.0804	1.7058	3.6031	1.987674644	Top-Level ROI	Cr	1.4	1	50	0.7	0.5	R14_26541	hot ref	480	450	22384060	0	0	0	113	361	0	1	0	4	0	0	23.5908142	75.36534447	0	0	0.208768267	0	0	0	0	0	0	0	0
1026	3114	3201	-16.309	-0.7129	163.6877	1.267	1.3027	0.9672	6.687	4.3189	4.7493	3.276	2.05858984	Top-Level ROI	Cr	1.4	1	50	0.7	0.5	R14_26541	hot ref	480	450	22384060	0	0	37	1091	2048	1	0	0	2	0	0	32.94797688	65.76750161	0	0.032113038	0	0	0	0	0	0	0.289017341	0.899165061	0
229	810	850	-21.7932	-9.344	167.3158	1.159	1.5442	1.1149	8.3584	3.0856	3.8434	2.8607	2.229537317	Top-Level ROI	Cr	1.4	1	50	0.7	0.5	R14_26541	hot ref	480	450	22384060	0	0	17	253	562	0	2	1	0	0	0.12345679	28.27160494	69.38271605	0	0	0	0	0	0.12345679	0	0	1.111111111	0.864197531	0
1687	4925	5030	-10.6633	18.061	170.7038	1.3631	1.5035	1.025	8.7995	4.5188	4.8389	3.6265	2.273582825	Top-Level ROI	Cr	1.4	1	50	0.7	0.5	R14_26541	hot ref	480	450	22384060	0	0	31	1739	3189	11	3	3	10	0	0	34.25380711	64.56852792	0	0.223350254	0.060913706	0	0.060913706	0.040609137	0.020304569	0	0.121827411	0.446700508	0
740	3385	3453	0.703	6.1927	172.7753	1.2542	1.6439	1.2376	10.6884	4.1291	5.562	3.8057	2.409788084	Top-Level ROI	Cr	1.4	1	50	0.7	0.5	R14_26541	hot ref	480	450	22384060	0	0	65	849	2570	0	2	2	9	0	0	21.86115214	75.92319055	0	0	0	0	0	0.059084195	0	0.059084195	0.443131462	1.358936484	0
734	3021	3085	13.4679	-10.9329	173.5497	1.1686	1.3949	1.1912	8.1337	4.1959	4.6755	3.1491	2.174932047	Top-Level ROI	Cr	1.4	1	50	0.7	0.5	R14_26541	hot ref	480	450	22384060	0	0	54	824	2232	1	0	1	5	0	0.033101622	24.29659053	73.68421053	0	0.033101622	0	0	0.066203244	0.033101622	0	0	0.430321086	1.257861635	0
614	2744	2822	2.3082	-15.0808	181.6468	1.2873	1.4286	1.1332	8.7291	3.8702	4.5327	3.322	2.232080081	Top-Level ROI	Cr	1.4	1	50	0.7	0.5	R14_26541	hot ref	480	450	22384060	0	0	60	724	2064	0	2	0	5	0	0	22.37609329	75.21865889	0	0	0	0	0	0	0	0	0.364431487	1.822157434	0
2137	7730	7851	-6.5068	-6.4663	182.5914	1.2941	1.3855	1.3929	10.4614	5.6941	6.5116	3.7806	2.352546593	Top-Level ROI	Cr	1.4	1	50	0.7	0.5	R14_26541	hot ref	480	450	22384060	0	0	53	2232	5539	0	2	2	3	0	0	27.64553687	71.57826649	0	0	0.025873221	0	0.025873221	0.025873221	0	0	0.116429495	0.543337646	0
2487	7789	7915	10.3592	12.1821	183.1625	1.199	1.5105	1.3094	9.9337	5.1178	6.7175	3.7942	2.331038312	Top-Level ROI	Cr	1.4	1	50	0.7	0.5	R14_26541	hot ref	480	450	22384060	0	0	35	2546	5258	3	0	2	5	0	0.012838619	31.92964437	67.50545641	0	0.038515856	0	0	0	0.012838619	0.012838619	0.012838619	0.077031711	0.333804083	0
195	693	706	23.8895	-3.4015	184.07	0.6071	1.6164	0.97	3.987	1.7455	5.195	2.85	1.980459384	Top-Level ROI	Cr	1.4	1	50	0.7	0.5	R14_26541	hot ref	480	450	22384060	0	0	2	195	491	0	5	0	2	0	0	28.13852814	70.85137085	0	0	0.432900433	0	0	0	0	0.144300144	0	0	0
126	575	593	-9.3709	15.6451	184.0242	1.4254	1.1843	0.7913	5.5956	3.858	3.4056	2.2232	2.015065096	Top-Level ROI	Cr	1.4	1	50	0.7	0.5	R14_26541	hot ref	480	450	22384060	0	0	14	147	434	0	0	0	1	0	0	21.91304348	75.47826087	0	0	0	0	0	0	0	0	1.217391304	1.217391304	0
149	926	947	11.0472	-21.4287	184.5759	1.3945	0.9657	0.8881	5.0097	4.0292	2.7482	2.1675	1.914661419	Top-Level ROI	Cr	1.4	1	50	0.7	0.5	R14_26541	hot ref	480	450	22384060	0	0	24	188	752	0	2	0	0	0	0	16.09071274	81.20950324	0	0	0	0	0	0	0	0	0.971922246	1.61987041	0
1023	3075	3126	-16.4375	-19.2117	193.6353	1.2627	0.9001	1.326	6.3128	4.2537	3.4857	4.2371	2.040310589	Top-Level ROI	Cr	1.4	1	50	0.7	0.5	R14_26541	hot ref	480	450	22384060	0	0	4	1025	2038	2	3	1	5	0	0.032520325	33.26829268	66.27642276	0	0.06504065	0.097560976	0	0	0	0.032520325	0.032520325	0	0.032520325	0
183	811	827	2.1141	-14.2174	194.7273	1.2217	1.3613	0.7619	5.3076	3.2862	3.9389	1.7104	1.981459106	Top-Level ROI	Cr	1.4	1	50	0.7	0.5	R14_26541	hot ref	480	450	22384060	0	0	25	224	606	0	0	0	0	0	0	22.5647349	74.35265105	0	0	0	0	0.123304562	0	0	0	0.863131936	2.096177559	0
612	1664	1706	-18.0779	18.1543	196.7723	0.8516	0.8483	0.96	2.905	3.2055	3.1344	2.65	1.538322284	Top-Level ROI	Cr	1.4	1	50	0.7	0.5	R14_26541	hot ref	480	450	22384060	0	0	10	629	1036	4	0	0	2	0	0	36.77884615	62.25961538	0	0.240384615	0	0	0	0	0	0	0.180288462	0.420673077	0
148	760	779	-5.5427	-18.9392	205.8687	1.4674	1.4573	0.7619	6.8252	4.6203	3.4003	2.2341	2.203968616	Top-Level ROI	Cr	1.4	1	50	0.7	0.5	R14_26541	hot ref	480	450	22384060	0	0	24	182	587	0	1	0	0	0	0	19.47368421	77.23684211	0	0	0.131578947	0	0	0	0	0	1.842105263	1.315789474	0
264	1351	1383	10.0887	-11.442	209.0017	1.3137	1.4708	0.9316	7.5399	3.3336	3.9197	2.6014	2.181040781	Top-Level ROI	Cr	1.4	1	50	0.7	0.5	R14_26541	hot ref	480	450	22384060	0	0	25	308	1060	1	1	0	0	0	0	19.54108068	78.4603997	0	0.074019245	0.074019245	0	0	0	0	0	0.44411547	1.406365655	0
414	1916	1942	10.4467	3.1814	209.2192	1.0455	1.5328	0.836	5.6118	3.7401	4.9078	2.7416	2.035053338	Top-Level ROI	Cr	1.4	1	50	0.7	0.5	R14_26541	hot ref	480	450	22384060	0	0	12	434	1487	1	0	0	2	0	0.104384134	21.60751566	77.60960334	0	0.052192067	0	0	0	0	0	0	0	0.521920668	0
511	2065	2090	16.6723	1.3397	221.9722	1.0189	1.1789	0.8667	4.3611	3.0828	3.2986	2.7371	1.783011865	Top-Level ROI	Cr	1.4	1	50	0.7	0.5	R14_26541	hot ref	480	450	22384060	0	0	6	522	1544	0	0	2	2	0	0	24.74576271	74.76997579	0	0	0	0	0	0	0.0968523	0	0.04842615	0.242130751	0
2625	7528	7685	-13.7841	-11.2869	225.1388	1.3662	1.177	1.1731	7.9014	5.1147	5.0948	4.2444	2.151277539	Top-Level ROI	Cr	1.4	1	50	0.7	0.5	R14_26541	hot ref	480	450	22384060	0	0	26	2665	4867	2	0	4	8	0	0	34.86981934	64.63868225	0	0.026567481	0	0.013283741	0	0.053134963	0	0.039851222	0.026567481	0.225823592	0
165	830	848	14.4413	-20.4318	224.9389	1.1535	1.3915	0.9773	6.5709	3.918	3.1522	2.5738	2.054738375	Top-Level ROI	Cr	1.4	1	50	0.7	0.5	R14_26541	hot ref	480	450	22384060	0	0	19	187	644	0	0	1	1	0	0	19.87951807	77.59036145	0	0	0	0	0	0.120481928	0	0	2.048192771	0.240963855	0
499	1636	1663	23.8652	11.3323	227.1149	0.982	1.5792	1.3612	8.8424	2.8549	4.4228	3.7579	2.304574165	Top-Level ROI	Cr	1.4	1	50	0.7	0.5	R14_26541	hot ref	480	450	22384060	0	0	0	499	1128	1	3	0	5	0	0	30.50122249	68.94865526	0	0.061124694	0.183374083	0	0	0	0	0	0	0	0
50	209	218	-24.3158	11.7613	227.2524	0.7763	1.1601	0.6557	2.4737	2.4498	2.2822	1.5909	1.542211461	Top-Level ROI	Cr	1.4	1	50	0.7	0.5	R14_26541	hot ref	480	450	22384060	0	0	5	56	154	0	0	0	0	0	0	23.92344498	73.68421053	0	0	0	0	0	0	0	0	1.913875598	0.4784689	0
1632	4655	4753	-17.7746	19.1128	229.9996	1.0804	1.0675	1.2285	5.9346	4.5311	4.2429	5.0428	1.953466831	Top-Level ROI	Cr	1.4	1	50	0.7	0.5	R14_26541	hot ref	480	450	22384060	0	0	24	1681	2985	2	3	2	8	0	0	35.05907626	64.12459721	0	0.042964554	0.021482277	0	0	0.042964554	0	0	0.021482277	0.494092374	0
2559	8369	8496	3.929	-5.3252	232.3621	1.0554	1.3103	1.3927	8.0674	4.0216	5.7407	4.1225	2.184117337	Top-Level ROI	Cr	1.4	1	50	0.7	0.5	R14_26541	hot ref	480	450	22384060	0	0	33	2609	5756	5	5	5	15	0	0.023897718	30.57712988	68.69398972	0	0.059744294	0.035846577	0.011948859	0.023897718	0.059744294	0	0.011948859	0.083642012	0.227028319	0
185	864	878	23.6759	-5.1495	240.1381	0.9969	1.2838	0.7501	4.021	2.6015	2.9918	2.1147	1.790140235	Top-Level ROI	Cr	1.4	1	50	0.7	0.5	R14_26541	hot ref	480	450	22384060	0	2	0	185	676	1	0	0	1	0	0	21.41203704	78.24074074	0.115740741	0.115740741	0	0	0	0	0	0	0	0	0
1708	5815	5944	3.3826	14.2278	242.7815	1.15	1.5906	1.1256	8.6244	4.7684	4.8907	3.406	2.262627614	Top-Level ROI	Cr	1.4	1	50	0.7	0.5	R14_26541	hot ref	480	450	22384060	0	0	29	1755	4071	5	2	4	7	0	0	29.37231298	69.85382631	0	0.085984523	0	0	0.051590714	0.051590714	0.017196905	0.017196905	0.068787618	0.343938091	0
1531	5237	5373	-21.6759	-11.6422	245.3599	1.3843	1.234	1.3413	9.5978	5.7973	4.1247	4.3284	2.288695738	Top-Level ROI	Cr	1.4	1	50	0.7	0.5	R14_26541	hot ref	480	450	22384060	0	2	16	1561	3681	0	1	6	4	0	0	29.23429444	70.23104831	0.019094902	0	0.019094902	0	0.019094902	0.095474508	0.019094902	0	0.095474508	0.190949017	0
82	435	445	14.8931	24.2074	250.3051	1.2783	0.8735	1.2765	5.9704	3.4524	1.9729	3.3608	2.006615407	Top-Level ROI	Cr	1.4	1	50	0.7	0.5	R14_26541	hot ref	480	450	22384060	0	0	0	82	351	0	1	0	1	0	0	18.85057471	80.68965517	0	0	0.229885057	0	0	0	0	0	0	0	0
402	1988	2020	8.5506	-11.3713	249.8691	1.2153	1.6217	0.8532	7.0438	4.2565	4.9657	2.5354	2.198821325	Top-Level ROI	Cr	1.4	1	50	0.7	0.5	R14_26541	hot ref	480	450	22384060	0	0	37	470	1546	0	1	0	2	0	0	20.22132797	77.7665996	0	0	0.050301811	0	0	0	0	0	0.301810865	1.559356137	0
2439	7345	7539	-17.83	18.3155	254.0466	1.244	1.3838	1.3223	9.5347	4.9372	5.4996	4.7561	2.282743028	Top-Level ROI	Cr	1.4	1	50	0.7	0.5	R14_26541	hot ref	480	450	22384060	0	0	31	2496	4861	4	6	3	8	0	0.013614704	33.20626276	66.12661675	0	0.054458816	0	0.013614704	0.013614704	0.040844112	0	0	0.027229408	0.353982301	0
962	3434	3500	-8.3077	-26.8928	254.9773	1.4041	0.8037	1.4085	6.6574	4.8474	3.7263	4.5418	2.145064743	Top-Level ROI	Cr	1.4	1	50	0.7	0.5	R14_26541	hot ref	480	450	22384060	0	0	29	1004	2441	0	0	0	4	0	0.058241118	28.01397787	71.0832848	0	0	0	0	0	0	0	0.058241118	0.116482236	0.553290623	0
1441	4492	4549	15.5648	-22.7503	258.4038	0.9529	0.9416	1.195	4.4914	4.124	4.6395	4.1259	1.795175192	Top-Level ROI	Cr	1.4	1	50	0.7	0.5	R14_26541	hot ref	480	450	22384060	0	0	28	1490	3019	0	0	3	5	0	0	32.079252	67.14158504	0	0	0	0	0.022261799	0.044523598	0.022261799	0.022261799	0.066785396	0.489759573	0
636	2697	2750	-16.8457	1.9824	258.2939	1.3794	1.1233	0.8431	5.4724	4.6276	3.5329	2.7652	1.968594641	Top-Level ROI	Cr	1.4	1	50	0.7	0.5	R14_26541	hot ref	480	450	22384060	0	0	6	645	2050	1	2	5	2	0	0	23.58175751	75.8991472	0	0.037078235	0	0	0.037078235	0.14831294	0.037078235	0.037078235	0.037078235	0.07415647	0
238	1149	1174	-21.083	-18.8821	259.6299	1.0274	1.0137	0.7222	3.1504	2.9715	2.9535	2.0034	1.613911797	Top-Level ROI	Cr	1.4	1	50	0.7	0.5	R14_26541	hot ref	480	450	22384060	0	0	2	242	906	0	1	1	1	0	0	20.71366406	78.85117493	0	0	0.087032202	0	0	0	0.087032202	0	0	0.174064404	0
227	983	1001	-8.0029	27.2484	260.365	1.0965	1.0412	0.7808	3.7343	2.9765	3.7321	2.099	1.701780929	Top-Level ROI	Cr	1.4	1	50	0.7	0.5	R14_26541	hot ref	480	450	22384060	0	0	1	231	747	3	0	2	3	0	0	23.09257375	75.99186165	0	0.305188199	0	0	0	0.2034588	0	0	0	0.1017294	0
943	3969	4036	20.1888	10.2812	266.1927	1.1814	1.4339	1.0048	7.1294	4.4079	5.2523	2.9676	2.112202218	Top-Level ROI	Cr	1.4	1	50	0.7	0.5	R14_26541	hot ref	480	450	22384060	0	0	7	949	3008	1	1	1	9	0	0.025195263	23.75913328	75.78735198	0	0.025195263	0.025195263	0	0	0	0.025195263	0.025195263	0.050390527	0.050390527	0
171	1253	1269	9.8675	-0.8516	268.3671	1.0946	1.34	0.5596	3.4383	2.9051	3.6399	1.4744	1.818488746	Top-Level ROI	Cr	1.4	1	50	0.7	0.5	R14_26541	hot ref	480	450	22384060	0	0	0	173	1080	0	0	2	0	0	0	13.64724661	86.19313647	0	0	0	0	0	0.159616919	0	0	0	0	0
1150	5262	5324	4.3011	-6.7248	270.9314	1.0321	1.4441	1.064	6.6429	4.1134	5.8748	2.893	2.069480906	Top-Level ROI	Cr	1.4	1	50	0.7	0.5	R14_26541	hot ref	480	450	22384060	0	0	26	1187	4085	0	1	2	5	0	0.038008362	21.85480806	77.49904979	0	0	0.019004181	0.019004181	0.038008362	0.038008362	0	0	0.133029266	0.266058533	0
330	1821	1843	-8.677	-15.7867	272.8609	1.2161	1.1782	0.8497	5.0993	4.0499	3.4944	2.2971	1.894477379	Top-Level ROI	Cr	1.4	1	50	0.7	0.5	R14_26541	hot ref	480	450	22384060	0	0	5	339	1485	1	0	1	2	0	0	18.12191104	81.38385502	0	0.054914882	0	0	0.054914882	0.054914882	0	0	0	0.219659528	0
305	1496	1518	14.984	19.1286	272.7054	1.0588	1.3861	0.7132	4.3844	3.8933	4.3832	2.7141	1.884405713	Top-Level ROI	Cr	1.4	1	50	0.7	0.5	R14_26541	hot ref	480	450	22384060	0	0	10	321	1180	0	0	0	1	0	0	20.38770053	78.87700535	0	0	0	0	0	0	0	0	0.267379679	0.401069519	0
2220	7338	7505	-2.73	6.6889	275.237	1.2505	1.3404	1.2937	9.0832	4.5027	5.4318	4.014	2.243676024	Top-Level ROI	Cr	1.4	1	50	0.7	0.5	R14_26541	hot ref	480	450	22384060	0	2	58	2312	5057	0	2	1	10	0	0.040883074	30.25347506	68.79258654	0	0	0.027255383	0	0.040883074	0.013627691	0	0.013627691	0.09539384	0.572363042	0.013627691
56	305	309	-16.7815	22.6772	274.6428	1.2246	1.107	0.7267	4.1267	3.0923	3.1011	2.0969	1.80365935	Top-Level ROI	Cr	1.4	1	50	0.7	0.5	R14_26541	hot ref	480	450	22384060	0	0	6	66	246	0	0	0	0	0	0	18.36065574	79.67213115	0	0	0	0	0.327868852	0	0	0	0	1.639344262	0
1123	5680	5745	19.2197	-6.1002	278.4029	1.0927	1.3076	1.0966	6.5628	3.0651	3.8271	3.4136	2.026411264	Top-Level ROI	Cr	1.4	1	50	0.7	0.5	R14_26541	hot ref	480	450	22384060	0	0	0	1123	4548	3	2	0	4	0	0	19.77112676	80.07042254	0	0.052816901	0.035211268	0	0	0	0	0	0	0	0
2396	9489	9748	16.3852	16.6349	286.8614	1.1828	1.8946	1.7684	16.6011	4.1128	6.5739	5.4835	2.848817923	Top-Level ROI	Cr	1.4	1	50	0.7	0.5	R14_26541	hot ref	480	450	22384060	0	0	19	2415	7039	3	4	8	33	0	0.010538518	25.25028981	74.07524502	0	0.031615555	0.021077037	0.010538518	0.031615555	0.010538518	0.073769628	0.021077037	0.021077037	0.084308146	0
1277	3891	3982	4.3572	28.7867	290.4297	1.0406	1.002	1.5419	6.7345	4.1164	3.7345	4.1003	2.112890903	Top-Level ROI	Cr	1.4	1	50	0.7	0.5	R14_26541	hot ref	480	450	22384060	0	0	7	1288	2596	3	1	2	5	0	0.025700334	32.81932665	66.71806733	0	0.077101002	0.025700334	0	0	0.025700334	0.025700334	0	0.051400668	0.102801336	0
1500	5127	5263	-0.4152	-11.0562	294.2455	1.1827	1.5045	1.0699	7.9743	4.689	5.2893	3.0916	2.192483877	Top-Level ROI	Cr	1.4	1	50	0.7	0.5	R14_26541	hot ref	480	450	22384060	0	0	32	1551	3590	0	1	2	6	0	0.039009167	29.25687537	69.94343671	0	0	0.019504584	0.019504584	0.019504584	0.039009167	0	0	0.136532085	0.409596255	0
348	1970	1994	-10.7266	-16.3213	300.9367	1.1021	1.1787	0.9822	5.3441	3.4419	3.3653	3.1745	1.889093682	Top-Level ROI	Cr	1.4	1	50	0.7	0.5	R14_26541	hot ref	480	450	22384060	0	0	6	355	1616	1	0	2	1	0	0	17.66497462	81.87817259	0	0.050761421	0	0	0.050761421	0.101522843	0	0.050761421	0.050761421	0.101522843	0
175	1361	1373	15.1683	-7.7219	300.926	1.0925	1.3615	0.639	3.9809	2.5734	3.447	1.6576	1.858913527	Top-Level ROI	Cr	1.4	1	50	0.7	0.5	R14_26541	hot ref	480	450	22384060	0	2	1	176	1183	0	0	1	1	0	0	12.85819251	86.92138134	0	0	0	0	0	0.073475386	0	0	0	0	0.073475386
1430	5443	5527	4.882	-8.2792	304.0749	0.99	1.3367	0.9985	5.5349	4.0768	4.2482	3.2624	1.940069365	Top-Level ROI	Cr	1.4	1	50	0.7	0.5	R14_26541	hot ref	480	450	22384060	0	0	8	1437	4000	0	2	2	7	0	0	26.27227632	73.43376814	0	0	0	0	0.018372221	0.018372221	0.018372221	0.036744442	0	0.055116664	0
1838	5898	6020	-13.4857	13.354	305.2933	1.2449	1.2288	1.383	8.8618	5.1436	5.3284	4.1968	2.22989113	Top-Level ROI	Cr	1.4	1	50	0.7	0.5	R14_26541	hot ref	480	450	22384060	0	0	16	1866	4031	4	2	1	6	0	0	31.16310614	68.34520176	0	0.0678196	0.0339098	0	0	0	0.0169549	0	0.0678196	0.2034588	0
1306	5102	5205	11.6155	-26.9091	312.2417	1.1669	1.0864	1.3481	7.1586	5.0452	4.7908	3.9895	2.087892282	Top-Level ROI	Cr	1.4	1	50	0.7	0.5	R14_26541	hot ref	480	450	22384060	0	0	75	1434	3720	2	2	1	4	0	0.019600157	25.59780478	72.79498236	0	0.039200314	0	0	0.039200314	0.019600157	0	0.019600157	0.254802038	1.117208938	0
1597	5038	5120	28.1317	-10.468	311.4668	1.0989	1.6625	1.3371	10.232	3.7907	5.5184	3.3909	2.399859135	Top-Level ROI	Cr	1.4	1	50	0.7	0.5	R14_26541	hot ref	480	450	22384060	0	0	3	1598	3422	1	0	9	10	0	0	31.69908694	67.86423184	0	0.019849146	0	0	0.019849146	0.019849146	0.158793172	0.019849146	0	0	0
2283	8453	8672	14.3106	20.6808	312.926	1.2573	1.7264	1.3671	12.4298	4.7811	6.1308	5.0674	2.535788371	Top-Level ROI	Cr	1.4	1	50	0.7	0.5	R14_26541	hot ref	480	450	22384060	0	0	14	2304	6130	1	1	10	18	0	0.035490358	27.00816278	72.47131196	0	0.011830119	0.011830119	0.011830119	0.011830119	0.047320478	0.070980717	0	0.011830119	0.094640956	0
518	3172	3226	-0.0453	-27.2662	313.117	1.5073	1.406	1.0126	8.9896	4.9629	4.5354	3.0315	2.296551338	Top-Level ROI	Cr	1.4	1	50	0.7	0.5	R14_26541	hot ref	480	450	22384060	0	0	32	569	2616	4	3	0	4	0	0.031525851	16.33039092	82.37704918	0	0.126103405	0.031525851	0	0.031525851	0	0	0.031525851	0.157629256	0.725094578	0
1167	5002	5107	-0.015	2.7992	314.2511	1.3522	1.3838	1.1431	8.9597	4.5023	5.7214	3.0795	2.247226043	Top-Level ROI	Cr	1.4	1	50	0.7	0.5	R14_26541	hot ref	480	450	22384060	0	0	15	1188	3814	1	3	1	5	0	0.019992003	23.33066773	76.18952419	0	0.019992003	0.019992003	0	0.019992003	0.019992003	0	0	0.119952019	0.139944022	0
1152	4680	4773	-8.7957	15.2351	315.318	1.4967	1.1403	1.294	9.2511	5.565	3.999	4.2542	2.283600442	Top-Level ROI	Cr	1.4	1	50	0.7	0.5	R14_26541	hot ref	480	450	22384060	0	0	7	1161	3521	1	0	2	6	0	0	24.61538462	75.04273504	0	0.021367521	0	0	0.064102564	0.042735043	0	0	0.021367521	0.064102564	0
515	1626	1660	-31.489	7.916	319.3322	0.8282	1.2041	1.1457	4.7857	4.0462	4.6684	5.0048	1.856986952	Top-Level ROI	Cr	1.4	1	50	0.7	0.5	R14_26541	hot ref	480	450	22384060	0	0	2	516	1109	1	0	1	1	0	0	31.67281673	68.0196802	0	0.061500615	0	0	0.061500615	0	0.061500615	0	0.061500615	0	0
1522	6049	6142	11.2795	12.2208	325.1063	1.2209	1.8297	1.0986	10.2805	4.6054	5.8807	3.4118	2.458723421	Top-Level ROI	Cr	1.4	1	50	0.7	0.5	R14_26541	hot ref	480	450	22384060	0	0	3	1528	4505	1	3	5	13	0	0	25.16118367	74.42552488	0	0.016531658	0.049594974	0	0.016531658	0.049594974	0.033063316	0	0.016531658	0.016531658	0
541	2247	2309	-0.5659	-32.1032	326.7955	1.2249	0.6515	1.3988	4.6759	3.9262	2.7942	3.6517	1.970145604	Top-Level ROI	Cr	1.4	1	50	0.7	0.5	R14_26541	hot ref	480	450	22384060	0	0	20	578	1686	0	0	1	2	0	0	24.07654651	74.89986649	0	0	0	0	0.044503783	0.044503783	0	0	0.089007566	0.756564308	0
905	2682	2748	30.1584	9.8479	326.8215	1.0746	1.8852	1.141	9.6827	4.1123	6.2409	3.4664	2.451657643	Top-Level ROI	Cr	1.4	1	50	0.7	0.5	R14_26541	hot ref	480	450	22384060	0	0	3	907	1768	1	0	1	10	0	0	33.74347502	65.69724087	0	0.037285608	0	0	0.074571216	0	0.037285608	0	0	0.037285608	0
181	1059	1068	10.3888	-30.4554	329.4445	1.3711	0.6537	1.8248	6.8505	4.461	2.1384	4.028	2.374264926	Top-Level ROI	Cr	1.4	1	50	0.7	0.5	R14_26541	hot ref	480	450	22384060	0	0	4	187	873	0	0	0	1	0	0	17.09159585	82.43626062	0	0	0	0	0	0	0	0	0.188857413	0.188857413	0
317	2333	2354	16.2664	-10.5999	326.8175	1.0468	1.2571	0.8062	4.4436	3.4877	3.8349	2.9083	1.823745895	Top-Level ROI	Cr	1.4	1	50	0.7	0.5	R14_26541	hot ref	480	450	22384060	0	0	2	320	2011	0	2	0	2	0	0	13.58765538	86.19802829	0	0	0	0	0	0	0	0	0.042863266	0.042863266	0
285	1514	1534	-16.5902	17.2664	332.9266	1.3854	1.3015	0.7435	5.6156	5.4365	3.8631	2.1734	2.041084922	Top-Level ROI	Cr	1.4	1	50	0.7	0.5	R14_26541	hot ref	480	450	22384060	0	0	4	291	1220	1	0	2	2	0	0	18.82430647	80.58124174	0	0.066050198	0	0	0	0	0.132100396	0	0.132100396	0.132100396	0
106	403	417	-9.1044	31.5202	333.3234	1.1763	0.6641	0.7545	2.4691	3.1197	1.8499	1.7407	1.547249414	Top-Level ROI	Cr	1.4	1	50	0.7	0.5	R14_26541	hot ref	480	450	22384060	0	0	0	106	292	0	1	3	1	0	0	26.30272953	72.45657568	0	0	0.248138958	0	0	0	0.744416873	0	0	0	0
1796	8629	8805	-2.7816	3.5606	335.3551	1.4911	1.9137	1.2981	15.5165	5.3838	6.6915	3.2869	2.751488781	Top-Level ROI	Cr	1.4	1	50	0.7	0.5	R14_26541	hot ref	480	450	22384060	0	2	10	1801	6814	0	3	7	12	0	0.011588828	20.81353575	78.8387994	0	0	0.011588828	0.023177657	0.034766485	0.046355313	0.034766485	0.011588828	0.011588828	0	0.011588828
529	2356	2406	-31.3898	5.6265	336.0081	1.3516	1.2345	0.8292	5.7956	3.8018	3.5271	2.7893	2.00957345	Top-Level ROI	Cr	1.4	1	50	0.7	0.5	R14_26541	hot ref	480	450	22384060	0	0	3	531	1821	0	3	2	4	0	0.042444822	22.4533107	77.03735144	0	0	0.127334465	0	0.084889643	0.084889643	0	0	0	0	0
2474	9853	10031	2.0356	19.3285	341.6325	1.3794	1.7436	1.1433	11.5188	4.4319	6.3779	3.3768	2.500004042	Top-Level ROI	Cr	1.4	1	50	0.7	0.5	R14_26541	hot ref	480	450	22384060	0	2	12	2486	7329	0	3	12	27	0	0.030447579	25.10910383	74.35298894	0	0	0.010149193	0	0.010149193	0.010149193	0.111641125	0	0.030447579	0.040596773	0.010149193
2726	10625	10784	25.2147	-17.0496	344.6684	1.872	1.724	1.2531	16.9397	7.2672	6.5953	4.8608	2.836691666	Top-Level ROI	Cr	1.4	1	50	0.7	0.5	R14_26541	hot ref	480	450	22384060	0	2	12	2733	7838	1	7	18	31	0	0.018823529	25.65647059	73.71294118	0	0.009411765	0.065882353	0	0.018823529	0.009411765	0.16	0.018823529	0	0.028235294	0.009411765
1748	7323	7444	25.7172	18.6457	347.5367	1.4441	1.6988	1.2591	12.9379	4.6632	5.8723	3.9159	2.560601308	Top-Level ROI	Cr	1.4	1	50	0.7	0.5	R14_26541	hot ref	480	450	22384060	0	0	6	1748	5551	0	3	10	13	0	0	23.86999863	75.7203332	0	0	0.040966817	0	0.027311211	0	0.136556056	0.027311211	0	0	0
909	4051	4105	-19.7508	-8.0128	347.3097	1.667	1.8171	1.1473	14.5565	4.9921	5.5712	3.4008	2.71974975	Top-Level ROI	Cr	1.4	1	50	0.7	0.5	R14_26541	hot ref	480	450	22384060	0	2	2	911	3121	0	0	9	10	0	0	22.43890397	77.0427055	0	0	0	0	0	0	0.222167366	0	0	0.024685263	0.024685263
1852	7097	7219	-15.7248	-18.1901	350.458	1.8605	1.5587	1.1748	14.2708	6.5088	5.8702	3.7089	2.696509036	Top-Level ROI	Cr	1.4	1	50	0.7	0.5	R14_26541	hot ref	480	450	22384060	0	2	8	1856	5217	3	6	8	10	0	0	26.09553332	73.46766239	0.014090461	0.042271382	0.028180922	0	0.014090461	0.028180922	0.084542765	0.042271382	0	0.014090461	0
909	4162	4204	12.2789	-5.9103	348.9372	1.2214	1.4604	0.8499	6.3502	4.0897	5.0541	2.1836	2.084925929	Top-Level ROI	Cr	1.4	1	50	0.7	0.5	R14_26541	hot ref	480	450	22384060	0	0	5	913	3243	0	2	2	5	0	0.02402691	21.84046132	77.84718885	0	0	0.04805382	0	0.02402691	0.04805382	0	0.02402691	0	0.02402691	0
728	3532	3567	-2.95	15.9705	351.8689	1.4471	1.6484	0.7788	7.7824	3.8547	5.5323	2.427	2.327627636	Top-Level ROI	Cr	1.4	1	50	0.7	0.5	R14_26541	hot ref	480	450	22384060	0	0	1	729	2798	0	0	1	4	0	0.028312571	20.61155153	79.21857305	0	0	0	0	0	0.028312571	0	0	0	0	0
1105	2715	2769	34.7655	-1.9286	359.9284	0.7959	1.5756	0.997	5.2371	3.8562	5.3206	2.704	2.027308849	Top-Level ROI	Cr	1.4	1	50	0.7	0.5	R14_26541	hot ref	480	450	22384060	0	0	3	1111	1588	0	1	5	13	0	0	40.69981584	58.48987109	0	0	0.036832413	0	0	0	0.184162063	0	0	0.110497238	0
254	1273	1294	-12.0136	-8.3296	10.3066	0.9816	1.4159	1.1166	6.5	2.5461	4.3601	3.0154	2.053072558	Top-Level ROI	Cr	1.4	1	50	0.7	0.5	R14_26536	hot ref	480	450	32675010	0	0	1	255	1007	0	1	3	7	0	0	19.95286724	79.10447761	0	0	0.078554595	0	0	0	0.235663786	0	0.078554595	0	0
765	2806	2866	-6.1321	-12.4377	28.6084	0.9334	1.0387	1.4825	6.021	3.0715	3.6653	3.7411	2.036649086	Top-Level ROI	Cr	1.4	1	50	0.7	0.5	R14_26536	hot ref	480	450	32675010	0	0	1	766	2034	0	4	1	5	0	0	27.26300784	72.38061297	0	0	0.071275837	0	0.035637919	0.035637919	0	0	0	0	0
115	567	591	11.3472	-6.6233	28.8324	0.8122	0.9707	0.7591	2.507	2.1486	2.9038	1.9441	1.475859119	Top-Level ROI	Cr	1.4	1	50	0.7	0.5	R14_26536	hot ref	480	450	32675010	0	0	22	156	427	1	2	0	1	0	0.176366843	20.28218695	75.30864198	0	0.176366843	0	0	0	0	0	0	0.176366843	3.527336861	0
1824	4659	4751	-0.6117	12.9804	31.305	0.854	0.8286	1.5344	4.5476	3.8249	4.1597	5.1581	1.941720196	Top-Level ROI	Cr	1.4	1	50	0.7	0.5	R14_26536	hot ref	480	450	32675010	0	0	41	1898	2779	1	2	2	13	0	0.021463833	39.1500322	59.58360163	0	0.021463833	0.042927667	0	0.021463833	0.042927667	0	0	0.128783001	0.708306504	0
876	3081	3178	-8.2077	6.079	41.5504	1.1062	1.5004	1.306	9.0795	3.5499	4.417	4.0947	2.276074384	Top-Level ROI	Cr	1.4	1	50	0.7	0.5	R14_26536	hot ref	480	450	32675010	0	0	62	980	2141	1	0	2	2	0	0.032456994	28.43232717	69.3930542	0	0.032456994	0	0	0.032456994	0.032456994	0.032456994	0	0.551768906	1.395650763	0
989	3083	3174	12.3643	-6.3409	45.226	1.0813	1.0314	1.3173	6.1538	3.5072	3.984	4.7979	1.992052946	Top-Level ROI	Cr	1.4	1	50	0.7	0.5	R14_26536	hot ref	480	450	32675010	0	0	45	1064	2041	8	0	1	3	0	0.032435939	32.07914369	66.10444372	0	0.259487512	0	0	0.032435939	0.032435939	0	0.032435939	0.259487512	1.070385988	0
192	787	820	13.8718	4.4107	46.6321	0.9472	1.3942	1.5487	8.5665	3.0508	4.022	3.6905	2.288985183	Top-Level ROI	Cr	1.4	1	50	0.7	0.5	R14_26536	hot ref	480	450	32675010	0	0	35	251	563	0	0	0	3	0	0	24.39644219	70.7750953	0	0	0	0	0.254129606	0	0	0	0.889453621	3.303684879	0
1030	4650	4734	-0.0165	0.5895	49.2297	0.8741	0.9762	1.2361	4.4183	4.0429	3.4365	3.1858	1.801377379	Top-Level ROI	Cr	1.4	1	50	0.7	0.5	R14_26536	hot ref	480	450	32675010	0	0	8	1040	3616	2	0	2	1	0	0.021505376	22.15053763	77.56989247	0	0.043010753	0	0	0.064516129	0.043010753	0	0	0	0.086021505	0
447	1271	1315	-3.7854	13.934	59.2747	0.9197	0.6646	1.242	3.1799	2.9257	3.619	2.9683	1.682291666	Top-Level ROI	Cr	1.4	1	50	0.7	0.5	R14_26536	hot ref	480	450	32675010	0	0	37	515	785	0	0	0	2	0	0	35.16915814	61.76239182	0	0	0	0	0	0	0	0	0.472069237	2.43902439	0
92	331	337	-4.826	-16.1398	71.938	1.0061	0.6966	1.1568	3.3962	2.5797	1.8353	2.6597	1.683946261	Top-Level ROI	Cr	1.4	1	50	0.7	0.5	R14_26536	hot ref	480	450	32675010	0	0	0	92	234	1	1	0	3	0	0	27.79456193	70.69486405	0	0.302114804	0.302114804	0	0	0	0	0	0	0	0
1586	5524	5629	1.5571	0.4392	79.1384	0.8578	0.8786	1.4775	4.6647	4.3234	3.8529	3.8749	1.921136395	Top-Level ROI	Cr	1.4	1	50	0.7	0.5	R14_26536	hot ref	480	450	32675010	0	0	21	1618	3910	1	4	3	3	0	0.018102824	28.71107893	70.72773353	0	0.018102824	0.036205648	0	0.018102824	0.054308472	0	0	0.162925416	0.18102824	0
716	3297	3350	3.9695	-3.4519	96.8883	0.8233	0.9016	1.0507	3.2672	3.3141	3.3802	3.1901	1.610799783	Top-Level ROI	Cr	1.4	1	50	0.7	0.5	R14_26536	hot ref	480	450	32675010	0	0	16	741	2565	1	0	1	1	0	0	21.71671216	77.70700637	0	0.030330604	0	0	0.030330604	0.030330604	0	0	0.181983621	0.272975432	0
952	3381	3489	1.0893	11.0937	99.894	1.1254	1.3442	1.2873	8.1574	4.7409	4.0817	3.8382	2.17498048	Top-Level ROI	Cr	1.4	1	50	0.7	0.5	R14_26536	hot ref	480	450	32675010	0	0	53	1038	2374	1	1	2	3	0	0.029577048	28.1573499	70.12718131	0	0.029577048	0.029577048	0	0.029577048	0.059154096	0	0.059154096	0.295770482	1.094350784	0
1290	4748	4852	6.4488	-6.3321	108.4071	0.8732	0.8384	1.1688	3.5847	3.4647	2.7991	3.8452	1.682702065	Top-Level ROI	Cr	1.4	1	50	0.7	0.5	R14_26536	hot ref	480	450	32675010	0	0	25	1324	3440	1	1	1	4	0	0	27.16933446	72.19882056	0	0.0210615	0.0210615	0	0.084245998	0.0210615	0	0.042122999	0.0210615	0.336983993	0
388	922	957	4.3195	17.7716	112.4748	0.8618	0.5616	1.4482	2.9361	2.8908	1.8368	3.5907	1.776338098	Top-Level ROI	Cr	1.4	1	50	0.7	0.5	R14_26536	hot ref	480	450	32675010	0	0	4	394	531	0	2	3	0	0	0	42.0824295	56.94143167	0	0	0.21691974	0	0.21691974	0.21691974	0.10845987	0	0	0.21691974	0
338	1687	1747	13.0403	4.0917	117.0067	1.1728	1.2377	1.1361	6.9081	3.2876	3.1766	2.6422	2.048922727	Top-Level ROI	Cr	1.4	1	50	0.7	0.5	R14_26536	hot ref	480	450	32675010	0	0	49	421	1300	0	0	0	3	0	0	20.03556609	76.88203912	0	0	0	0	0.059276823	0	0	0	0.770598696	2.074688797	0
197	1098	1125	6.694	-16.5293	120.0492	1.0871	0.8034	0.9075	3.3198	3.169	2.7421	2.2446	1.628125984	Top-Level ROI	Cr	1.4	1	50	0.7	0.5	R14_26536	hot ref	480	450	32675010	0	0	1	197	901	1	0	0	1	0	0	17.9417122	81.78506375	0	0.091074681	0	0	0.091074681	0	0	0	0	0	0
2449	6789	6981	-16.6103	0.0871	130.9839	1.1656	1.0273	1.9369	9.7156	4.7332	3.9792	5.1854	2.483052609	Top-Level ROI	Cr	1.4	1	50	0.7	0.5	R14_26536	hot ref	480	450	32675010	0	0	35	2511	4298	0	0	3	13	0	0	36.07305936	63.17572544	0	0	0	0	0.044189129	0.01472971	0.02945942	0	0.044189129	0.427161585	0
1569	5413	5558	4.4344	-10.8631	136.2249	0.9535	0.916	1.4657	5.3623	3.9932	3.4344	4.3466	1.973954088	Top-Level ROI	Cr	1.4	1	50	0.7	0.5	R14_26536	hot ref	480	450	32675010	0	0	9	1581	3827	1	4	2	9	0	0.018474044	28.98577499	70.589322	0	0.018474044	0	0	0.036948088	0	0.036948088	0	0	0.110844264	0
1173	4245	4361	-8.6213	12.187	150.7694	1.1014	1.0341	1.4543	6.9387	3.8849	3.32	4.0895	2.097005784	Top-Level ROI	Cr	1.4	1	50	0.7	0.5	R14_26536	hot ref	480	450	32675010	0	0	17	1195	3054	1	2	1	5	0	0	27.63250883	71.77856302	0	0.023557126	0.047114252	0.023557126	0.047114252	0	0.023557126	0.023557126	0.047114252	0.23557126	0
1296	2943	3026	20.1911	3.8868	154.239	0.6879	0.9531	1.6358	4.4927	2.6523	3.8424	4.8918	2.014310716	Top-Level ROI	Cr	1.4	1	50	0.7	0.5	R14_26536	hot ref	480	450	32675010	0	0	5	1300	1624	0	0	0	19	0	0	44.03669725	55.18178729	0	0	0	0	0	0	0	0.033978933	0.067957866	0.033978933	0
338	1333	1382	-16.8002	9.4925	160.9754	0.8193	1.0982	1.2523	4.7196	2.4104	3.3996	4.0137	1.856219551	Top-Level ROI	Cr	1.4	1	50	0.7	0.5	R14_26536	hot ref	480	450	32675010	0	0	2	342	986	0	0	0	7	0	0	25.35633908	73.96849212	0	0	0	0	0	0	0	0	0	0.150037509	0
1468	4118	4266	10.4983	15.4688	164.2332	1.1679	0.8628	1.1423	4.822	3.82	3.8573	3.3116	1.847501973	Top-Level ROI	Cr	1.4	1	50	0.7	0.5	R14_26536	hot ref	480	450	32675010	0	0	15	1489	2617	0	1	5	16	0	0.024283633	35.648373	63.47741622	0	0	0.024283633	0	0.024283633	0	0.121418164	0.024283633	0.024283633	0.242836328	0
413	1859	1907	9.4465	-12.702	164.3509	1.0755	0.9468	0.8681	3.7027	3.1025	3.8975	2.6146	1.675329251	Top-Level ROI	Cr	1.4	1	50	0.7	0.5	R14_26536	hot ref	480	450	32675010	0	0	4	413	1443	1	3	1	0	0	0	22.21624529	77.40720818	0	0.053792361	0.053792361	0.053792361	0.053792361	0	0.053792361	0.053792361	0	0	0
282	1107	1159	-19.3179	-6.5512	168.3448	0.742	0.942	1.0824	3.1692	2.4989	3.1085	3.3699	1.615400186	Top-Level ROI	Cr	1.4	1	50	0.7	0.5	R14_26536	hot ref	480	450	32675010	0	0	21	321	802	0	0	1	1	0	0	25.47425474	72.44805781	0	0	0	0	0	0.090334237	0	0	0.361336947	1.535682023	0
337	1219	1254	-8.9015	-20.0097	171.5847	1.3495	0.883	1.2478	6.2282	4.1532	2.8517	3.816	2.039079226	Top-Level ROI	Cr	1.4	1	50	0.7	0.5	R14_26536	hot ref	480	450	32675010	0	0	0	337	879	1	0	1	1	0	0	27.64561116	72.10828548	0	0.082034454	0	0	0	0	0.082034454	0	0	0	0
907	3737	3824	-2.5746	-6.4083	170.9167	1.2292	1.063	1.1147	6.1008	4.0182	4.2648	3.0782	1.970649063	Top-Level ROI	Cr	1.4	1	50	0.7	0.5	R14_26536	hot ref	480	450	32675010	0	0	14	927	2821	0	3	0	5	0	0	24.27080546	75.16724645	0	0	0.026759433	0	0.107037731	0	0	0	0	0.267594327	0
2146	9807	10069	6.33	7.3037	178.1973	1.4495	1.4064	1.5297	13.0626	4.436	3.9955	4.1359	2.533573228	Top-Level ROI	Cr	1.4	1	50	0.7	0.5	R14_26536	hot ref	480	450	32675010	0	0	7	2150	7630	3	5	16	15	0	0	21.88232895	77.64861833	0	0.030590395	0.050983991	0	0.050983991	0.010196798	0.152951973	0	0.010196798	0.010196798	0
2065	6856	7095	-16.9105	6.0829	183.414	1.0474	1.1691	1.5488	7.9443	4.0564	4.0624	4.1897	2.205135599	Top-Level ROI	Cr	1.4	1	50	0.7	0.5	R14_26536	hot ref	480	450	32675010	0	0	12	2075	4775	0	0	3	16	0	0	30.11960327	69.42823804	0	0	0	0	0.072928821	0	0.043757293	0	0.058343057	0.043757293	0
915	4372	4445	-6.713	10.4035	185.5632	1.4093	1.2399	1.0638	7.7864	4.4157	5.0798	2.7786	2.157579417	Top-Level ROI	Cr	1.4	1	50	0.7	0.5	R14_26536	hot ref	480	450	32675010	0	0	6	918	3439	0	0	9	15	0	0	20.92863678	78.38517841	0	0	0	0	0.091491308	0.022872827	0.182982617	0	0.045745654	0	0
372	1910	1960	8.5313	-21.7827	198.7089	1.2673	0.8151	0.8973	3.8826	3.9376	2.7088	2.7131	1.75373447	Top-Level ROI	Cr	1.4	1	50	0.7	0.5	R14_26536	hot ref	480	450	32675010	0	0	1	372	1531	2	0	2	5	0	0	19.47643979	80	0	0.104712042	0	0	0.052356021	0	0.104712042	0	0	0	0
1789	6710	6886	9.4694	16.2473	200.7149	1.4065	1.4208	1.1361	9.5101	4.683	5.7466	3.8089	2.299486486	Top-Level ROI	Cr	1.4	1	50	0.7	0.5	R14_26536	hot ref	480	450	32675010	0	2	6	1789	4869	3	4	21	24	0	0	26.66169896	72.51862891	0	0.044709389	0.029806259	0	0.01490313	0	0.312965723	0.029806259	0	0	0.01490313
1425	4933	5115	19.8191	-12.2049	202.5962	1.2367	1.3665	1.3166	9.3198	4.432	5.2145	3.779	2.264991104	Top-Level ROI	Cr	1.4	1	50	0.7	0.5	R14_26536	hot ref	480	450	32675010	0	2	8	1425	3460	1	4	36	21	0	0	28.88708697	69.71416988	0	0.02027164	0.04054328	0	0.14190148	0	0.729779039	0	0	0	0.02027164
1512	5944	6096	-14.4317	4.2404	209.0274	1.3356	1.3296	1.3995	10.4104	4.9865	4.3639	3.5447	2.347395103	Top-Level ROI	Cr	1.4	1	50	0.7	0.5	R14_26536	hot ref	480	450	32675010	0	0	10	1514	4412	2	2	6	13	0	0	25.43741588	74.07469717	0	0.033647376	0	0	0.050471063	0	0.100942127	0.050471063	0	0.016823688	0
2017	7569	7770	-0.9481	14.8979	212.2929	1.9503	1.6056	1.1344	14.88	6.1725	5.0209	3.1228	2.76920292	Top-Level ROI	Cr	1.4	1	50	0.7	0.5	R14_26536	hot ref	480	450	32675010	0	0	15	2019	5505	0	2	33	29	0	0	26.64817017	72.33452239	0	0	0.02642357	0	0.132117849	0	0.435988902	0.02642357	0	0.013211785	0
482	1764	1838	-2.2455	-24.2897	217.2425	1.2842	0.7081	1.2088	4.6045	5.3334	2.7561	3.3853	1.90046644	Top-Level ROI	Cr	1.4	1	50	0.7	0.5	R14_26536	hot ref	480	450	32675010	0	0	0	482	1271	0	1	3	7	0	0	27.32426304	72.0521542	0	0	0.056689342	0	0	0	0.170068027	0	0	0	0
1257	4984	5138	18.3526	-15.0867	222.7618	1.2709	1.2768	1.1244	7.6428	4.1417	4.2889	3.1409	2.123600812	Top-Level ROI	Cr	1.4	1	50	0.7	0.5	R14_26536	hot ref	480	450	32675010	0	0	3	1260	3690	3	2	18	20	0	0	25.22070626	73.85634029	0	0.060192616	0.040128411	0	0.060192616	0.060192616	0.300963082	0	0	0	0
515	2392	2460	-18.5725	-7.1426	221.8619	1.1665	1.1501	0.9102	5.1147	3.3567	4.0099	2.9458	1.874010752	Top-Level ROI	Cr	1.4	1	50	0.7	0.5	R14_26536	hot ref	480	450	32675010	0	0	5	517	1868	0	1	5	5	0	0	21.53010033	77.84280936	0	0	0.04180602	0	0.08361204	0	0.2090301	0.04180602	0	0.04180602	0
1826	5946	6123	15.8552	12.7702	224.3733	0.9664	0.9513	1.1156	4.2956	4.1276	4.0807	3.3777	1.755979502	Top-Level ROI	Cr	1.4	1	50	0.7	0.5	R14_26536	hot ref	480	450	32675010	0	0	8	1831	4107	0	2	4	14	0	0	30.70972082	68.81937437	0	0	0.033636058	0	0.084090145	0	0.067272116	0	0.016818029	0.033636058	0
1311	5115	5240	2.6522	-0.4561	225.858	1.2091	1.1486	0.9683	5.6332	4.0067	3.7848	2.4905	1.928421546	Top-Level ROI	Cr	1.4	1	50	0.7	0.5	R14_26536	hot ref	480	450	32675010	0	0	4	1311	3803	0	1	3	5	0	0	25.63049853	74.11534702	0	0	0.019550342	0	0.078201369	0	0.058651026	0	0	0	0
348	1482	1538	8.6564	-24.0537	235.4192	1.5103	0.7749	0.956	4.6869	4.0219	2.6407	2.6407	1.948181742	Top-Level ROI	Cr	1.4	1	50	0.7	0.5	R14_26536	hot ref	480	450	32675010	0	0	1	348	1118	0	0	9	9	0	0	23.48178138	75.23616734	0	0	0	0	0.067476383	0	0.607287449	0	0	0	0
1163	5042	5178	6.2063	4.085	239.13	1.4159	1.3061	1.0829	8.3884	4.7856	4.1946	3.0375	2.209828597	Top-Level ROI	Cr	1.4	1	50	0.7	0.5	R14_26536	hot ref	480	450	32675010	0	1	4	1163	3856	1	0	19	10	0.019833399	0	23.06624355	76.23958747	0	0.019833399	0	0	0.079333598	0	0.376834589	0	0	0	0
2388	9077	9325	11.9254	-11.314	250.0963	1.3289	1.4369	1.4361	11.4863	4.5119	5.3037	4.1859	2.42755845	Top-Level ROI	Cr	1.4	1	50	0.7	0.5	R14_26536	hot ref	480	450	32675010	0	0	9	2396	6642	0	5	32	21	0	0	26.30825162	72.97565275	0	0	0.011016856	0	0.066101135	0.022033712	0.330505674	0	0	0.033050567	0
742	3292	3391	-5.8714	-17.061	251.615	1.6039	1.066	0.8692	6.2245	4.2328	3.1235	2.506	2.11290318	Top-Level ROI	Cr	1.4	1	50	0.7	0.5	R14_26536	hot ref	480	450	32675010	0	2	6	742	2537	0	2	7	8	0	0	22.53948967	76.79222357	0	0	0.060753341	0	0.091130012	0	0.212636695	0.030376671	0	0	0.030376671
581	2270	2376	-13.2371	18.2968	252.8267	1.2734	0.9723	1.2755	6.615	4.0811	3.275	3.0637	2.047880636	Top-Level ROI	Cr	1.4	1	50	0.7	0.5	R14_26536	hot ref	480	450	32675010	0	0	2	581	1676	0	4	6	7	0	0	25.59471366	73.56828194	0	0	0.176211454	0	0.088105727	0	0.264317181	0	0	0	0
2333	7402	7640	9.5654	18.0674	258.2593	1.4834	1.3514	0.9903	8.3153	5.6259	4.5525	3.4367	2.237733588	Top-Level ROI	Cr	1.4	1	50	0.7	0.5	R14_26536	hot ref	480	450	32675010	0	2	7	2337	5024	0	4	31	18	0	0	31.51850851	67.67089976	0	0	0.054039449	0	0.067549311	0.027019724	0.391786004	0	0	0.013509862	0.013509862
1867	7429	7604	-6.8699	-14.1625	260.7128	1.6424	1.3703	1.063	10.0206	5.5191	5.0644	3.385	2.388549528	Top-Level ROI	Cr	1.4	1	50	0.7	0.5	R14_26536	hot ref	480	450	32675010	0	2	6	1867	5547	0	0	14	12	0	0	25.13124243	74.42455243	0.013460762	0	0	0	0.080764571	0	0.188450666	0	0	0	0
808	3359	3461	-21.7515	4.0692	268.7216	1.0755	1.5819	1.2183	8.6824	3.3513	5.8026	3.309	2.267898311	Top-Level ROI	Cr	1.4	1	50	0.7	0.5	R14_26536	hot ref	480	450	32675010	0	2	5	808	2529	0	2	22	5	0	0	24.05477821	74.93301578	0	0	0.05954153	0	0.11908306	0	0.654956832	0	0	0	0.029770765
2278	8812	9034	-11.1798	-15.9418	275.7483	1.5443	1.1965	1.2864	9.9562	5.7507	4.3186	3.434	2.339080952	Top-Level ROI	Cr	1.4	1	50	0.7	0.5	R14_26536	hot ref	480	450	32675010	0	0	10	2278	6520	0	1	9	19	0	0	25.85111212	73.71765774	0	0	0.011348162	0	0.090785293	0	0.102133454	0.011348162	0	0	0
880	3048	3182	14.8265	19.2538	277.155	1.3227	1.0593	1.0218	5.9971	4.5391	3.5128	3.2488	1.978819603	Top-Level ROI	Cr	1.4	1	50	0.7	0.5	R14_26536	hot ref	480	450	32675010	0	0	6	880	2136	0	6	18	20	0	0	28.87139108	69.48818898	0	0	0.196850394	0	0.196850394	0	0.590551181	0	0	0	0
2472	11129	11377	18.8507	-1.2097	283.446	1.7617	1.6725	1.406	17.3528	5.909	5.4946	3.5394	2.806720353	Top-Level ROI	Cr	1.4	1	50	0.7	0.5	R14_26536	hot ref	480	450	32675010	0	0	6	2475	8607	1	6	31	22	0	0	22.2122383	77.20370204	0	0.008985533	0.035942133	0	0.044927666	0.008985533	0.269565999	0	0	0.008985533	0
1065	3362	3479	-17.4258	14.0393	288.5125	1.2397	1.2672	1.059	6.9685	4.2378	4.0325	2.9643	2.064977707	Top-Level ROI	Cr	1.4	1	50	0.7	0.5	R14_26536	hot ref	480	450	32675010	0	0	2	1067	2270	0	2	17	10	0	0	31.67757287	67.43010113	0	0	0	0	0.0297442	0	0.505651398	0	0	0.0297442	0
74	430	451	24.0199	11.1048	291.682	0.6711	0.9537	1.0367	2.7794	1.9691	2.2355	3.0003	1.560341562	Top-Level ROI	Cr	1.4	1	50	0.7	0.5	R14_26536	hot ref	480	450	32675010	0	0	1	76	352	0	0	1	2	0	0	17.20930233	81.86046512	0	0	0	0	0	0	0.23255814	0	0	0.23255814	0
766	3309	3402	-0.8546	-6.9183	294.2822	1.1354	1.1392	0.7781	4.2154	3.745	4.0186	2.2005	1.786714697	Top-Level ROI	Cr	1.4	1	50	0.7	0.5	R14_26536	hot ref	480	450	32675010	0	0	5	766	2540	0	0	2	6	0	0	23.14898761	76.48836506	0	0	0	0	0.090661831	0	0.060441221	0.03022061	0	0	0
182	1091	1122	-17.2801	-18.1311	295.3495	1.4124	1.1636	0.6977	4.8029	3.668	3.2119	1.9359	1.958474919	Top-Level ROI	Cr	1.4	1	50	0.7	0.5	R14_26536	hot ref	480	450	32675010	0	2	3	182	904	0	0	5	5	0	0	16.68194317	82.03483043	0.091659028	0	0	0	0.274977085	0	0.458295142	0	0	0	0
375	1536	1590	-23.5429	-2.8623	296.9342	0.886	1.5792	0.9905	5.8053	3.0895	5.2598	2.7617	2.063966785	Top-Level ROI	Cr	1.4	1	50	0.7	0.5	R14_26536	hot ref	480	450	32675010	0	0	2	377	1146	0	3	12	2	0	0	24.4140625	74.4140625	0	0	0.065104167	0	0.065104167	0	0.78125	0	0	0.065104167	0
158	693	721	-12.2085	19.9061	299.9497	1.5253	0.9754	0.9131	5.6906	3.999	2.4385	3.1075	2.02773195	Top-Level ROI	Cr	1.4	1	50	0.7	0.5	R14_26536	hot ref	480	450	32675010	0	0	1	159	525	1	0	6	2	0	0	22.7994228	75.75757576	0	0.144300144	0	0	0	0	0.865800866	0	0.144300144	0	0
104	531	554	12.9644	-23.7726	302.1292	1.2974	0.7415	0.5955	2.3999	3.7078	1.9755	2.2551	1.608629622	Top-Level ROI	Cr	1.4	1	50	0.7	0.5	R14_26536	hot ref	480	450	32675010	0	0	1	104	418	0	1	7	3	0	0	19.58568738	78.15442561	0	0	0.188323917	0	0.188323917	0	1.31826742	0	0	0	0
2774	12100	12484	4.4441	11.8317	311.1197	2.5151	3.5819	2.3499	88.6776	7.195	7.8853	5.2476	4.967672053	Top-Level ROI	Cr	1.4	1	50	0.7	0.5	R14_26536	hot ref	480	450	32675010	0	2	18	2778	9306	0	1	16	20	0	0	22.92561983	76.63636364	0	0	0.008264463	0	0.090909091	0	0.132231405	0.016528926	0	0.016528926	0.008264463
959	3980	4152	23.9806	8.1434	319.8255	1.1779	1.275	1.1748	7.39	4.2083	4.1947	3.2057	2.09600297	Top-Level ROI	Cr	1.4	1	50	0.7	0.5	R14_26536	hot ref	480	450	32675010	0	0	12	967	3018	0	1	5	9	0	0	24.09547739	75.22613065	0	0	0.025125628	0	0.201005025	0	0.125628141	0	0	0.100502513	0
1442	4738	4905	23.0839	-13.6468	327.1705	1.4178	1.429	1.154	9.7927	5.131	5.2656	3.1688	2.320326236	Top-Level ROI	Cr	1.4	1	50	0.7	0.5	R14_26536	hot ref	480	450	32675010	0	0	3	1445	3243	2	3	28	24	0	0	30.43478261	68.31996623	0	0.042211904	0.021105952	0	0.042211904	0.021105952	0.569860701	0	0	0.021105952	0
296	1075	1129	-3.6639	24.422	330	1.4798	0.6948	1.3384	5.7642	4.8652	2.4116	3.5868	2.112787173	Top-Level ROI	Cr	1.4	1	50	0.7	0.5	R14_26536	hot ref	480	450	32675010	0	0	0	296	775	0	0	2	2	0	0	27.53488372	72.09302326	0	0	0	0	0	0	0.186046512	0	0	0	0
1045	4359	4551	-5.4439	-24.2348	332.9914	1.4725	1.0522	1.2396	8.0448	4.5354	3.6489	4.5924	2.193624683	Top-Level ROI	Cr	1.4	1	50	0.7	0.5	R14_26536	hot ref	480	450	32675010	0	0	6	1047	3310	0	0	6	7	0	0	23.97338839	75.59073182	0	0	0	0	0.114705208	0	0.137646249	0	0	0.022941042	0
564	3311	3399	11.1622	-20.335	331.7333	1.4293	1.2972	0.8712	6.7659	4.5295	3.6995	2.4852	2.117691141	Top-Level ROI	Cr	1.4	1	50	0.7	0.5	R14_26536	hot ref	480	450	32675010	0	0	3	564	2741	0	0	6	6	0	0	17.03412866	82.512836	0	0	0	0	0.090607067	0	0.181214135	0	0	0	0
2432	10848	11106	-13.5426	-0.6647	333.246	1.7769	1.9196	1.4659	20.9445	6.3439	5.7787	4.0654	2.998516396	Top-Level ROI	Cr	1.4	1	50	0.7	0.5	R14_26536	hot ref	480	450	32675010	0	1	14	2437	8376	0	9	35	20	0.009218289	0	22.41887906	76.88053097	0	0	0.027654867	0	0.110619469	0.009218289	0.313421829	0	0	0.018436578	0
2048	8372	8623	-6.2458	13.7532	336.4197	1.6091	1.2581	1.3844	11.7393	5.0329	4.0296	4.071	2.467505173	Top-Level ROI	Cr	1.4	1	50	0.7	0.5	R14_26536	hot ref	480	450	32675010	0	0	12	2056	6297	0	2	18	19	0	0	24.46249403	74.92833254	0	0	0.023889154	0	0.095556617	0	0.215002389	0	0	0.047778309	0
2179	9071	9335	15.1859	-15.3396	339.7176	1.4972	1.4714	1.2779	11.7925	4.9013	4.6255	3.8053	2.457570795	Top-Level ROI	Cr	1.4	1	50	0.7	0.5	R14_26536	hot ref	480	450	32675010	0	0	8	2186	6838	2	2	36	21	0	0	24.02160732	75.21772682	0	0.022048286	0.022048286	0	0.055120714	0.011024143	0.385845001	0	0	0.033072429	0
1919	7498	7730	-0.0075	-6.3238	339.753	1.1037	1.1636	1.3284	7.1467	3.8364	3.7744	3.4562	2.082490146	Top-Level ROI	Cr	1.4	1	50	0.7	0.5	R14_26536	hot ref	480	450	32675010	0	0	7	1923	5570	0	3	1	9	0	0	25.5934916	74.16644439	0	0	0.01333689	0	0.04001067	0	0.01333689	0.01333689	0	0.02667378	0
1390	3683	3856	-2.0546	-27.0091	355.3634	1.3792	0.9733	0.9673	5.4393	5.2078	4.239	2.8199	1.945552574	Top-Level ROI	Cr	1.4	1	50	0.7	0.5	R14_26536	hot ref	480	450	32675010	0	0	7	1395	2261	1	2	21	9	0	0	37.74097203	61.20010861	0	0.027151778	0.054303557	0.027151778	0.054303557	0.027151778	0.543035569	0.027151778	0	0.054303557	0
607	3576	3672	-18.5342	4.7716	359.4921	1.8899	2.2696	1.0421	18.7229	5.7657	6.3832	2.4172	3.131896962	Top-Level ROI	Cr	1.4	1	50	0.7	0.5	R14_26536	hot ref	480	450	32675010	0	2	5	609	2936	0	1	27	6	0	0	16.97427293	81.93512304	0.027964206	0	0.027964206	0	0.055928412	0	0.755033557	0.027964206	0	0.027964206	0
386	1565	1645	7.1275	25.0576	362.4547	1.6705	0.7671	1.5377	8.2537	4.7394	2.744	4.3079	2.396567118	Top-Level ROI	Cr	1.4	1	50	0.7	0.5	R14_26536	hot ref	480	450	32675010	0	0	3	388	1164	0	0	8	10	0	0	24.66453674	73.99361022	0	0	0	0	0.127795527	0	0.511182109	0	0	0.063897764	0
281	1109	1150	27.8369	7.0134	363.812	0.5872	1.167	0.9573	2.7482	2.1951	4.4131	3.4013	1.619603695	Top-Level ROI	Cr	1.4	1	50	0.7	0.5	R14_26536	hot ref	480	450	32675010	0	0	4	285	823	0	3	0	5	0	0	25.33814247	73.66997295	0	0	0.090171326	0	0.180342651	0	0	0	0	0.180342651	0
876	4177	4361	17.1098	16.9511	363.6012	1.504	1.4435	1.0111	9.1949	4.9695	5.1883	2.9428	2.316901262	Top-Level ROI	Cr	1.4	1	50	0.7	0.5	R14_26536	hot ref	480	450	32675010	0	2	7	885	3281	0	3	10	8	0	0	20.97198947	78.33373234	0.023940627	0	0.071821882	0	0.071821882	0.023940627	0.215465645	0	0	0.095762509	0
408	2144	2218	8.6627	-27.0558	364.6454	1.3078	0.7038	1.1042	4.2572	3.7206	2.5531	3.2677	1.850657429	Top-Level ROI	Cr	1.4	1	50	0.7	0.5	R14_26536	hot ref	480	450	32675010	0	2	2	408	1722	0	0	5	10	0	0	19.02985075	80.17723881	0	0	0	0	0.046641791	0	0.233208955	0	0	0	0.046641791
1706	6916	7130	9.2057	-12.0056	367.0246	1.3253	1.2422	1.2146	8.3754	4.1786	4.9136	3.0461	2.185116493	Top-Level ROI	Cr	1.4	1	50	0.7	0.5	R14_26536	hot ref	480	450	32675010	0	0	13	1708	5202	0	2	5	15	0	0	24.66743783	74.86986698	0	0	0	0	0.1156738	0	0.072296125	0.02891845	0	0.014459225	0
131	824	858	15.292	-24.0371	367.0744	1.3806	0.9227	0.8878	4.7374	3.7023	2.7574	1.9875	1.882981808	Top-Level ROI	Cr	1.4	1	50	0.7	0.5	R14_26536	hot ref	480	450	32675010	0	0	3	131	691	0	0	3	5	0	0	15.89805825	82.76699029	0	0	0	0	0.36407767	0	0.36407767	0	0	0	0
141	832	861	21.3842	-17.389	367.5131	0.9993	1.1652	0.8178	3.9888	2.5744	3.3464	2.4002	1.739278117	Top-Level ROI	Cr	1.4	1	50	0.7	0.5	R14_26536	hot ref	480	450	32675010	0	0	0	141	690	0	0	0	1	0	0	16.94711538	82.93269231	0	0	0	0	0	0	0	0	0	0	0
860	4900	5044	-18.1205	-5.4816	368.5471	1.9216	2.1497	0.9227	15.9654	5.5395	5.4923	2.7269	3.027396892	Top-Level ROI	Cr	1.4	1	50	0.7	0.5	R14_26536	hot ref	480	450	32675010	0	2	8	860	4023	1	5	23	4	0	0	17.55102041	81.6122449	0.020408163	0.020408163	0.06122449	0	0.163265306	0	0.469387755	0	0	0	0
2077	7896	8202	-5.6432	-22.1065	376.7203	1.5507	1.286	1.2551	10.485	6.5427	4.5165	4.2143	2.37355061	Top-Level ROI	Cr	1.4	1	50	0.7	0.5	R14_26536	hot ref	480	450	32675010	0	2	18	2084	5798	0	2	19	21	0	0	26.30445795	72.93566363	0.01266464	0	0.025329281	0	0.164640324	0.01266464	0.227963526	0.01266464	0	0.037993921	0
428	1869	1960	25.7292	11.4801	376.6315	0.9926	1.1249	1.2188	5.7004	3.8346	3.5397	3.7661	1.932906674	Top-Level ROI	Cr	1.4	1	50	0.7	0.5	R14_26536	hot ref	480	450	32675010	0	0	4	432	1427	0	2	5	9	0	0	22.8999465	76.02996255	0	0	0.107009096	0	0.107009096	0	0.267522739	0	0	0.107009096	0
143	913	949	10.9941	-26.9891	385.2212	1.3324	0.722	1.082	4.3598	2.9654	1.7789	3.794	1.862068141	Top-Level ROI	Cr	1.4	1	50	0.7	0.5	R14_26536	hot ref	480	450	32675010	0	0	2	143	760	0	1	10	3	0	0	15.6626506	82.58488499	0	0	0.109529025	0	0.21905805	0	1.095290252	0	0	0	0
3523	14107	14616	-6.6248	18.6987	384.9185	2.0529	1.5593	1.5846	21.2472	6.5356	5.8533	4.0494	3.026015872	Top-Level ROI	Cr	1.4	1	50	0.7	0.5	R14_26536	hot ref	480	450	32675010	0	2	16	3529	10531	1	0	38	36	0	0	24.97341745	74.37442404	0.007088679	0.007088679	0	0	0.092152832	0	0.269369816	0	0	0.021266038	0
2669	10560	10939	-18.5205	-2.7579	400.5447	1.6438	1.7053	1.4341	16.8398	6.7307	6.754	4.4097	2.768893162	Top-Level ROI	Cr	1.4	1	50	0.7	0.5	R14_26536	hot ref	480	450	32675010	0	4	15	2673	7841	0	3	37	25	0	0	25.27462121	73.96780303	0.009469697	0	0.028409091	0	0.09469697	0	0.350378788	0.009469697	0	0.018939394	0.009469697
1212	5954	6136	12.8525	-9.7918	401.3885	1.6362	1.4341	1.2725	12.5082	4.6382	4.7932	3.1597	2.52052564	Top-Level ROI	Cr	1.4	1	50	0.7	0.5	R14_26536	hot ref	480	450	32675010	0	0	8	1215	4714	0	1	23	12	0	0	20.35606315	78.92173329	0	0	0.016795432	0	0.083977158	0.016795432	0.369499496	0.016795432	0	0.016795432	0
2561	10307	10676	16.1728	14.1968	404.1653	1.3685	1.3874	1.2991	10.3322	5.7083	5.6549	4.4623	2.342078526	Top-Level ROI	Cr	1.4	1	50	0.7	0.5	R14_26536	hot ref	480	450	32675010	0	2	10	2565	7712	0	7	16	27	0	0	24.84719123	74.56097798	0.009702144	0	0.067915009	0	0.087319298	0.019404288	0.135830018	0	0	0.009702144	0
2219	7355	7664	0.4589	17.0339	407.1085	1.525	1.3458	1.5171	13.0425	5.9054	4.8003	4.3222	2.537399269	Top-Level ROI	Cr	1.4	1	50	0.7	0.5	R14_26536	hot ref	480	450	32675010	0	0	11	2227	5109	0	4	15	14	0	0	30.16995241	69.25900748	0	0	0.027192386	0	0.067980965	0	0.203942896	0.013596193	0	0.054384772	0
1460	5425	5608	4.2073	-1.6951	417.7534	1.184	1.2576	1.2679	7.9082	4.2411	4.3249	3.2116	2.142658202	Top-Level ROI	Cr	1.4	1	50	0.7	0.5	R14_26536	hot ref	480	450	32675010	0	0	8	1460	3953	0	0	6	12	0	0	26.9124424	72.64516129	0	0	0	0	0.073732719	0	0.110599078	0.036866359	0	0	0
1016	3178	3320	3.6913	24.0635	418.1597	1.3873	1.0762	0.9074	5.6746	3.927	3.9789	2.9957	1.976406459	Top-Level ROI	Cr	1.4	1	50	0.7	0.5	R14_26536	hot ref	480	450	32675010	0	0	3	1016	2149	0	0	8	6	0	0	31.96979232	67.52674638	0	0	0	0	0.031466331	0	0.251730648	0.031466331	0	0	0
1533	5909	6096	-8.0229	-5.1098	423.6006	1.2752	1.3226	1.1169	7.8901	3.7337	3.9809	3.1749	2.150086373	Top-Level ROI	Cr	1.4	1	50	0.7	0.5	R14_26536	hot ref	480	450	32675010	0	0	10	1535	4382	0	4	2	7	0	0	25.94347605	73.70113386	0	0	0	0	0.152310036	0	0.033846675	0	0	0.016923337	0
718	4025	4167	-16.4236	9.0234	427.5808	1.2215	1.4889	1.0734	8.1774	3.8589	4.8108	2.9321	2.204784121	Top-Level ROI	Cr	1.4	1	50	0.7	0.5	R14_26536	hot ref	480	450	32675010	0	0	4	718	3300	0	1	5	4	0	0	17.83850932	81.83850932	0	0	0.02484472	0	0.049689441	0	0.124223602	0.02484472	0	0	0
215	1143	1203	27.9909	-11.1548	438.3361	0.8715	1.418	1.0579	5.4757	2.653	3.1944	2.5755	1.972153305	Top-Level ROI	Cr	1.4	1	50	0.7	0.5	R14_26536	hot ref	480	450	32675010	0	0	0	215	914	0	2	8	4	0	0	18.81014873	79.96500437	0	0	0.174978128	0	0	0	0.699912511	0	0	0	0
2200	11242	11540	15.5473	-11.2244	440.381	1.5759	1.629	1.6154	17.3706	5.8413	6.0601	4.807	2.783274864	Top-Level ROI	Cr	1.4	1	50	0.7	0.5	R14_26536	hot ref	480	450	32675010	0	0	5	2206	8981	0	4	39	23	0	0	19.56947162	79.80786337	0	0	0.017790429	0	0.026685643	0.017790429	0.329122932	0	0	0.017790429	0
870	3334	3447	-23.3543	5.2774	441.0002	1.0818	1.9405	1.3208	11.614	4.0945	5.3691	3.6534	2.58463617	Top-Level ROI	Cr	1.4	1	50	0.7	0.5	R14_26536	hot ref	480	450	32675010	0	0	2	871	2431	0	2	23	12	0	0	26.09478104	72.73545291	0	0	0.059988002	0	0.059988002	0.029994001	0.659868026	0	0	0	0
1577	5543	5742	2.8373	-9.8545	440.7724	1.1956	1.243	1.071	6.6677	4.1498	4.3221	2.8268	2.030159935	Top-Level ROI	Cr	1.4	1	50	0.7	0.5	R14_26536	hot ref	480	450	32675010	0	0	5	1581	3952	0	1	4	13	0	0	28.45029767	71.13476457	0	0	0.018040772	0	0.054122316	0	0.072163089	0	0	0.036081544	0
1205	3383	3543	25.5183	12.7726	441.0096	1.145	1.1139	1.0062	5.3756	4.7298	3.9631	3.2001	1.887918603	Top-Level ROI	Cr	1.4	1	50	0.7	0.5	R14_26536	hot ref	480	450	32675010	0	0	11	1225	2158	0	1	3	8	0	0	35.61927283	63.70085723	0	0	0.029559563	0	0.029559563	0	0.088678688	0	0	0.295595625	0
216	1353	1409	16.1392	22.7525	439.4291	1.3471	1.0125	0.7128	4.0723	4.1497	3.0526	1.8569	1.829731811	Top-Level ROI	Cr	1.4	1	50	0.7	0.5	R14_26536	hot ref	480	450	32675010	0	0	0	217	1127	0	1	2	7	0	0	15.96452328	83.29637842	0	0	0.07390983	0	0	0.07390983	0.07390983	0	0	0	0
2399	8737	9083	-16.1747	-22.0089	446.496	1.5556	1.1724	1.6869	12.8877	4.8546	4.0127	5.1108	2.576828425	Top-Level ROI	Cr	1.4	1	50	0.7	0.5	R14_26536	hot ref	480	450	32675010	0	0	13	2409	6300	0	3	23	23	0	0	27.45793751	71.83243676	0	0	0.034336729	0	0.09156461	0	0.263248255	0	0	0.057227881	0
2332	10652	10953	25.3361	-7.2752	450.3216	1.8444	2.1876	1.246	21.0587	6.2486	6.5302	3.4647	3.120884669	Top-Level ROI	Cr	1.4	1	50	0.7	0.5	R14_26536	hot ref	480	450	32675010	0	2	15	2336	8237	0	2	70	22	0	0	21.89260233	77.09350357	0.009387908	0	0.018775817	0.009387908	0.075103267	0	0.657153586	0.018775817	0	0.018775817	0
1811	8161	8376	-17.2597	-3.4264	452.1023	1.8105	1.8807	1.2907	18.4085	5.7993	5.266	3.3616	2.912189765	Top-Level ROI	Cr	1.4	1	50	0.7	0.5	R14_26536	hot ref	480	450	32675010	0	2	7	1813	6297	0	1	42	20	0	0	22.19090798	76.9391006	0.0122534	0	0.0122534	0	0.073520402	0	0.514642813	0	0	0.0122534	0
343	2034	2117	8.1849	-29.0141	454.0372	1.6217	0.8587	1.0441	6.0902	5.1411	2.7759	3.4364	2.111260616	Top-Level ROI	Cr	1.4	1	50	0.7	0.5	R14_26536	hot ref	480	450	32675010	0	0	5	347	1668	0	3	8	12	0	0	16.8633235	81.85840708	0	0	0.049164208	0	0.049164208	0	0.393313668	0.049164208	0	0.098328417	0
2329	8191	8452	8.5954	5.4859	456.089	1.3923	1.5281	1.2379	11.0327	5.252	4.6842	3.6875	2.409561228	Top-Level ROI	Cr	1.4	1	50	0.7	0.5	R14_26536	hot ref	480	450	32675010	0	2	13	2333	5842	0	1	10	13	0	0	28.43364669	71.13905506	0.012208522	0	0.012208522	0	0.061042608	0	0.122085215	0.036625565	0	0.024417043	0
115	841	877	1.9524	-23.4061	462.2883	1.293	1.3274	0.7114	5.1145	2.7907	3.0209	1.6564	1.984925621	Top-Level ROI	Cr	1.4	1	50	0.7	0.5	R14_26536	hot ref	480	450	32675010	0	0	1	115	728	0	0	0	0	0	0	13.67419738	86.20689655	0	0	0	0	0.118906064	0	0	0	0	0	0
1799	9553	9854	16.0272	-8.3036	467.2674	1.4674	1.6914	1.4775	15.3599	4.7617	5.3873	3.8848	2.682741689	Top-Level ROI	Cr	1.4	1	50	0.7	0.5	R14_26536	hot ref	480	450	32675010	0	4	6	1801	7711	0	1	31	18	0	0	18.83178059	80.56108029	0.020935832	0	0.010467916	0	0.052339579	0	0.324505391	0	0	0.010467916	0
718	3426	3550	26.4633	-14.8656	469.019	1.1995	1.6448	1.5484	12.796	3.424	4.4439	4.0667	2.557676651	Top-Level ROI	Cr	1.4	1	50	0.7	0.5	R14_26536	hot ref	480	450	32675010	0	2	3	718	2675	0	7	21	8	0	0	20.95738471	77.90426153	0	0	0.204319907	0	0.058377116	0	0.61295972	0	0	0	0.029188558
444	2462	2560	-24.0178	1.6581	471.1204	1.1982	2.3334	1.1817	13.8395	4.2036	6.2495	3.3248	2.876952153	Top-Level ROI	Cr	1.4	1	50	0.7	0.5	R14_26536	hot ref	480	450	32675010	0	0	6	444	2003	0	2	23	2	0	0	18.0341186	80.62550772	0	0	0.081234768	0	0.243704305	0	0.934199838	0	0	0	0
871	3705	3897	3.9266	24.0904	474.8378	1.5784	1.2733	0.9091	7.6533	4.8774	4.7671	2.528	2.222409112	Top-Level ROI	Cr	1.4	1	50	0.7	0.5	R14_26536	hot ref	480	450	32675010	0	0	4	873	2822	0	1	11	5	0	0	23.50877193	75.92442645	0	0	0.026990553	0	0.08097166	0.026990553	0.269905533	0	0.026990553	0	0
297	2255	2338	-17.1137	16.6234	475.9724	1.3045	1.1986	0.8968	5.8736	3.1871	3.543	2.5223	1.985601282	Top-Level ROI	Cr	1.4	1	50	0.7	0.5	R14_26536	hot ref	480	450	32675010	0	0	2	297	1952	0	1	7	2	0	0	13.17073171	86.29711752	0	0	0.044345898	0	0.088691796	0	0.310421286	0	0	0	0
896	5077	5204	-11.5878	-2.7569	476.3554	1.7374	1.5433	1.1752	13.1987	5.046	4.9737	3.5111	2.604117641	Top-Level ROI	Cr	1.4	1	50	0.7	0.5	R14_26536	hot ref	480	450	32675010	0	0	6	896	4175	0	2	8	9	0	0	17.64821745	81.87906244	0	0	0	0	0.118180028	0	0.15757337	0	0	0	0
595	2609	2723	-24.5094	-7.148	483.6296	1.2684	1.7664	1.2176	11.427	3.938	5.6756	3.6896	2.492299597	Top-Level ROI	Cr	1.4	1	50	0.7	0.5	R14_26536	hot ref	480	450	32675010	0	0	4	599	1995	0	0	16	5	0	0	22.80567267	76.23610579	0	0	0	0	0.076657723	0	0.613261786	0	0	0.076657723	0
400	2186	2252	0.7131	-4.3993	482.1962	1.2366	1.2808	0.6788	4.5037	3.6757	3.918	1.7824	1.905360239	Top-Level ROI	Cr	1.4	1	50	0.7	0.5	R14_26536	hot ref	480	450	32675010	0	0	6	401	1785	0	0	2	3	0	0	18.29826167	81.24428179	0	0	0	0	0.137236962	0	0.091491308	0.045745654	0.045745654	0	0
1907	8493	8838	-3.4202	-22.5738	495.1564	1.6638	1.5008	1.2644	13.2257	5.6287	4.6302	4.5818	2.572807502	Top-Level ROI	Cr	1.4	1	50	0.7	0.5	R14_26536	hot ref	480	450	32675010	0	0	12	1907	6561	0	4	29	16	0	0	22.45378547	76.82797598	0	0	0.04709761	0	0.141292829	0	0.341457671	0	0	0	0
260	1946	1997	17.6462	-8.4971	493.9202	1.4976	1.6102	0.7768	7.8468	3.9604	4.1842	1.7278	2.332159523	Top-Level ROI	Cr	1.4	1	50	0.7	0.5	R14_26536	hot ref	480	450	32675010	0	0	3	260	1675	0	3	8	2	0	0	13.36073998	85.91983556	0	0	0.051387461	0	0.051387461	0	0.411099692	0.051387461	0	0	0
180	1025	1058	-12.2023	-4.9497	495.3817	1.2437	1.4337	0.6371	4.7583	3.0526	3.8631	1.6754	2.002044403	Top-Level ROI	Cr	1.4	1	50	0.7	0.5	R14_26536	hot ref	480	450	32675010	0	0	0	180	842	0	2	1	1	0	0	17.56097561	82.14634146	0	0	0	0	0	0	0.097560976	0	0	0	0
2326	8957	9231	3.6531	2.9024	496.1921	1.467	1.4218	1.3946	12.1854	4.7497	4.8523	3.33	2.473562896	Top-Level ROI	Cr	1.4	1	50	0.7	0.5	R14_26536	hot ref	480	450	32675010	0	0	13	2327	6625	0	1	10	11	0	0	25.96851624	73.65189237	0	0	0.011164452	0.011164452	0.100480071	0	0.111644524	0.011164452	0.011164452	0	0
313	2274	2351	-18.5511	10.95	499.3843	1.3962	1.5829	0.9563	8.8526	3.9794	4.6527	2.1791	2.317208782	Top-Level ROI	Cr	1.4	1	50	0.7	0.5	R14_26536	hot ref	480	450	32675010	0	0	2	313	1956	0	0	7	2	0	0	13.764292	85.75197889	0	0	0	0	0.087950748	0	0.307827617	0	0	0	0
1124	5723	5882	-17.4565	-19.5206	507.9771	1.4259	1.3583	1.0989	8.9149	4.2311	3.9355	3.6046	2.25516095	Top-Level ROI	Cr	1.4	1	50	0.7	0.5	R14_26536	hot ref	480	450	32675010	0	2	9	1124	4580	0	7	15	13	0	0	19.64004893	79.60859689	0	0	0.087366766	0	0.139786825	0	0.262100297	0	0	0	0.017473353
1233	8547	8800	-18.9822	5.7766	509.1319	1.9148	2.326	1.2135	22.6386	5.488	6.7439	3.4122	3.247971258	Top-Level ROI	Cr	1.4	1	50	0.7	0.5	R14_26536	hot ref	480	450	32675010	0	2	13	1235	7273	0	2	53	8	0	0	14.42611443	84.67298467	0.011700012	0	0.023400023	0	0.14040014	0	0.62010062	0	0	0.011700012	0
1686	6800	7004	2.9958	-16.9035	509.2831	1.2765	1.1788	1.2981	8.1818	3.9506	3.7504	3.4792	2.168890338	Top-Level ROI	Cr	1.4	1	50	0.7	0.5	R14_26536	hot ref	480	450	32675010	0	0	9	1690	5080	0	1	12	23	0	0	24.79411765	74.57352941	0	0	0.014705882	0	0.044117647	0	0.176470588	0.029411765	0	0.029411765	0
99	930	969	5.176	-26.0254	508.8736	1.4461	1.0193	0.7333	4.5273	4.1086	2.6532	1.5374	1.915177953	Top-Level ROI	Cr	1.4	1	50	0.7	0.5	R14_26536	hot ref	480	450	32675010	0	0	4	99	833	0	2	0	0	0	0	10.64516129	88.92473118	0	0	0	0	0.215053763	0	0	0.107526882	0	0	0
567	3469	3582	21.8657	-22.2852	512.9573	1.2497	1.3393	1.1936	8.3678	4.0537	4.08	2.9968	2.186356682	Top-Level ROI	Cr	1.4	1	50	0.7	0.5	R14_26536	hot ref	480	450	32675010	0	1	3	571	2888	0	0	9	4	0.028826751	0	16.34476794	83.16517728	0	0	0	0	0.028826751	0	0.259440761	0	0	0.057653502	0
1076	4913	5152	26.3949	10.9036	515.3568	1.2932	1.1845	1.1955	7.6711	3.9064	4.6825	3.8113	2.122410596	Top-Level ROI	Cr	1.4	1	50	0.7	0.5	R14_26536	hot ref	480	450	32675010	0	0	8	1082	3821	0	1	5	12	0	0	21.90107877	77.59006717	0	0	0.020354162	0	0.061062487	0	0.101770812	0.020354162	0	0.061062487	0
1002	5005	5164	7.535	11.783	515.9181	1.5869	1.4414	1.1404	10.9268	4.7674	4.5485	2.814	2.428249932	Top-Level ROI	Cr	1.4	1	50	0.7	0.5	R14_26536	hot ref	480	450	32675010	0	2	9	1006	3993	0	0	5	11	0	0	20.01998002	79.48051948	0.01998002	0	0	0	0.0999001	0	0.0999001	0.01998002	0	0.03996004	0
973	6084	6249	16.9781	0.2164	519.9912	1.5394	2.0313	1.2429	16.2806	4.1976	6.5854	3.1766	2.835618532	Top-Level ROI	Cr	1.4	1	50	0.7	0.5	R14_26536	hot ref	480	450	32675010	0	0	5	975	5085	0	4	21	8	0	0	15.99276792	83.382643	0	0	0.06574622	0	0.06574622	0.016436555	0.328731098	0	0.016436555	0	0
97	503	529	31.6053	-6.6135	521.8946	0.4519	1.3784	0.9793	2.5554	1.4278	3.26	2.5618	1.750208176	Top-Level ROI	Cr	1.4	1	50	0.7	0.5	R14_26536	hot ref	480	450	32675010	0	0	0	97	404	0	0	0	2	0	0	19.28429423	80.31809145	0	0	0	0	0	0	0	0	0	0	0
155	951	989	-25.6966	-6.9438	528.0219	0.8781	1.3318	1.8678	9.1491	2.7868	3.291	4.676	2.456303664	Top-Level ROI	Cr	1.4	1	50	0.7	0.5	R14_26536	hot ref	480	450	32675010	0	0	1	155	795	0	0	0	3	0	0	16.29863302	83.2807571	0	0	0	0	0.105152471	0	0	0	0	0	0
209	967	1017	-10.4776	24.4709	538.7005	1.7867	0.8675	1.5831	10.2783	4.6649	2.6331	3.6881	2.539893452	Top-Level ROI	Cr	1.4	1	50	0.7	0.5	R14_26536	hot ref	480	450	32675010	0	0	1	209	750	0	0	5	5	0	0	21.61323681	77.24922441	0	0	0	0	0.103412616	0	0.517063082	0	0	0	0
1345	5807	5993	6.9314	8.2908	538.5588	1.4268	1.5891	1.0479	9.9524	4.9275	5.2902	3.0585	2.378884499	Top-Level ROI	Cr	1.4	1	50	0.7	0.5	R14_26536	hot ref	480	450	32675010	0	1	7	1345	4455	0	2	7	11	0.017220596	0	23.16170139	76.35612192	0	0	0.034441192	0	0.120544171	0	0.120544171	0	0	0	0
2440	9586	9941	26.3253	10.0216	542.5777	1.6399	1.4925	1.55	15.8919	6.6674	5.6886	4.5029	2.705425708	Top-Level ROI	Cr	1.4	1	50	0.7	0.5	R14_26536	hot ref	480	450	32675010	0	2	12	2451	7111	0	5	21	17	0	0	25.45378677	73.96202796	0.01043188	0	0.052159399	0	0.073023159	0.01043188	0.208637596	0	0	0.052159399	0
2038	9157	9488	11.8121	-21.4511	542.3784	1.6422	1.7644	1.3523	16.4135	5.5551	5.31	3.3081	2.763809597	Top-Level ROI	Cr	1.4	1	50	0.7	0.5	R14_26536	hot ref	480	450	32675010	0	3	10	2040	7089	1	0	18	16	0.010920607	0	22.25619744	77.25237523	0.010920607	0.010920607	0	0	0.054603036	0	0.196570929	0.021841214	0	0.010920607	0
227	1950	2009	-19.0478	1.874	542.46	1.6053	1.9991	0.8178	10.9935	3.7645	5.0373	2.0951	2.691130941	Top-Level ROI	Cr	1.4	1	50	0.7	0.5	R14_26536	hot ref	480	450	32675010	0	0	2	227	1716	0	0	9	2	0	0	11.64102564	87.69230769	0	0	0	0	0.102564103	0	0.461538462	0	0	0	0
[truncated: 6 more columns]
