# Supplementary material for: Exploitation of thermal gradients for investigation of irradiation temperature effects with charged particles
Source: Sci Rep. 2019 Sep 19;9:13541. doi: 10.1038/s41598-019-49585-0 (PMC6753122; doi:10.1038/s41598-019-49585-0)
Supplement: Supplementary file 1 — Supplementary data processing Knitr script and data [file 41598_2019_49585_MOESM1_ESM.zip › SuplMater - Copy/data/NI_RBI_data.csv]

	Test	AvgModulus	AvgHardness	DriftCorrection	Time	TipName	Temperature	Xposition	Yposition	Usable	Sample	lcoord	dpa	HotX	ColdX	T
1	1	130.1	2.05	0.017	1899-12-31 18:56:23	TB21848 CSM 50 1000 031117	27.7	102125	173171.9	1	RBI1_02	1.176788587	0	NA	NA	481.7313442
2	2	136.9	2.16	0.014	1899-12-31 19:13:49	TB21848 CSM 50 1000 031117	27.7	101875	173171.9	1	RBI1_02	1.161292591	0	NA	NA	476.9797317
3	3	140.2	2.28	0.022	1899-12-31 19:22:09	TB21848 CSM 50 1000 031117	27.7	101625	173171.9	1	RBI1_02	1.145796595	0	NA	NA	472.2281192
4	4	150.4	2.35	0.012	1899-12-31 19:30:16	TB21848 CSM 50 1000 031117	27.7	101375	173171.9	1	RBI1_02	1.130300599	0	NA	NA	467.4765067
5	5	147.2	2.45	0.012	1899-12-31 19:38:26	TB21848 CSM 50 1000 031117	27.7	101125	173171.9	1	RBI1_02	1.114804604	0	NA	NA	462.7248942
6	6	NA	NA	0.645	1899-12-31 19:46:44	TB21848 CSM 50 1000 031117	27.7	100874.9	173171.9	0	RBI1_02	1.099302409	0	NA	NA	457.971381
7	7	136.1	2.36	0.01	1899-12-31 19:51:43	TB21848 CSM 50 1000 031117	27.7	100625	173171.9	1	RBI1_02	1.083812612	0	NA	NA	453.2216692
8	8	134.3	2.31	0.018	1899-12-31 20:05:48	TB21848 CSM 50 1000 031117	27.7	100374.9	173171.9	1	RBI1_02	1.068310418	0	NA	NA	448.468156
9	9	132.7	2.2	0.015	1899-12-31 20:13:55	TB21848 CSM 50 1000 031117	27.7	100125	173171.9	1	RBI1_02	1.05282062	0	NA	NA	443.7184442
10	10	141.4	2.45	0.008	1899-12-31 20:21:59	TB21848 CSM 50 1000 031117	27.7	99875	173171.9	1	RBI1_02	1.037324624	0	NA	NA	438.9668317
11	11	136.9	2.42	0.002	1899-12-31 20:30:12	TB21848 CSM 50 1000 031117	27.7	99625	173171.9	1	RBI1_02	1.021828629	0	NA	NA	434.2152192
12	12	136.2	2.52	0.002	1899-12-31 20:38:27	TB21848 CSM 50 1000 031117	27.7	99374.9	173171.9	1	RBI1_02	1.006326434	0	NA	NA	429.461706
13	13	140.5	2.4	0.004	1899-12-31 20:46:48	TB21848 CSM 50 1000 031117	27.7	99124.9	173171.9	1	RBI1_02	0.990830438	0	NA	NA	424.7100935
14	14	152	2.67	0.007	1899-12-31 20:55:05	TB21848 CSM 50 1000 031117	27.7	98875	173171.9	1	RBI1_02	0.975340641	0	NA	NA	419.9603817
15	15	147.4	2.55	0.006	1899-12-31 21:02:58	TB21848 CSM 50 1000 031117	27.7	98625	173171.9	1	RBI1_02	0.959844645	0	NA	NA	415.2087692
16	16	147.8	2.58	0.003	1899-12-31 21:12:01	TB21848 CSM 50 1000 031117	27.7	98375	173171.9	1	RBI1_02	0.944348649	0	NA	NA	410.4571567
17	17	142.7	2.33	0.013	1899-12-31 21:20:22	TB21848 CSM 50 1000 031117	27.7	98124.9	173171.9	1	RBI1_02	0.928846455	0	NA	NA	405.7036435
18	18	143	2.47	0.015	1899-12-31 21:28:37	TB21848 CSM 50 1000 031117	27.7	97875	173171.9	1	RBI1_02	0.913356658	0	NA	NA	400.9539317
19	19	147.7	2.59	0.026	1899-12-31 21:36:38	TB21848 CSM 50 1000 031117	27.7	97625	173171.9	1	RBI1_02	0.897860662	0	NA	NA	396.2023192
20	20	143.5	2.43	0.003	1899-12-31 21:44:31	TB21848 CSM 50 1000 031117	27.7	97375	173171.9	1	RBI1_02	0.882364666	0	NA	NA	391.4507067
21	21	145.3	2.38	0.001	1899-12-31 21:53:20	TB21848 CSM 50 1000 031117	27.7	97125	173171.9	1	RBI1_02	0.86686867	0	NA	NA	386.6990942
22	22	153.4	2.68	-0.012	1899-12-31 22:01:32	TB21848 CSM 50 1000 031117	27.7	96875	173171.9	1	RBI1_02	0.851372674	0	NA	NA	381.9474817
23	23	137.2	2.08	0	1899-12-31 22:10:04	TB21848 CSM 50 1000 031117	27.7	96625	173171.9	1	RBI1_02	0.835876679	0	NA	NA	377.1958692
24	24	138.8	2.38	-0.001	1899-12-31 22:17:56	TB21848 CSM 50 1000 031117	27.7	96375	173171.9	1	RBI1_02	0.820380683	0	NA	NA	372.4442567
25	25	134.3	2.23	0.012	1899-12-31 22:26:05	TB21848 CSM 50 1000 031117	27.7	96125	173171.9	1	RBI1_02	0.804884687	0	NA	NA	367.6926442
26	26	152.2	2.7	0.003	1899-12-31 22:34:28	TB21848 CSM 50 1000 031117	27.7	95875	173171.9	1	RBI1_02	0.789388691	0	NA	NA	362.9410317
27	27	NA	NA	0.538	1899-12-31 22:42:56	TB21848 CSM 50 1000 031117	27.7	95625	173171.9	0	RBI1_02	0.773892695	0	NA	NA	358.1894192
28	28	144	2.4	-0.005	1899-12-31 22:47:59	TB21848 CSM 50 1000 031117	27.7	95375	173171.9	1	RBI1_02	0.758396699	0	NA	NA	353.4378067
29	29	145.1	2.45	-0.002	1899-12-31 23:02:15	TB21848 CSM 50 1000 031117	27.7	95125	173171.9	1	RBI1_02	0.742900704	0	NA	NA	348.6861942
30	30	142.7	2.33	0.002	1899-12-31 23:10:19	TB21848 CSM 50 1000 031117	27.7	94875	173171.9	1	RBI1_02	0.727404708	0	NA	NA	343.9345817
31	31	145.2	2.31	-0.014	1899-12-31 23:18:21	TB21848 CSM 50 1000 031117	27.7	94625	173171.9	1	RBI1_02	0.711908712	0	NA	NA	339.1829692
32	32	149.3	2.53	-0.006	1899-12-31 23:26:11	TB21848 CSM 50 1000 031117	27.7	94375	173171.9	1	RBI1_02	0.696412716	0	NA	NA	334.4313567
33	33	147.9	2.61	-0.011	1899-12-31 23:35:08	TB21848 CSM 50 1000 031117	27.7	94125	173171.9	1	RBI1_02	0.68091672	0	NA	NA	329.6797442
34	34	143.2	2.41	0.022	1899-12-31 23:43:49	TB21848 CSM 50 1000 031117	27.7	93875	173171.9	1	RBI1_02	0.665420724	0	NA	NA	324.9281317
35	35	147.1	2.57	-0.008	1899-12-31 23:51:52	TB21848 CSM 50 1000 031117	27.7	93625	173171.9	1	RBI1_02	0.649924728	0	NA	NA	320.1765192
36	36	133.6	2.49	-0.001	1899-12-31 00:00:04	TB21848 CSM 50 1000 031117	27.7	93375	173171.9	1	RBI1_02	0.634428733	0	NA	NA	315.4249067
37	37	138.2	2.24	-0.008	1899-12-31 00:08:26	TB21848 CSM 50 1000 031117	27.7	93125	173171.9	1	RBI1_02	0.618932737	0	NA	NA	310.6732942
38	38	137.3	2.24	0.009	1899-12-31 00:16:42	TB21848 CSM 50 1000 031117	27.7	92875.1	173171.9	1	RBI1_02	0.603442939	0	NA	NA	305.9235823
39	39	140.8	2.38	-0.007	1899-12-31 00:25:02	TB21848 CSM 50 1000 031117	27.7	92625	173171.9	1	RBI1_02	0.587940745	0	NA	NA	301.1700692
40	40	158.3	2.63	0.003	1899-12-31 00:33:27	TB21848 CSM 50 1000 031117	27.7	92375	173171.9	1	RBI1_02	0.572444749	0	NA	NA	296.4184567
41	41	141.9	2.24	0.003	1899-12-31 00:41:34	TB21848 CSM 50 1000 031117	27.7	92125	173171.9	1	RBI1_02	0.556948753	0	NA	NA	291.6668442
42	42	62	0.66	0.004	1899-12-31 00:49:50	TB21848 CSM 50 1000 031117	27.7	91875	173171.9	0	RBI1_02	0.541452758	0	NA	NA	286.9152317
43	43	130	2.07	0	1899-12-31 00:58:00	TB21848 CSM 50 1000 031117	27.7	91625	173171.9	1	RBI1_02	0.525956762	0	NA	NA	282.1636192
44	44	142.3	2.4	0.002	1899-12-31 01:06:04	TB21848 CSM 50 1000 031117	27.6	91375	173171.9	1	RBI1_02	0.510460766	0	NA	NA	277.4120067
45	45	154.7	2.37	0.008	1899-12-31 01:14:36	TB21848 CSM 50 1000 031117	27.6	91125	173171.9	1	RBI1_02	0.49496477	0	NA	NA	272.6603942
46	46	NA	NA	0.013	1899-12-31 01:22:20	TB21848 CSM 50 1000 031117	27.7	90875	173171.9	0	RBI1_02	0.479468774	0	NA	NA	267.9087817
47	47	141.7	2.24	0.003	1899-12-31 01:29:44	TB21848 CSM 50 1000 031117	27.7	90625	173171.9	1	RBI1_02	0.463972778	0	NA	NA	263.1571692
48	48	135.2	2.2	-0.003	1899-12-31 01:40:18	TB21848 CSM 50 1000 031117	27.7	90375	173171.9	1	RBI1_02	0.448476783	0	NA	NA	258.4055567
49	49	143.1	2.42	-0.004	1899-12-31 01:48:29	TB21848 CSM 50 1000 031117	27.6	90125	173171.9	1	RBI1_02	0.432980787	0	NA	NA	253.6539442
50	50	140	2.39	-0.009	1899-12-31 01:56:42	TB21848 CSM 50 1000 031117	27.6	89875	173171.9	1	RBI1_02	0.417484791	0	NA	NA	248.9023317
51	51	135.7	2.2	0.002	1899-12-31 02:05:00	TB21848 CSM 50 1000 031117	27.7	89625	173171.9	1	RBI1_02	0.401988795	0	NA	NA	244.1507192
52	52	145.5	2.45	-0.014	1899-12-31 02:13:13	TB21848 CSM 50 1000 031117	27.7	89375	173171.9	1	RBI1_02	0.386492799	0	NA	NA	239.3991067
53	53	133.1	2.39	0.005	1899-12-31 02:21:28	TB21848 CSM 50 1000 031117	27.6	89125	173171.9	1	RBI1_02	0.370996803	0	NA	NA	234.6474942
54	54	152.2	2.65	0.008	1899-12-31 02:29:39	TB21848 CSM 50 1000 031117	27.6	88875	173171.9	1	RBI1_02	0.355500808	0	NA	NA	229.8958817
55	55	139.3	2.36	0.001	1899-12-31 02:37:40	TB21848 CSM 50 1000 031117	27.6	88625	173171.9	1	RBI1_02	0.340004812	0	NA	NA	225.1442692
56	56	145.7	2.38	-0.004	1899-12-31 02:45:44	TB21848 CSM 50 1000 031117	27.6	88375	173171.9	1	RBI1_02	0.324508816	0	NA	NA	220.3926567
57	57	150.7	2	0.004	1899-12-31 02:53:59	TB21848 CSM 50 1000 031117	27.6	88125	173171.9	1	RBI1_02	0.30901282	0	NA	NA	215.6410442
58	58	129.4	1.85	-0.016	1899-12-31 03:01:53	TB21848 CSM 50 1000 031117	27.6	87874.9	173171.9	1	RBI1_02	0.293510626	0	NA	NA	210.8875311
59	59	152.2	2.39	-0.01	1899-12-31 03:09:49	TB21848 CSM 50 1000 031117	27.6	87625	173171.9	1	RBI1_02	0.278020828	0	NA	NA	206.1378192
60	60	143	2.4	-0.004	1899-12-31 03:18:14	TB21848 CSM 50 1000 031117	27.6	87375	173171.9	1	RBI1_02	0.262524833	0	NA	NA	201.3862067
61	61	144.5	2.57	-0.006	1899-12-31 03:26:53	TB21848 CSM 50 1000 031117	27.7	87125	173171.9	1	RBI1_02	0.247028837	0	NA	NA	196.6345942
62	62	129.1	1.69	-0.007	1899-12-31 03:34:34	TB21848 CSM 50 1000 031117	27.6	86875	173171.9	1	RBI1_02	0.231532841	0	NA	NA	191.8829817
63	63	149.1	2.57	-0.008	1899-12-31 03:43:06	TB21848 CSM 50 1000 031117	27.6	86625.1	173171.9	1	RBI1_02	0.216043044	0	NA	NA	187.1332699
64	64	136.9	2.3	-0.015	1899-12-31 03:51:13	TB21848 CSM 50 1000 031117	27.6	86375	173171.9	1	RBI1_02	0.200540849	0	NA	NA	182.3797567
65	65	120.7	1.85	-0.016	1899-12-31 03:59:31	TB21848 CSM 50 1000 031117	27.6	86125	173171.9	1	RBI1_02	0.185044853	0	NA	NA	177.6281442
66	66	124.5	1.98	-0.016	1899-12-31 04:07:52	TB21848 CSM 50 1000 031117	27.6	85875	173171.9	1	RBI1_02	0.169548858	0	NA	NA	172.8765317
67	67	141.4	2.53	-0.015	1899-12-31 04:15:31	TB21848 CSM 50 1000 031117	27.6	85625	173171.9	1	RBI1_02	0.154052862	0	NA	NA	168.1249192
68	68	136.5	2.48	-0.009	1899-12-31 04:24:22	TB21848 CSM 50 1000 031117	27.6	85375	173171.9	1	RBI1_02	0.138556866	0	NA	NA	163.3733067
69	69	128.1	2.16	0.002	1899-12-31 04:32:20	TB21848 CSM 50 1000 031117	27.6	85124.95	173171.9	1	RBI1_02	0.123057771	0	NA	NA	158.6207439
70	70	136.5	2.27	-0.008	1899-12-31 04:40:27	TB21848 CSM 50 1000 031117	27.6	84875	173171.9	1	RBI1_02	0.107564874	0	NA	NA	153.8700817
71	71	135.9	2.29	-0.005	1899-12-31 04:48:33	TB21848 CSM 50 1000 031117	27.6	84625	173171.9	1	RBI1_02	0.092068878	0	NA	NA	149.1184692
72	72	130.6	2.11	-0.005	1899-12-31 04:56:35	TB21848 CSM 50 1000 031117	27.6	84375	173171.9	1	RBI1_02	0.076572883	0	NA	NA	144.3668567
73	73	137.2	1.99	-0.001	1899-12-31 05:04:52	TB21848 CSM 50 1000 031117	27.6	84125	173171.9	1	RBI1_02	0.061076887	0	NA	NA	139.6152442
74	74	139.8	2.3	-0.001	1899-12-31 05:12:47	TB21848 CSM 50 1000 031117	27.6	83875	173171.9	1	RBI1_02	0.045580891	0	NA	NA	134.8636317
75	75	135.3	1.93	-0.004	1899-12-31 05:20:54	TB21848 CSM 50 1000 031117	27.6	83625	173171.9	1	RBI1_02	0.030084895	0	NA	NA	130.1120192
76	76	141.3	2.54	-0.014	1899-12-31 05:28:54	TB21848 CSM 50 1000 031117	27.6	83375	173171.9	1	RBI1_02	0.014588899	0	NA	NA	125.3604067
77	77	130.9	2.33	-0.008	1899-12-31 05:37:13	TB21848 CSM 50 1000 031117	27.6	83125	173171.9	1	RBI1_02	-0.000907097	0	NA	NA	120.6087942
78	78	142.3	2.38	-0.01	1899-12-31 05:45:19	TB21848 CSM 50 1000 031117	27.6	82875	173171.9	1	RBI1_02	-0.016403092	0	NA	NA	115.8571817
79	79	146.3	2.63	-0.01	1899-12-31 05:53:23	TB21848 CSM 50 1000 031117	27.6	82625	173171.9	1	RBI1_02	-0.031899088	0	NA	NA	111.1055692
80	80	135.3	2.41	0.005	1899-12-31 06:01:12	TB21848 CSM 50 1000 031117	27.6	82375	173171.9	1	RBI1_02	-0.047395084	0	NA	NA	106.3539567
81	1	127.4	1.98	0.006	1899-12-31 09:00:09	TB21848 CSM 50 1000 031117	27.3	101304.3	169008.7	1	RBI1_03	1.095493209	0	NA	NA	456.8033474
82	2	137.7	2.03	0.021	1899-12-31 09:08:46	TB21848 CSM 50 1000 031117	27.2	101054.3	169008.7	1	RBI1_03	1.079997213	0	NA	NA	452.0517349
83	3	134.5	1.79	0.021	1899-12-31 09:15:50	TB21848 CSM 50 1000 031117	27.2	100804.3	169008.7	1	RBI1_03	1.064501217	0	NA	NA	447.3001224
84	4	139.3	2.26	0.045	1899-12-31 09:23:02	TB21848 CSM 50 1000 031117	27.3	100554.3	169008.7	1	RBI1_03	1.049005221	0	NA	NA	442.5485099
85	5	139.6	2.27	0.04	1899-12-31 09:29:58	TB21848 CSM 50 1000 031117	27.3	100304.3	169008.7	1	RBI1_03	1.033509226	0	NA	NA	437.7968974
86	6	128.3	1.99	0.03	1899-12-31 09:37:28	TB21848 CSM 50 1000 031117	27.3	100054.3	169008.7	1	RBI1_03	1.01801323	0	NA	NA	433.0452849
87	7	141	2.25	0.023	1899-12-31 09:43:52	TB21848 CSM 50 1000 031117	27.2	99804.3	169008.7	1	RBI1_03	1.002517234	0	NA	NA	428.2936724
88	8	129.3	2.07	0.03	1899-12-31 09:52:54	TB21848 CSM 50 1000 031117	27.2	99554.3	169008.7	1	RBI1_03	0.987021238	0	NA	NA	423.5420599
89	9	131.5	2.04	0.042	1899-12-31 09:59:05	TB21848 CSM 50 1000 031117	27.3	99304.2	169008.7	1	RBI1_03	0.971519044	0	NA	NA	418.7885468
90	10	136.9	1.93	0.057	1899-12-31 10:08:31	TB21848 CSM 50 1000 031117	27.3	99054.2	169008.7	1	RBI1_03	0.956023048	0	NA	NA	414.0369343
91	11	146.7	2.25	0.029	1899-12-31 10:14:32	TB21848 CSM 50 1000 031117	27.3	98804.3	169008.7	1	RBI1_03	0.940533251	0	NA	NA	409.2872224
92	12	156	2.67	0.046	1899-12-31 10:24:35	TB21848 CSM 50 1000 031117	27.3	98554.3	169008.7	1	RBI1_03	0.925037255	0	NA	NA	404.5356099
93	13	143.5	2.38	0.021	1899-12-31 10:30:45	TB21848 CSM 50 1000 031117	27.3	98304.3	169008.7	1	RBI1_03	0.909541259	0	NA	NA	399.7839974
94	14	155.2	2.47	0.064	1899-12-31 10:39:54	TB21848 CSM 50 1000 031117	27.3	98054.2	169008.7	1	RBI1_03	0.894039065	0	NA	NA	395.0304843
95	15	157	2.72	0.051	1899-12-31 10:46:12	TB21848 CSM 50 1000 031117	27.3	97804.3	169008.7	1	RBI1_03	0.878549267	0	NA	NA	390.2807724
96	16	151	2.64	0.057	1899-12-31 10:55:43	TB21848 CSM 50 1000 031117	27.3	97554.3	169008.7	1	RBI1_03	0.863053271	0	NA	NA	385.5291599
97	17	149.5	2.51	0.051	1899-12-31 11:01:22	TB21848 CSM 50 1000 031117	27.4	97304.3	169008.7	1	RBI1_03	0.847557276	0	NA	NA	380.7775474
98	18	139	2.37	0.063	1899-12-31 11:12:01	TB21848 CSM 50 1000 031117	27.4	97054.2	169008.7	1	RBI1_03	0.832055081	0	NA	NA	376.0240343
99	19	147.2	2.64	0.057	1899-12-31 11:18:19	TB21848 CSM 50 1000 031117	27.4	96804.3	169008.7	1	RBI1_03	0.816565284	0	NA	NA	371.2743224
100	20	144.1	2.43	0.059	1899-12-31 11:27:22	TB21848 CSM 50 1000 031117	27.4	96554.3	169008.7	1	RBI1_03	0.801069288	0	NA	NA	366.5227099
101	21	140.7	2.35	0.047	1899-12-31 11:33:38	TB21848 CSM 50 1000 031117	27.4	96304.3	169008.7	1	RBI1_03	0.785573292	0	NA	NA	361.7710974
102	22	143.1	2.57	0.066	1899-12-31 11:42:34	TB21848 CSM 50 1000 031117	27.4	96054.3	169008.7	1	RBI1_03	0.770077296	0	NA	NA	357.0194849
103	23	147.4	2.35	0.041	1899-12-31 11:49:08	TB21848 CSM 50 1000 031117	27.4	95804.3	169008.7	1	RBI1_03	0.754581301	0	NA	NA	352.2678724
104	24	144.7	2.24	0.053	1899-12-31 11:57:38	TB21848 CSM 50 1000 031117	27.4	95554.3	169008.7	1	RBI1_03	0.739085305	0	NA	NA	347.51626
105	25	155	2.37	0.053	1899-12-31 12:04:17	TB21848 CSM 50 1000 031117	27.4	95304.3	169008.7	1	RBI1_03	0.723589309	0	NA	NA	342.7646475
106	26	150.8	2.79	0.062	1899-12-31 12:12:16	TB21848 CSM 50 1000 031117	27.4	95054.3	169008.7	1	RBI1_03	0.708093313	0	NA	NA	338.013035
107	27	149.2	2.64	0.076	1899-12-31 12:19:04	TB21848 CSM 50 1000 031117	27.4	94804.3	169008.7	1	RBI1_03	0.692597317	0	NA	NA	333.2614225
108	28	140.1	2.46	0.04	1899-12-31 12:27:27	TB21848 CSM 50 1000 031117	27.4	94554.2	169008.7	1	RBI1_03	0.677095123	0	NA	NA	328.5079093
109	29	143.3	2.42	0.064	1899-12-31 12:33:37	TB21848 CSM 50 1000 031117	27.4	94304.2	169008.7	1	RBI1_03	0.661599127	0	NA	NA	323.7562968
110	30	155.3	2.63	0.058	1899-12-31 12:43:14	TB21848 CSM 50 1000 031117	27.4	94054.3	169008.7	1	RBI1_03	0.64610933	0	NA	NA	319.006585
111	31	142.4	2.37	0.054	1899-12-31 12:49:35	TB21848 CSM 50 1000 031117	27.5	93804.3	169008.7	1	RBI1_03	0.630613334	0	NA	NA	314.2549725
112	32	141	2.52	0.044	1899-12-31 12:58:32	TB21848 CSM 50 1000 031117	27.4	93554.3	169008.7	1	RBI1_03	0.615117338	0	NA	NA	309.50336
113	33	153.4	2.48	0.055	1899-12-31 13:05:20	TB21848 CSM 50 1000 031117	27.5	93304.4	169008.7	1	RBI1_03	0.599627541	0	NA	NA	304.7536481
114	34	149.2	2.66	0.071	1899-12-31 13:13:21	TB21848 CSM 50 1000 031117	27.5	93054.3	169008.7	1	RBI1_03	0.584125346	0	NA	NA	300.000135
115	35	144.7	2.56	0.068	1899-12-31 13:19:24	TB21848 CSM 50 1000 031117	27.5	92804.3	169008.7	1	RBI1_03	0.568629351	0	NA	NA	295.2485225
116	36	123.9	2.05	0.067	1899-12-31 13:29:13	TB21848 CSM 50 1000 031117	27.5	92554.3	169008.7	1	RBI1_03	0.553133355	0	NA	NA	290.49691
117	37	146.3	2.41	0.06	1899-12-31 13:35:52	TB21848 CSM 50 1000 031117	27.5	92304.3	169008.7	1	RBI1_03	0.537637359	0	NA	NA	285.7452975
118	38	150.3	2.48	0.069	1899-12-31 13:44:30	TB21848 CSM 50 1000 031117	27.5	92054.3	169008.7	1	RBI1_03	0.522141363	0	NA	NA	280.993685
119	39	145.5	2.43	0.06	1899-12-31 13:50:43	TB21848 CSM 50 1000 031117	27.5	91804.3	169008.7	1	RBI1_03	0.506645367	0	NA	NA	276.2420725
120	40	144.7	2.47	0.057	1899-12-31 13:59:54	TB21848 CSM 50 1000 031117	27.5	91554.4	169008.7	1	RBI1_03	0.49115557	0	NA	NA	271.4923606
121	41	140.7	2.38	0.048	1899-12-31 14:06:15	TB21848 CSM 50 1000 031117	27.5	91304.3	169008.7	1	RBI1_03	0.475653376	0	NA	NA	266.7388475
122	42	151.6	2.52	0.035	1899-12-31 14:14:51	TB21848 CSM 50 1000 031117	27.5	91054.3	169008.7	1	RBI1_03	0.46015738	0	NA	NA	261.987235
123	43	136.6	2.4	0.027	1899-12-31 14:21:23	TB21848 CSM 50 1000 031117	27.5	90804.3	169008.7	1	RBI1_03	0.444661384	0	NA	NA	257.2356225
124	44	150.6	2.5	0.018	1899-12-31 14:30:14	TB21848 CSM 50 1000 031117	27.5	90554.3	169008.7	1	RBI1_03	0.429165388	0	NA	NA	252.48401
125	45	152.1	2.92	0.011	1899-12-31 14:36:47	TB21848 CSM 50 1000 031117	27.6	90304.3	169008.7	1	RBI1_03	0.413669392	0	NA	NA	247.7323975
126	46	167.3	2.9	0.028	1899-12-31 14:45:14	TB21848 CSM 50 1000 031117	27.5	90054.3	169008.7	1	RBI1_03	0.398173396	0	NA	NA	242.980785
127	47	140.1	2.47	0.004	1899-12-31 14:51:14	TB21848 CSM 50 1000 031117	27.5	89804.3	169008.7	1	RBI1_03	0.382677401	0	NA	NA	238.2291725
128	48	154.4	2.65	0.017	1899-12-31 15:01:34	TB21848 CSM 50 1000 031117	27.5	89554.3	169008.7	1	RBI1_03	0.367181405	0	NA	NA	233.47756
129	49	154.6	2.55	0.024	1899-12-31 15:08:12	TB21848 CSM 50 1000 031117	27.5	89304.3	169008.7	1	RBI1_03	0.351685409	0	NA	NA	228.7259475
130	50	146.2	2.5	0.023	1899-12-31 15:16:27	TB21848 CSM 50 1000 031117	27.6	89054.3	169008.7	1	RBI1_03	0.336189413	0	NA	NA	223.974335
131	51	150.6	2.47	0.035	1899-12-31 15:22:41	TB21848 CSM 50 1000 031117	27.6	88804.25	169008.7	1	RBI1_03	0.320690318	0	NA	NA	219.2217721
132	52	143.7	2.49	0.029	1899-12-31 15:32:21	TB21848 CSM 50 1000 031117	27.5	88554.3	169008.7	1	RBI1_03	0.305197421	0	NA	NA	214.47111
133	53	142.3	2.34	0.031	1899-12-31 15:38:27	TB21848 CSM 50 1000 031117	27.6	88304.3	169008.7	1	RBI1_03	0.289701426	0	NA	NA	209.7194975
134	54	143.4	2.26	0.042	1899-12-31 15:48:12	TB21848 CSM 50 1000 031117	27.5	88054.3	169008.7	1	RBI1_03	0.27420543	0	NA	NA	204.967885
135	55	143.4	2.36	0.048	1899-12-31 15:54:46	TB21848 CSM 50 1000 031117	27.6	87804.3	169008.7	1	RBI1_03	0.258709434	0	NA	NA	200.2162725
136	56	144.8	2.54	0.06	1899-12-31 16:03:41	TB21848 CSM 50 1000 031117	27.6	87554.3	169008.7	1	RBI1_03	0.243213438	0	NA	NA	195.46466
137	57	139.4	2.36	0.057	1899-12-31 16:09:47	TB21848 CSM 50 1000 031117	27.6	87304.4	169008.7	1	RBI1_03	0.227723641	0	NA	NA	190.7149481
138	58	152.3	2.39	0.061	1899-12-31 16:19:51	TB21848 CSM 50 1000 031117	27.6	87054.3	169008.7	1	RBI1_03	0.212221446	0	NA	NA	185.961435
139	59	132.4	2.19	0.048	1899-12-31 16:26:08	TB21848 CSM 50 1000 031117	27.6	86804.3	169008.7	1	RBI1_03	0.196725451	0	NA	NA	181.2098225
140	60	147.3	2.37	0.066	1899-12-31 16:35:10	TB21848 CSM 50 1000 031117	27.6	86554.3	169008.7	1	RBI1_03	0.181229455	0	NA	NA	176.45821
141	61	149.3	2.66	0.063	1899-12-31 16:41:51	TB21848 CSM 50 1000 031117	27.7	86304.3	169008.7	1	RBI1_03	0.165733459	0	NA	NA	171.7065975
142	62	147.8	2.52	0.066	1899-12-31 16:50:13	TB21848 CSM 50 1000 031117	27.6	86054.3	169008.7	1	RBI1_03	0.150237463	0	NA	NA	166.954985
143	63	149.8	2.61	0.064	1899-12-31 16:56:32	TB21848 CSM 50 1000 031117	27.7	85804.3	169008.7	1	RBI1_03	0.134741467	0	NA	NA	162.2033725
144	64	145.8	2.53	0.066	1899-12-31 17:05:52	TB21848 CSM 50 1000 031117	27.7	85554.3	169008.7	1	RBI1_03	0.119245471	0	NA	NA	157.45176
145	65	137.3	2.42	0.055	1899-12-31 17:12:11	TB21848 CSM 50 1000 031117	27.7	85304.3	169008.7	1	RBI1_03	0.103749476	0	NA	NA	152.7001475
146	66	154.4	2.63	0.059	1899-12-31 17:21:28	TB21848 CSM 50 1000 031117	27.7	85054.3	169008.7	1	RBI1_03	0.08825348	0	NA	NA	147.948535
147	67	153.3	2.6	0.035	1899-12-31 17:27:45	TB21848 CSM 50 1000 031117	27.7	84804.3	169008.7	1	RBI1_03	0.072757484	0	NA	NA	143.1969225
148	68	147.6	2.57	0.035	1899-12-31 17:37:30	TB21848 CSM 50 1000 031117	27.7	84554.3	169008.7	1	RBI1_03	0.057261488	0	NA	NA	138.44531
149	69	131.2	2.23	0.032	1899-12-31 17:43:38	TB21848 CSM 50 1000 031117	27.7	84304.3	169008.7	1	RBI1_03	0.041765492	0	NA	NA	133.6936975
150	70	151.1	2.61	0.035	1899-12-31 17:53:13	TB21848 CSM 50 1000 031117	27.7	84054.3	169008.7	1	RBI1_03	0.026269496	0	NA	NA	128.942085
151	71	167.4	2.8	0.012	1899-12-31 17:59:53	TB21848 CSM 50 1000 031117	27.7	83804.3	169008.7	1	RBI1_03	0.010773501	0	NA	NA	124.1904725
152	72	148.6	2.36	0.025	1899-12-31 18:08:20	TB21848 CSM 50 1000 031117	27.7	83554.3	169008.7	1	RBI1_03	-0.004722495	0	NA	NA	119.43886
153	73	155.3	2.73	0.011	1899-12-31 18:14:48	TB21848 CSM 50 1000 031117	27.7	83304.3	169008.7	1	RBI1_03	-0.020218491	0	NA	NA	114.6872475
154	74	152.7	2.4	0.029	1899-12-31 18:24:08	TB21848 CSM 50 1000 031117	27.7	83054.3	169008.7	1	RBI1_03	-0.035714487	0	NA	NA	109.935635
155	75	145.2	2.59	0.012	1899-12-31 18:29:47	TB21848 CSM 50 1000 031117	27.7	82804.3	169008.7	1	RBI1_03	-0.051210483	0	NA	NA	105.1840225
156	76	140.9	2.45	0.015	1899-12-31 18:40:39	TB21848 CSM 50 1000 031117	27.7	82554.3	169008.7	1	RBI1_03	-0.066706479	0	NA	NA	100.43241
157	77	138.3	2.56	0.018	1899-12-31 18:47:01	TB21848 CSM 50 1000 031117	27.7	82304.3	169008.7	1	RBI1_03	-0.082202474	0	NA	NA	95.68079747
158	1	138.9	2.16	0.034	1899-12-31 21:35:36	TB21848 CSM 50 1000 031117	27.2	102035.1	165598.7	1	RBI1_04	1.178167858	0	NA	NA	482.1542769
159	2	149.4	2.22	0.032	1899-12-31 22:11:50	TB21848 CSM 50 1000 031117	27.2	101785.1	165598.7	1	RBI1_04	1.162671862	0	NA	NA	477.4026644
160	3	143.4	2.34	0.053	1899-12-31 22:20:16	TB21848 CSM 50 1000 031117	27.2	101535	165598.7	1	RBI1_04	1.147169668	0	NA	NA	472.6491512
161	4	138.7	2.11	0.045	1899-12-31 22:27:36	TB21848 CSM 50 1000 031117	27.2	101285.1	165598.7	1	RBI1_04	1.131679871	0	NA	NA	467.8994394
162	5	145.8	2.12	0.05	1899-12-31 22:35:35	TB21848 CSM 50 1000 031117	27.2	101035.1	165598.7	1	RBI1_04	1.116183875	0	NA	NA	463.1478269
163	6	141.1	2.27	0.037	1899-12-31 22:42:43	TB21848 CSM 50 1000 031117	27.2	100785	165598.7	1	RBI1_04	1.100681681	0	NA	NA	458.3943137
164	7	150.5	2.5	0.038	1899-12-31 22:51:07	TB21848 CSM 50 1000 031117	27.2	100535	165598.7	1	RBI1_04	1.085185685	0	NA	NA	453.6427012
165	8	152.3	2.38	0.023	1899-12-31 22:58:39	TB21848 CSM 50 1000 031117	27.2	100285	165598.7	1	RBI1_04	1.069689689	0	NA	NA	448.8910887
166	9	148.6	2.5	0.031	1899-12-31 23:06:36	TB21848 CSM 50 1000 031117	27.2	100034.9	165598.7	1	RBI1_04	1.054187495	0	NA	NA	444.1375756
167	10	136.1	2.3	0.041	1899-12-31 23:13:37	TB21848 CSM 50 1000 031117	27.2	99785	165598.7	1	RBI1_04	1.038697697	0	NA	NA	439.3878637
168	11	150.6	2.47	0.035	1899-12-31 23:22:30	TB21848 CSM 50 1000 031117	27.2	99535	165598.7	1	RBI1_04	1.023201701	0	NA	NA	434.6362512
169	12	149.6	2.35	0.042	1899-12-31 23:29:53	TB21848 CSM 50 1000 031117	27.2	99284.9	165598.7	1	RBI1_04	1.007699507	0	NA	NA	429.8827381
170	13	152.2	2.59	0.021	1899-12-31 23:37:49	TB21848 CSM 50 1000 031117	27.3	99035	165598.7	1	RBI1_04	0.99220971	0	NA	NA	425.1330262
171	14	147.5	2.64	0.032	1899-12-31 23:45:19	TB21848 CSM 50 1000 031117	27.3	98785	165598.7	1	RBI1_04	0.976713714	0	NA	NA	420.3814137
172	15	154.6	2.69	0.027	1899-12-31 23:53:20	TB21848 CSM 50 1000 031117	27.3	98535	165598.7	1	RBI1_04	0.961217718	0	NA	NA	415.6298012
173	16	152.5	2.6	0.031	1899-12-31 00:01:02	TB21848 CSM 50 1000 031117	27.2	98285	165598.7	1	RBI1_04	0.945721722	0	NA	NA	410.8781887
174	17	146.7	2.37	0.043	1899-12-31 00:08:32	TB21848 CSM 50 1000 031117	27.3	98034.9	165598.7	1	RBI1_04	0.930219528	0	NA	NA	406.1246756
175	18	146.1	2.46	0.023	1899-12-31 00:16:28	TB21848 CSM 50 1000 031117	27.3	97784.95	165598.7	1	RBI1_04	0.914726631	0	NA	NA	401.3740134
176	19	149.4	2.47	0.006	1899-12-31 00:23:52	TB21848 CSM 50 1000 031117	27.3	97535	165598.7	1	RBI1_04	0.899233735	0	NA	NA	396.6233512
177	20	156.4	2.61	0.014	1899-12-31 00:32:23	TB21848 CSM 50 1000 031117	27.3	97285	165598.7	1	RBI1_04	0.883737739	0	NA	NA	391.8717387
178	21	143.3	2.42	0.01	1899-12-31 00:39:47	TB21848 CSM 50 1000 031117	27.3	97034.95	165598.7	1	RBI1_04	0.868238644	0	NA	NA	387.1191759
179	22	148.3	2.46	0.026	1899-12-31 00:48:03	TB21848 CSM 50 1000 031117	27.3	96785	165598.6	1	RBI1_04	0.852745747	0	NA	NA	382.3685137
180	23	146.3	2.54	0.017	1899-12-31 00:55:53	TB21848 CSM 50 1000 031117	27.3	96535	165598.7	1	RBI1_04	0.837249751	0	NA	NA	377.6169012
181	24	134.3	2.31	0.021	1899-12-31 01:03:05	TB21848 CSM 50 1000 031117	27.3	96285.1	165598.7	1	RBI1_04	0.821759954	0	NA	NA	372.8671894
182	25	151.5	2.6	0.017	1899-12-31 01:11:56	TB21848 CSM 50 1000 031117	27.3	96034.9	165598.7	1	RBI1_04	0.806251561	0	NA	NA	368.1117756
183	26	140.7	2.56	0.017	1899-12-31 01:19:09	TB21848 CSM 50 1000 031117	27.3	95785	165598.7	1	RBI1_04	0.790761764	0	NA	NA	363.3620637
184	27	137.9	2.11	0.016	1899-12-31 01:28:02	TB21848 CSM 50 1000 031117	27.2	95535	165598.7	1	RBI1_04	0.775265768	0	NA	NA	358.6104512
185	28	148.2	2.41	0.015	1899-12-31 01:35:32	TB21848 CSM 50 1000 031117	27.3	95285	165598.7	1	RBI1_04	0.759769772	0	NA	NA	353.8588387
186	29	155.2	2.5	0.035	1899-12-31 01:43:36	TB21848 CSM 50 1000 031117	27.3	95035	165598.7	1	RBI1_04	0.744273776	0	NA	NA	349.1072262
187	30	145	2.59	0.027	1899-12-31 01:50:49	TB21848 CSM 50 1000 031117	27.3	94785	165598.7	1	RBI1_04	0.728777781	0	NA	NA	344.3556137
188	31	150.2	2.26	0.033	1899-12-31 01:59:23	TB21848 CSM 50 1000 031117	27.3	94535	165598.7	1	RBI1_04	0.713281785	0	NA	NA	339.6040012
189	32	145.2	2.57	0.014	1899-12-31 02:06:55	TB21848 CSM 50 1000 031117	27.3	94285	165598.7	1	RBI1_04	0.697785789	0	NA	NA	334.8523887
190	33	138.9	2.32	0.007	1899-12-31 02:14:57	TB21848 CSM 50 1000 031117	27.3	94035	165598.7	1	RBI1_04	0.682289793	0	NA	NA	330.1007762
191	34	149.1	2.68	0.033	1899-12-31 02:22:23	TB21848 CSM 50 1000 031117	27.3	93785	165598.7	1	RBI1_04	0.666793797	0	NA	NA	325.3491637
192	35	156	2.72	0.024	1899-12-31 02:30:27	TB21848 CSM 50 1000 031117	27.3	93535	165598.7	1	RBI1_04	0.651297801	0	NA	NA	320.5975512
193	36	152.4	2.6	0.017	1899-12-31 02:38:05	TB21848 CSM 50 1000 031117	27.2	93285	165598.7	1	RBI1_04	0.635801806	0	NA	NA	315.8459387
194	37	139.5	2.43	0.023	1899-12-31 02:45:56	TB21848 CSM 50 1000 031117	27.3	93035	165598.7	1	RBI1_04	0.62030581	0	NA	NA	311.0943262
195	38	122.1	2.07	0.01	1899-12-31 02:53:02	TB21848 CSM 50 1000 031117	27.3	92785	165598.7	1	RBI1_04	0.604809814	0	NA	NA	306.3427137
196	39	157.4	2.7	0.028	1899-12-31 03:02:00	TB21848 CSM 50 1000 031117	27.3	92535	165598.7	1	RBI1_04	0.589313818	0	NA	NA	301.5911012
197	40	156.1	2.89	0.009	1899-12-31 03:09:37	TB21848 CSM 50 1000 031117	27.3	92285	165598.7	1	RBI1_04	0.573817822	0	NA	NA	296.8394887
198	41	112.2	1.67	0.002	1899-12-31 03:17:06	TB21848 CSM 50 1000 031117	27.3	92034.9	165598.7	1	RBI1_04	0.558315628	0	NA	NA	292.0859756
199	42	153.3	2.52	0.001	1899-12-31 03:25:03	TB21848 CSM 50 1000 031117	27.3	91785.1	165598.7	1	RBI1_04	0.542832029	0	NA	NA	287.3381644
200	43	150.8	2.51	0.015	1899-12-31 03:32:29	TB21848 CSM 50 1000 031117	27.3	91534.9	165598.7	1	RBI1_04	0.527323636	0	NA	NA	282.5827506
201	44	131.1	1.9	0.009	1899-12-31 03:40:54	TB21848 CSM 50 1000 031117	27.3	91285	165598.7	1	RBI1_04	0.511833839	0	NA	NA	277.8330387
202	45	148.4	2.46	0.002	1899-12-31 03:47:49	TB21848 CSM 50 1000 031117	27.3	91035	165598.7	1	RBI1_04	0.496337843	0	NA	NA	273.0814262
203	46	212.1	3.19	0.012	1899-12-31 03:57:06	TB21848 CSM 50 1000 031117	27.3	90785	165598.7	0	RBI1_04	0.480841847	0	NA	NA	268.3298137
204	47	137.9	2.49	-0.011	1899-12-31 04:03:16	TB21848 CSM 50 1000 031117	27.3	90535	165598.7	1	RBI1_04	0.465345851	0	NA	NA	263.5782012
205	48	150.6	2.62	0.016	1899-12-31 04:15:11	TB21848 CSM 50 1000 031117	27.3	90285	165598.7	1	RBI1_04	0.449849856	0	NA	NA	258.8265887
206	49	144.1	2.48	0.013	1899-12-31 04:22:45	TB21848 CSM 50 1000 031117	27.3	90035	165598.7	1	RBI1_04	0.43435386	0	NA	NA	254.0749762
207	50	153.4	2.6	0.002	1899-12-31 04:30:26	TB21848 CSM 50 1000 031117	27.3	89785	165598.7	1	RBI1_04	0.418857864	0	NA	NA	249.3233637
208	51	149.1	2.72	0	1899-12-31 04:38:01	TB21848 CSM 50 1000 031117	27.3	89535	165598.7	1	RBI1_04	0.403361868	0	NA	NA	244.5717512
209	52	148.9	2.54	0	1899-12-31 04:45:25	TB21848 CSM 50 1000 031117	27.3	89285	165598.7	1	RBI1_04	0.387865872	0	NA	NA	239.8201387
210	53	151.3	2.61	0.005	1899-12-31 04:53:37	TB21848 CSM 50 1000 031117	27.3	89034.9	165598.7	1	RBI1_04	0.372363678	0	NA	NA	235.0666256
211	54	140.2	2.32	-0.003	1899-12-31 05:01:01	TB21848 CSM 50 1000 031117	27.3	88785	165598.7	1	RBI1_04	0.356873881	0	NA	NA	230.3169137
212	55	144.9	2.43	0.002	1899-12-31 05:09:14	TB21848 CSM 50 1000 031117	27.3	88535	165598.7	1	RBI1_04	0.341377885	0	NA	NA	225.5653012
213	56	148.3	2.54	0.002	1899-12-31 05:16:04	TB21848 CSM 50 1000 031117	27.3	88284.9	165598.7	1	RBI1_04	0.325875691	0	NA	NA	220.8117881
214	57	150.4	2.4	-0.018	1899-12-31 05:25:57	TB21848 CSM 50 1000 031117	27.3	88034.9	165598.7	1	RBI1_04	0.310379695	0	NA	NA	216.0601756
215	58	148.8	2.5	-0.009	1899-12-31 05:33:11	TB21848 CSM 50 1000 031117	27.3	87784.9	165598.7	1	RBI1_04	0.294883699	0	NA	NA	211.3085631
216	59	136.1	2.43	-0.002	1899-12-31 05:41:52	TB21848 CSM 50 1000 031117	27.3	87534.9	165598.7	1	RBI1_04	0.279387703	0	NA	NA	206.5569506
217	60	146.9	2.53	-0.02	1899-12-31 05:49:21	TB21848 CSM 50 1000 031117	27.3	87284.9	165598.7	1	RBI1_04	0.263891707	0	NA	NA	201.8053381
218	61	153.4	2.59	-0.004	1899-12-31 05:57:14	TB21848 CSM 50 1000 031117	27.3	87034.9	165598.7	1	RBI1_04	0.248395711	0	NA	NA	197.0537256
219	62	120.8	1.92	-0.011	1899-12-31 06:04:47	TB21848 CSM 50 1000 031117	27.2	86784.9	165598.7	1	RBI1_04	0.232899716	0	NA	NA	192.3021131
220	63	144.9	2.49	-0.004	1899-12-31 06:12:25	TB21848 CSM 50 1000 031117	27.3	86535	165598.7	1	RBI1_04	0.217409918	0	NA	NA	187.5524012
221	64	146.8	2.29	-0.001	1899-12-31 06:20:08	TB21848 CSM 50 1000 031117	27.3	86285	165598.7	1	RBI1_04	0.201913922	0	NA	NA	182.8007887
222	65	152.5	2.6	-0.008	1899-12-31 06:27:17	TB21848 CSM 50 1000 031117	27.3	86035	165598.7	1	RBI1_04	0.186417926	0	NA	NA	178.0491762
223	66	135.8	2.24	-0.01	1899-12-31 06:36:01	TB21848 CSM 50 1000 031117	27.2	85785	165598.7	1	RBI1_04	0.170921931	0	NA	NA	173.2975637
224	67	147.5	2.56	-0.002	1899-12-31 06:42:55	TB21848 CSM 50 1000 031117	27.2	85535	165598.7	1	RBI1_04	0.155425935	0	NA	NA	168.5459512
225	68	136.6	2.42	0.002	1899-12-31 06:51:54	TB21848 CSM 50 1000 031117	27.3	85285	165598.7	1	RBI1_04	0.139929939	0	NA	NA	163.7943387
226	69	151.8	2.63	0	1899-12-31 06:59:11	TB21848 CSM 50 1000 031117	27.2	85035	165598.7	1	RBI1_04	0.124433943	0	NA	NA	159.0427262
227	70	134.3	2.29	-0.006	1899-12-31 07:07:23	TB21848 CSM 50 1000 031117	27.3	84785	165598.7	1	RBI1_04	0.108937947	0	NA	NA	154.2911137
228	71	145.1	2.64	-0.005	1899-12-31 07:14:40	TB21848 CSM 50 1000 031117	27.2	84535	165598.7	1	RBI1_04	0.093441951	0	NA	NA	149.5395012
229	72	130.2	2.05	-0.005	1899-12-31 07:22:58	TB21848 CSM 50 1000 031117	27.2	84284.9	165598.7	1	RBI1_04	0.077939757	0	NA	NA	144.7859881
230	73	140.3	2.47	-0.024	1899-12-31 07:29:53	TB21848 CSM 50 1000 031117	27.3	84035	165598.7	1	RBI1_04	0.06244996	0	NA	NA	140.0362762
231	74	139.8	2.18	-0.012	1899-12-31 07:38:42	TB21848 CSM 50 1000 031117	27.2	83785	165598.7	1	RBI1_04	0.046953964	0	NA	NA	135.2846637
232	75	151.1	2.65	-0.018	1899-12-31 07:45:55	TB21848 CSM 50 1000 031117	27.3	83535	165598.7	1	RBI1_04	0.031457968	0	NA	NA	130.5330512
233	76	133.2	2.25	-0.024	1899-12-31 07:54:26	TB21848 CSM 50 1000 031117	27.3	83285.1	165598.7	1	RBI1_04	0.015968171	0	NA	NA	125.7833394
234	77	142.2	2.53	-0.011	1899-12-31 08:06:39	TB21848 CSM 50 1000 031117	27.2	82785	165598.7	1	RBI1_04	-0.015030019	0	NA	NA	116.2782137
235	78	142	2.34	-0.009	1899-12-31 08:17:27	TB21848 CSM 50 1000 031117	27.2	82535	165598.7	1	RBI1_04	-0.030526015	0	NA	NA	111.5266012
236	79	139.4	2.4	-0.014	1899-12-31 08:25:51	TB21848 CSM 50 1000 031117	27.2	82285	165598.7	1	RBI1_04	-0.046022011	0	NA	NA	106.7749887
237	1	136.3	2.13	0.018	1899-12-31 20:03:28	TB21848 CSM 50 1000 031117	27.4	98670.5	114998.2	1	RBI1_01	0.967497115	0.39	175865.4	159714.2	417.5552831
238	2	129.5	1.71	0.02	1899-12-31 20:16:33	TB21848 CSM 50 1000 031117	27.3	98140.45	114998.2	1	RBI1_01	0.93467912	0.39	175865.4	159714.2	407.4921418
239	3	139.4	2.15	0.019	1899-12-31 20:34:33	TB21848 CSM 50 1000 031117	27.3	97610.5	114998.2	1	RBI1_01	0.901867316	0.39	175865.4	159714.2	397.4308991
240	4	141.4	2.22	0.026	1899-12-31 20:47:21	TB21848 CSM 50 1000 031117	27.3	97080.4	114998.2	1	RBI1_01	0.869046225	0.39	175865.4	159714.2	387.3668086
241	5	139.7	2.18	0.022	1899-12-31 21:00:18	TB21848 CSM 50 1000 031117	27.3	96550.3	114998	1	RBI1_01	0.836225135	0.39	175865.4	159714.2	377.302718
242	6	140.3	2.21	0.02	1899-12-31 21:18:22	TB21848 CSM 50 1000 031117	27.4	96020.2	114997.9	1	RBI1_01	0.803404044	0.39	175865.4	159714.2	367.2386275
243	7	138	2.22	0.017	1899-12-31 21:33:05	TB21848 CSM 50 1000 031117	27.3	95490.2	114997.9	1	RBI1_01	0.770589145	0.39	175865.4	159714.2	357.1764355
244	8	137.9	2.26	0.026	1899-12-31 21:46:10	TB21848 CSM 50 1000 031117	27.3	94960.2	114997.9	1	RBI1_01	0.737774246	0.39	175865.4	159714.2	347.1142435
245	9	137.6	2.32	0.019	1899-12-31 22:01:01	TB21848 CSM 50 1000 031117	27.3	94430.2	114997.9	1	RBI1_01	0.704959346	0.39	175865.4	159714.2	337.0520515
246	10	138.1	2.27	0.006	1899-12-31 22:14:08	TB21848 CSM 50 1000 031117	27.3	93900.3	114997.9	1	RBI1_01	0.672150639	0.39	175865.4	159714.2	326.9917581
247	11	141.7	2.45	0.017	1899-12-31 22:33:05	TB21848 CSM 50 1000 031117	27.3	93370.2	114997.9	1	RBI1_01	0.639329548	0.39	175865.4	159714.2	316.9276675
248	12	144.6	2.4	0.011	1899-12-31 22:50:49	TB21848 CSM 50 1000 031117	27.4	92840.3	114997.8	1	RBI1_01	0.60652084	0.39	175865.4	159714.2	306.8673741
249	13	142.5	2.51	0.013	1899-12-31 23:04:39	TB21848 CSM 50 1000 031117	27.3	92310.15	114997.9	1	RBI1_01	0.573696654	0.39	175865.4	159714.2	296.8023343
250	14	139.3	2.54	0.014	1899-12-31 23:24:28	TB21848 CSM 50 1000 031117	27.3	91780.3	114997.8	1	RBI1_01	0.540891042	0.39	175865.4	159714.2	286.7429901
251	15	145.9	2.52	0.009	1899-12-31 23:43:18	TB21848 CSM 50 1000 031117	27.4	91250.2	114997.8	1	RBI1_01	0.508069951	0.39	175865.4	159714.2	276.6788996
252	16	141.7	2.5	0.018	1899-12-31 23:56:17	TB21848 CSM 50 1000 031117	27.3	90720.2	114997.7	1	RBI1_01	0.475255052	0.39	175865.4	159714.2	266.6167076
253	17	146.3	2.43	0.013	1899-12-31 00:09:07	TB21848 CSM 50 1000 031117	27.3	90190.2	114998.1	1	RBI1_01	0.442440153	0.39	175865.4	159714.2	256.5545156
254	18	147.2	2.72	0.022	1899-12-31 00:30:26	TB21848 CSM 50 1000 031117	27.3	89660.5	114998.1	1	RBI1_01	0.409643828	0.39	175865.4	159714.2	246.4980192
255	19	146.2	2.61	0.018	1899-12-31 00:43:28	TB21848 CSM 50 1000 031117	27.3	89130.3	114997.9	1	RBI1_01	0.376816546	0.39	175865.4	159714.2	236.4320301
256	20	147.8	2.64	0.019	1899-12-31 00:56:34	TB21848 CSM 50 1000 031117	27.4	88600.3	114997.8	1	RBI1_01	0.344001647	0.39	175865.4	159714.2	226.3698381
257	21	146.6	2.61	0.022	1899-12-31 01:12:55	TB21848 CSM 50 1000 031117	27.3	88070.3	114997.9	1	RBI1_01	0.311186748	0.39	175865.4	159714.2	216.3076461
258	22	136.6	2.53	0.012	1899-12-31 01:25:46	TB21848 CSM 50 1000 031117	27.3	87540.3	114997.7	1	RBI1_01	0.278371848	0.39	175865.4	159714.2	206.2454541
259	23	146.3	2.61	0.003	1899-12-31 01:54:59	TB21848 CSM 50 1000 031117	27.3	87010.4	114998.2	1	RBI1_01	0.245563141	0.39	175865.4	159714.2	196.1851607
260	24	138.6	2.69	0.016	1899-12-31 02:08:45	TB21848 CSM 50 1000 031117	27.3	86480.4	114998.2	1	RBI1_01	0.212748241	0.39	175865.4	159714.2	186.1229687
261	25	151.4	2.6	0.005	1899-12-31 02:21:35	TB21848 CSM 50 1000 031117	27.3	85950.4	114998.2	1	RBI1_01	0.179933342	0.39	175865.4	159714.2	176.0607767
262	26	144.6	2.76	0.008	1899-12-31 02:37:07	TB21848 CSM 50 1000 031117	27.3	85420.3	114998	1	RBI1_01	0.147112252	0.39	175865.4	159714.2	165.9966862
263	27	144.3	2.53	0.023	1899-12-31 02:59:32	TB21848 CSM 50 1000 031117	27.3	84890.45	114998	1	RBI1_01	0.11430664	0.39	175865.4	159714.2	155.937342
264	28	166.8	2.87	0.024	1899-12-31 03:12:21	TB21848 CSM 50 1000 031117	27.3	84360.3	114997.9	1	RBI1_01	0.081482453	0.39	175865.4	159714.2	145.8723022
265	29	139.3	2.2	0.02	1899-12-31 03:25:38	TB21848 CSM 50 1000 031117	27.3	83830.3	114997.9	1	RBI1_01	0.048667554	0.39	175865.4	159714.2	135.8101102
266	30	146.6	2.21	0.014	1899-12-31 03:38:31	TB21848 CSM 50 1000 031117	27.3	83300.4	114997.8	1	RBI1_01	0.015858846	0.39	175865.4	159714.2	125.7498167
267	1	138.7	2.1	0.023	1899-12-31 11:59:35	TB21848 CSM 50 1000 031117	27.2	98477.5	113298.3	1	RBI1_02	0.967304392	0.39	175673.6	159580.9	417.4961878
268	2	137.6	2.17	0.008	1899-12-31 12:20:14	TB21848 CSM 50 1000 031117	27.2	97947.5	113298.3	1	RBI1_02	0.934370205	0.39	175673.6	159580.9	407.3974178
269	3	137.2	2.04	0.012	1899-12-31 12:36:45	TB21848 CSM 50 1000 031117	27.2	97417.5	113298.3	1	RBI1_02	0.901436017	0.39	175673.6	159580.9	397.2986478
270	4	135.9	2.02	0.013	1899-12-31 12:50:00	TB21848 CSM 50 1000 031117	27.3	96887.3	113298.3	1	RBI1_02	0.868489402	0.39	175673.6	159580.9	387.196067
271	5	136.9	2.19	0.015	1899-12-31 13:26:35	TB21848 CSM 50 1000 031117	27.3	96357.5	113298.3	1	RBI1_02	0.835567642	0.39	175673.6	159580.9	377.1011079
272	6	144.6	2.22	0.01	1899-12-31 13:47:14	TB21848 CSM 50 1000 031117	27.2	95827.3	113298.3	1	RBI1_02	0.802621027	0.39	175673.6	159580.9	366.9985271
273	7	137.5	2.16	0.02	1899-12-31 13:59:30	TB21848 CSM 50 1000 031117	27.2	95297.35	113298.3	1	RBI1_02	0.769689946	0.39	175673.6	159580.9	356.9007099
274	8	143.1	2.32	0.013	1899-12-31 14:11:41	TB21848 CSM 50 1000 031117	27.2	94767.4	113298.3	1	RBI1_02	0.736758866	0.39	175673.6	159580.9	346.8028926
275	9	142.2	2.36	0.004	1899-12-31 14:23:44	TB21848 CSM 50 1000 031117	27.3	94237.3	113298.2	1	RBI1_02	0.703818464	0.39	175673.6	159580.9	336.7022172
276	10	140.2	2.34	0.006	1899-12-31 14:48:36	TB21848 CSM 50 1000 031117	27.3	93707.6	113298.3	1	RBI1_02	0.670902919	0.39	175673.6	159580.9	326.6091635
277	11	137.5	2.25	0.018	1899-12-31 15:01:01	TB21848 CSM 50 1000 031117	27.2	93177.4	113298.3	1	RBI1_02	0.637956303	0.39	175673.6	159580.9	316.5065827
278	12	138.2	2.08	0.018	1899-12-31 15:13:15	TB21848 CSM 50 1000 031117	27.2	92647.4	113298.2	1	RBI1_02	0.605022115	0.39	175673.6	159580.9	306.4078128
279	13	142.6	2.5	0.029	1899-12-31 15:25:28	TB21848 CSM 50 1000 031117	27.3	92117.4	113298.2	1	RBI1_02	0.572087928	0.39	175673.6	159580.9	296.3090428
280	14	152.3	2.76	0.035	1899-12-31 15:37:50	TB21848 CSM 50 1000 031117	27.2	91587.5	113298.2	1	RBI1_02	0.539159954	0.39	175673.6	159580.9	286.2121783
281	15	136.2	2.42	0.044	1899-12-31 15:50:05	TB21848 CSM 50 1000 031117	27.3	91057.5	113298.2	1	RBI1_02	0.506225767	0.39	175673.6	159580.9	276.1134083
282	16	146.2	2.36	0.029	1899-12-31 16:02:16	TB21848 CSM 50 1000 031117	27.3	90527.5	113298.2	1	RBI1_02	0.473291579	0.39	175673.6	159580.9	266.0146384
283	17	143.5	2.48	0.045	1899-12-31 16:23:07	TB21848 CSM 50 1000 031117	27.3	89997.45	113298.3	1	RBI1_02	0.440354285	0.39	175673.6	159580.9	255.9149157
284	18	140	2.59	0.037	1899-12-31 16:43:48	TB21848 CSM 50 1000 031117	27.4	89467.5	113298.3	1	RBI1_02	0.407423204	0.39	175673.6	159580.9	245.8170984
285	19	145.6	2.55	0.025	1899-12-31 17:08:03	TB21848 CSM 50 1000 031117	27.3	88937.6	113298.2	1	RBI1_02	0.374495231	0.39	175673.6	159580.9	235.7202339
286	20	149.3	2.81	0.016	1899-12-31 17:25:24	TB21848 CSM 50 1000 031117	27.4	88407.4	113298.3	1	RBI1_02	0.341548615	0.39	175673.6	159580.9	225.6176531
287	21	148.3	2.74	0.034	1899-12-31 17:37:43	TB21848 CSM 50 1000 031117	27.3	87877.3	113298.3	1	RBI1_02	0.308608213	0.39	175673.6	159580.9	215.5169777
288	22	144.1	2.6	0.012	1899-12-31 17:50:06	TB21848 CSM 50 1000 031117	27.3	87347.55	113298.25	1	RBI1_02	0.275689561	0.39	175673.6	159580.9	205.4229713
289	23	145.8	3.16	0.012	1899-12-31 18:05:08	TB21848 CSM 50 1000 031117	27.3	86817.4	113298.2	1	RBI1_02	0.242746052	0.39	175673.6	159580.9	195.3213432
290	24	170.1	3.1	0.016	1899-12-31 18:29:28	TB21848 CSM 50 1000 031117	27.3	86287.5	113298.3	1	RBI1_02	0.209818079	0.39	175673.6	159580.9	185.2244787
291	25	147.7	2.8	0.021	1899-12-31 18:41:49	TB21848 CSM 50 1000 031117	27.4	85757.4	113298.3	1	RBI1_02	0.176877677	0.39	175673.6	159580.9	175.1238033
292	26	140.9	2.65	0.015	1899-12-31 18:55:47	TB21848 CSM 50 1000 031117	27.3	85227.4	113298.3	1	RBI1_02	0.14394349	0.39	175673.6	159580.9	165.0250333
293	27	146.9	2.69	0.01	1899-12-31 19:08:10	TB21848 CSM 50 1000 031117	27.3	84697.3	113298.3	1	RBI1_02	0.111003088	0.39	175673.6	159580.9	154.9243579
294	28	142.3	2.36	0.017	1899-12-31 19:22:09	TB21848 CSM 50 1000 031117	27.3	84167.4	113298.2	1	RBI1_02	0.078075115	0.39	175673.6	159580.9	144.8274934
295	29	134.1	2.33	0.023	1899-12-31 19:36:18	TB21848 CSM 50 1000 031117	27.3	83637.4	113298.3	1	RBI1_02	0.045140927	0.39	175673.6	159580.9	134.7287235
296	30	143.8	2.29	0.021	1899-12-31 19:50:19	TB21848 CSM 50 1000 031117	27.3	83107.4	113298.2	1	RBI1_02	0.01220674	0.39	175673.6	159580.9	124.6299535
297	1	137.5	2.19	-0.007	1899-12-31 04:02:54	TB21848 CSM 50 1000 031117	27.5	98520.1	111633.85	1	RBI1_03	0.967186996	0.39	175717.2	159651.6	417.4601898
298	2	132.5	2.02	-0.007	1899-12-31 04:21:44	TB21848 CSM 50 1000 031117	27.5	97989.9	111633.9	1	RBI1_03	0.934184805	0.39	175717.2	159651.6	407.3405676
299	3	142.9	2.07	-0.01	1899-12-31 04:34:43	TB21848 CSM 50 1000 031117	27.5	97459.9	111633.9	1	RBI1_03	0.901195063	0.39	175717.2	159651.6	397.2247627
300	4	138.5	2.03	-0.013	1899-12-31 04:50:14	TB21848 CSM 50 1000 031117	27.5	96929.95	111633.8	1	RBI1_03	0.868208433	0.39	175717.2	159651.6	387.1099121
301	5	134.4	2.13	-0.004	1899-12-31 05:03:06	TB21848 CSM 50 1000 031117	27.5	96400.05	111633.9	1	RBI1_03	0.835224915	0.39	175717.2	159651.6	376.9960158
302	6	133.1	2.25	-0.005	1899-12-31 05:15:58	TB21848 CSM 50 1000 031117	27.4	95869.9	111633.9	1	RBI1_03	0.802225836	0.39	175717.2	159651.6	366.877348
303	7	136.9	2.17	0	1899-12-31 05:29:01	TB21848 CSM 50 1000 031117	27.4	95340	111633.85	1	RBI1_03	0.769242319	0.39	175717.2	159651.6	356.7634517
304	8	144.9	2.36	0.002	1899-12-31 05:41:59	TB21848 CSM 50 1000 031117	27.5	94810	111633.7	1	RBI1_03	0.736252577	0.39	175717.2	159651.6	346.6476468
305	9	144.1	2.35	-0.003	1899-12-31 05:55:52	TB21848 CSM 50 1000 031117	27.4	94279.9	111633.7	1	RBI1_03	0.70325661	0.39	175717.2	159651.6	336.5299332
306	10	135.3	2.2	0.005	1899-12-31 06:08:55	TB21848 CSM 50 1000 031117	27.4	93750.05	111633.6	1	RBI1_03	0.670276205	0.39	175717.2	159651.6	326.4169913
307	11	139.2	2.36	-0.006	1899-12-31 06:21:54	TB21848 CSM 50 1000 031117	27.4	93220	111633.6	1	RBI1_03	0.637283351	0.39	175717.2	159651.6	316.3002321
308	12	136.6	2.17	-0.013	1899-12-31 06:37:22	TB21848 CSM 50 1000 031117	27.4	92689.9	111633.4	1	RBI1_03	0.604287384	0.39	175717.2	159651.6	306.1825185
309	13	152.6	2.36	-0.021	1899-12-31 07:03:35	TB21848 CSM 50 1000 031117	27.3	92159.9	111633.4	1	RBI1_03	0.571297642	0.39	175717.2	159651.6	296.0667136
310	14	148.4	2.53	-0.005	1899-12-31 07:17:18	TB21848 CSM 50 1000 031117	27.3	91630	111633.9	1	RBI1_03	0.538314124	0.39	175717.2	159651.6	285.9528173
311	15	144.7	2.48	-0.014	1899-12-31 07:40:18	TB21848 CSM 50 1000 031117	27.4	91099.9	111633.8	1	RBI1_03	0.505318158	0.39	175717.2	159651.6	275.8351038
312	16	143.6	2.63	-0.006	1899-12-31 07:54:14	TB21848 CSM 50 1000 031117	27.4	90569.9	111633.8	1	RBI1_03	0.472328416	0.39	175717.2	159651.6	265.7192989
313	17	135.1	2.38	-0.008	1899-12-31 08:07:17	TB21848 CSM 50 1000 031117	27.3	90039.9	111633.75	1	RBI1_03	0.439338674	0.39	175717.2	159651.6	255.603494
314	18	131.9	2.46	-0.015	1899-12-31 08:20:09	TB21848 CSM 50 1000 031117	27.3	89510	111633.75	1	RBI1_03	0.406355156	0.39	175717.2	159651.6	245.4895977
315	19	147.3	2.66	-0.009	1899-12-31 08:37:18	TB21848 CSM 50 1000 031117	27.3	88980	111633.7	1	RBI1_03	0.373365414	0.39	175717.2	159651.6	235.3737928
316	20	148.1	2.66	-0.008	1899-12-31 08:52:53	TB21848 CSM 50 1000 031117	27.3	88450	111633.7	1	RBI1_03	0.340375672	0.39	175717.2	159651.6	225.2579879
317	21	147	2.74	-0.005	1899-12-31 09:08:17	TB21848 CSM 50 1000 031117	27.3	87920	111633.6	1	RBI1_03	0.30738593	0.39	175717.2	159651.6	215.142183
318	22	154	2.88	-0.008	1899-12-31 09:23:02	TB21848 CSM 50 1000 031117	27.3	87389.9	111633.7	1	RBI1_03	0.274389963	0.39	175717.2	159651.6	205.0244694
319	23	154.2	2.81	-0.003	1899-12-31 09:38:38	TB21848 CSM 50 1000 031117	27.2	86860	111633.5	1	RBI1_03	0.241406446	0.39	175717.2	159651.6	194.9105732
320	24	127.1	2.9	-0.001	1899-12-31 09:54:06	TB21848 CSM 50 1000 031117	27.3	86330	111633.5	1	RBI1_03	0.208416704	0.39	175717.2	159651.6	184.7947683
321	25	131.9	2.41	-0.01	1899-12-31 10:14:39	TB21848 CSM 50 1000 031117	27.2	85799.9	111633.4	1	RBI1_03	0.175420737	0.39	175717.2	159651.6	174.6770547
322	26	139.5	2.69	-0.004	1899-12-31 10:34:11	TB21848 CSM 50 1000 031117	27.2	85269.95	111633.5	1	RBI1_03	0.142434107	0.39	175717.2	159651.6	164.5622041
323	27	139.9	2.67	-0.001	1899-12-31 10:51:16	TB21848 CSM 50 1000 031117	27.3	84740	111633.5	1	RBI1_03	0.109447478	0.39	175717.2	159651.6	154.4473535
324	28	137.5	2.35	0	1899-12-31 11:13:26	TB21848 CSM 50 1000 031117	27.2	84209.9	111633.8	1	RBI1_03	0.076451511	0.39	175717.2	159651.6	144.32964
325	29	140	2.34	0.019	1899-12-31 11:27:59	TB21848 CSM 50 1000 031117	27.3	83680	111633.9	1	RBI1_03	0.043467994	0.39	175717.2	159651.6	134.2157437
326	30	137.2	2.41	0.017	1899-12-31 11:40:46	TB21848 CSM 50 1000 031117	27.2	83149.9	111633.8	1	RBI1_03	0.010472027	0.39	175717.2	159651.6	124.0980302
327	1	142.5	2.08	-0.1	1899-12-31 16:59:46	TB21848 CSM 50 1000 031117	28.4	100246.8	109797.7	1	RBI1_04	1.000222883	0.39	176912.9	159686.8	427.5901443
328	2	131.8	2.1	-0.066	1899-12-31 17:10:52	TB21848 CSM 50 1000 031117	28.3	99716.8	109797.7	1	RBI1_04	0.969455617	0.39	176912.9	159686.8	418.1558281
329	3	138.8	2.14	-0.055	1899-12-31 18:23:35	TB21848 CSM 50 1000 031117	28.2	99186.6	109797.7	1	RBI1_04	0.93867674	0.39	176912.9	159686.8	408.7179517
330	4	132.3	2.09	-0.056	1899-12-31 18:36:40	TB21848 CSM 50 1000 031117	28.2	98656.8	109797.65	1	RBI1_04	0.907921085	0.39	176912.9	159686.8	399.2871955
331	5	136.9	2.14	-0.044	1899-12-31 19:18:56	TB21848 CSM 50 1000 031117	28.2	98126.7	109797.7	1	RBI1_04	0.877148014	0.39	176912.9	159686.8	389.8510992
332	6	137.4	2.2	-0.031	1899-12-31 19:38:58	TB21848 CSM 50 1000 031117	28.1	97596.8	109797.7	1	RBI1_04	0.846386553	0.39	176912.9	159686.8	380.418563
333	7	142.3	2.19	-0.045	1899-12-31 20:04:42	TB21848 CSM 50 1000 031117	28.1	97066.7	109797.7	1	RBI1_04	0.815613482	0.39	176912.9	159686.8	370.9824667
334	8	141.4	2.24	-0.037	1899-12-31 20:22:13	TB21848 CSM 50 1000 031117	28	96536.7	109797.7	1	RBI1_04	0.784846216	0.39	176912.9	159686.8	361.5481504
335	9	139.9	2.19	-0.04	1899-12-31 20:35:41	TB21848 CSM 50 1000 031117	28	96006.5	109797.7	1	RBI1_04	0.75406734	0.39	176912.9	159686.8	352.1102741
336	10	139	2.2	-0.032	1899-12-31 20:59:50	TB21848 CSM 50 1000 031117	28	95476.7	109797.7	1	RBI1_04	0.723311684	0.39	176912.9	159686.8	342.6795179
337	11	136	2.2	-0.033	1899-12-31 21:16:31	TB21848 CSM 50 1000 031117	27.9	94946.7	109797.6	1	RBI1_04	0.692544418	0.39	176912.9	159686.8	333.2452017
338	12	143.1	2.31	-0.028	1899-12-31 21:31:30	TB21848 CSM 50 1000 031117	28	94416.5	109797.6	1	RBI1_04	0.661765542	0.39	176912.9	159686.8	323.8073253
339	13	135.4	2.35	-0.023	1899-12-31 21:46:37	TB21848 CSM 50 1000 031117	27.9	93886.5	109797.6	1	RBI1_04	0.630998276	0.39	176912.9	159686.8	314.373009
340	14	145.2	2.37	-0.023	1899-12-31 22:01:38	TB21848 CSM 50 1000 031117	27.9	93356.6	109797.6	1	RBI1_04	0.600236815	0.39	176912.9	159686.8	304.9404728
341	15	141.1	2.38	-0.025	1899-12-31 22:14:59	TB21848 CSM 50 1000 031117	27.9	92826.5	109797.6	1	RBI1_04	0.569463744	0.39	176912.9	159686.8	295.5043765
342	16	142.4	2.43	-0.031	1899-12-31 22:29:08	TB21848 CSM 50 1000 031117	27.9	92296.5	109797.5	1	RBI1_04	0.538696478	0.39	176912.9	159686.8	286.0700602
343	17	142.8	2.44	-0.021	1899-12-31 22:44:10	TB21848 CSM 50 1000 031117	27.8	91766.5	109797.6	1	RBI1_04	0.507929212	0.39	176912.9	159686.8	276.635744
344	18	150.9	2.66	-0.013	1899-12-31 22:58:32	TB21848 CSM 50 1000 031117	27.8	91236.6	109797.6	1	RBI1_04	0.477167751	0.39	176912.9	159686.8	267.2032078
345	19	145.8	2.66	-0.021	1899-12-31 23:15:23	TB21848 CSM 50 1000 031117	27.8	90706.6	109797.6	1	RBI1_04	0.446400485	0.39	176912.9	159686.8	257.7688915
346	20	145.5	2.57	-0.029	1899-12-31 23:33:50	TB21848 CSM 50 1000 031117	27.8	90176.55	109797.6	1	RBI1_04	0.415630317	0.39	176912.9	159686.8	248.3336852
347	21	145.5	2.59	-0.023	1899-12-31 23:58:59	TB21848 CSM 50 1000 031117	27.8	89646.7	109797.6	1	RBI1_04	0.384871758	0.39	176912.9	159686.8	238.902039
348	22	147.1	2.67	-0.012	1899-12-31 00:14:08	TB21848 CSM 50 1000 031117	27.7	89116.6	109797.6	1	RBI1_04	0.354098687	0.39	176912.9	159686.8	229.4659427
349	23	162.1	3.02	-0.016	1899-12-31 00:31:42	TB21848 CSM 50 1000 031117	27.8	88586.6	109797.6	1	RBI1_04	0.323331421	0.39	176912.9	159686.8	220.0316265
350	24	146.9	2.62	-0.02	1899-12-31 00:46:48	TB21848 CSM 50 1000 031117	27.8	88056.6	109797.6	1	RBI1_04	0.292564155	0.39	176912.9	159686.8	210.5973102
351	25	139.4	2.48	-0.028	1899-12-31 01:01:57	TB21848 CSM 50 1000 031117	27.7	87526.65	109797.6	1	RBI1_04	0.261799792	0.39	176912.9	159686.8	201.163884
352	26	146.8	2.68	-0.018	1899-12-31 01:16:51	TB21848 CSM 50 1000 031117	27.7	86996.8	109797.6	1	RBI1_04	0.231041234	0.39	176912.9	159686.8	191.7322378
353	27	145.9	2.67	-0.02	1899-12-31 01:33:39	TB21848 CSM 50 1000 031117	27.7	86466.8	109797.45	1	RBI1_04	0.200273968	0.39	176912.9	159686.8	182.2979215
354	28	152.1	2.7	-0.018	1899-12-31 01:47:08	TB21848 CSM 50 1000 031117	27.7	85936.8	109797.5	1	RBI1_04	0.169506702	0.39	176912.9	159686.8	172.8636053
355	29	149.6	2.65	-0.024	1899-12-31 02:01:16	TB21848 CSM 50 1000 031117	27.6	85406.8	109797.5	1	RBI1_04	0.138739436	0.39	176912.9	159686.8	163.429289
356	30	147.7	2.71	-0.025	1899-12-31 02:15:43	TB21848 CSM 50 1000 031117	27.6	84876.8	109797.4	1	RBI1_04	0.10797217	0.39	176912.9	159686.8	153.9949728
357	31	139.9	2.43	-0.003	1899-12-31 02:29:06	TB21848 CSM 50 1000 031117	27.6	84346.7	109797.5	1	RBI1_04	0.077199099	0.39	176912.9	159686.8	144.5588764
358	32	137.5	2.29	-0.01	1899-12-31 02:42:17	TB21848 CSM 50 1000 031117	27.5	83816.6	109797.4	1	RBI1_04	0.046426028	0.39	176912.9	159686.8	135.1227801
359	33	130.1	2.22	-0.006	1899-12-31 02:58:14	TB21848 CSM 50 1000 031117	27.5	83286.7	109797.4	1	RBI1_04	0.015664567	0.39	176912.9	159686.8	125.6902439
360	34	145.3	2.48	-0.015	1899-12-31 03:20:03	TB21848 CSM 50 1000 031117	27.5	82756.75	109797.4	1	RBI1_04	-0.015099796	0.39	176912.9	159686.8	116.2568177
361	35	145.7	2.49	-0.001	1899-12-31 03:33:30	TB21848 CSM 50 1000 031117	27.5	82226.6	109797.3	1	RBI1_04	-0.04587577	0.39	176912.9	159686.8	106.8198313
362	36	137.9	2.25	-0.011	1899-12-31 03:47:05	TB21848 CSM 50 1000 031117	27.6	81696.6	109797.4	1	RBI1_04	-0.076643036	0.39	176912.9	159686.8	97.38551508
