# Supplementary material for: Exploitation of thermal gradients for investigation of irradiation temperature effects with charged particles
Source: Sci Rep. 2019 Sep 19;9:13541. doi: 10.1038/s41598-019-49585-0 (PMC6753122; doi:10.1038/s41598-019-49585-0)
Supplement: Supplementary file 1 — Supplementary data processing Knitr script and data [file 41598_2019_49585_MOESM1_ESM.zip › SuplMater - Copy/data/R14_26227-v02_01.csv]

ROI	Top-Level ROI
Ion(s)	Cr
d-max (nm)	1.4000
Order (ions)	1
N-min (ions)	50
L (nm)	0.7000
d-erosion (nm)	0.5000
Cluster Count	58
	Solute Ions	Ranged Ions	Total Ions		Center_x (nm) Solute	Center_y (nm) Solute	Center_z (nm) Solute	R_gx (nm) Solute	R_gy (nm) Solute	R_gz (nm) Solute	V_Rg (nm^3) Solute	Extent_x (nm) Solute	Extent_y (nm) Solute	Extent_z (nm) Solute	V_Extent (nm^3) Solute		Center_x (nm) Ranged	Center_y (nm) Ranged	Center_z (nm) Ranged	R_gx (nm) Ranged	R_gy (nm) Ranged	R_gz (nm) Ranged	V_Rg (nm^3) Ranged	Extent_x (nm) Ranged	Extent_y (nm) Ranged	Extent_z (nm) Ranged	V_Extent (nm^3) Ranged		Center_x (nm) Total	Center_y (nm) Total	Center_z (nm) Total	R_gx (nm) Total	R_gy (nm) Total	R_gz (nm) Total	V_Rg (nm^3) Total	Extent_x (nm) Total	Extent_y (nm) Total	Extent_z (nm) Total	V_Extent (nm^3) Total		Center_x (nm) Solute'	Center_y (nm) Solute'	Center_z (nm) Solute'	R_gx (nm) Solute'	R_gy (nm) Solute'	R_gz (nm) Solute'	V_Rg (nm^3) Solute'	Extent_x (nm) Solute'	Extent_y (nm) Solute'
Matrix	639	6790192	6876004
Cluster 1	1817	17994	28121		-0.4608	-0.2669	2.8120	3.1153	6.5684	1.1235	96.3004	12.9075	13.6044	2.7747	2040.9190		-0.8396	-2.7287	2.5241	4.3356	7.1362	1.1980	155.2578	13.4013	16.1537	2.8174	2554.7636		-0.9222	-3.0089	2.4329	4.4588	7.0514	1.2100	159.3519	13.4839	16.4664	2.9086	2705.0786		-0.4608	-0.2669	2.8120	1.0495	2.9135	6.6724	85.4627	2.8996	12.5278
Cluster 2	151	1883	2753		-5.6188	11.0350	4.6600	1.3693	1.4044	0.9099	7.3293	3.6668	5.1492	3.0164	238.5618		-5.1061	10.6867	4.1166	1.6346	1.6081	0.8985	9.8931	3.5493	4.9489	2.4730	181.9541		-5.0859	10.6143	4.0228	1.6623	1.6448	0.9000	10.3076	3.6418	4.8765	2.4109	179.3458		-5.6188	11.0350	4.6600	0.2066	1.3106	1.7073	1.9360	0.7202	4.1355
Cluster 3	565	1983	2401		10.9207	-3.0702	5.4232	0.7949	1.2874	0.5696	2.4415	2.4310	5.2703	2.9651	159.1276		10.8663	-3.2190	5.0808	0.9710	2.0373	0.8326	6.8998	2.5842	5.2338	2.7429	155.3941		10.8365	-3.3925	4.9449	0.9736	2.2188	0.9076	8.2131	2.5543	5.1125	2.6985	147.6108		10.9207	-3.0702	5.4232	0.3791	0.8894	1.2957	1.8301	1.9368	2.8724
Cluster 4	370	1037	1103		-11.0610	6.9833	7.6195	0.6263	1.0688	0.3680	1.0318	1.9553	2.8080	1.2339	28.3766		-10.9295	6.8694	7.5062	0.8133	1.2360	0.4772	2.0093	2.1989	2.9318	1.3148	35.5062		-10.9386	6.8312	7.5122	0.8103	1.2435	0.4757	2.0079	2.1899	2.8937	1.3088	34.7395		-11.0610	6.9833	7.6195	0.2410	0.5706	1.1341	0.6533	0.7508	1.7500
Cluster 5	341	1055	1073		2.4390	-0.1838	11.5615	0.7069	0.9946	0.5732	1.6882	1.9046	3.0250	1.5327	36.9890		2.5016	-0.1513	11.5475	0.8097	1.2138	0.6550	2.6966	2.2707	3.1989	1.6305	49.6100		2.4990	-0.1531	11.5528	0.8092	1.2154	0.6581	2.7113	2.2681	3.2008	1.6252	49.4231		2.4390	-0.1838	11.5615	0.5015	0.7104	1.0302	1.5375	1.5079	1.7176
Cluster 6	317	1310	1343		-4.8377	-10.1861	13.4293	0.8317	0.9222	0.5683	1.8259	2.8369	2.4227	1.8451	53.1194		-4.8214	-10.2466	13.4089	1.0160	1.0406	0.6487	2.8729	2.9471	2.5754	2.1180	67.3345		-4.8256	-10.2410	13.4123	1.0127	1.0387	0.6483	2.8564	2.9512	2.5810	2.1214	67.6851		-4.8377	-10.1861	13.4293	0.4817	0.8377	0.9651	1.6312	2.0544	2.7606
Cluster 7	522	1450	1485		-6.3370	-1.8269	13.8228	0.9296	0.8627	0.6554	2.2016	3.3559	2.8267	1.7859	70.9655		-6.3657	-2.0334	13.8253	1.0641	1.0362	0.7636	3.5266	3.3846	2.8968	1.9734	81.0468		-6.3674	-2.0330	13.8315	1.0587	1.0307	0.7665	3.5033	3.3864	2.8972	1.9672	80.8440		-6.3370	-1.8269	13.8228	0.5715	0.7977	1.0368	1.9799	1.6256	2.5388
Cluster 8	755	1915	1947		7.2897	-0.3461	18.2168	0.8393	1.1124	0.7403	2.8952	2.5897	4.8547	1.9454	102.4510		7.3832	-0.5386	18.2706	1.0295	1.5766	0.8569	5.8261	2.8724	4.8145	2.1975	127.2925		7.3816	-0.5329	18.2726	1.0293	1.5711	0.8584	5.8145	2.8707	4.8202	2.1955	127.2529		7.2897	-0.3461	18.2168	0.5932	0.8497	1.1900	2.5123	2.3083	2.7227
Cluster 9	265	1572	1592		0.1304	-10.2888	25.5352	1.0321	0.8396	0.5091	1.8479	3.8273	2.4476	1.6678	65.4427		0.0015	-10.3014	25.4247	1.2953	0.9822	0.5681	3.0276	3.8669	2.5229	1.8427	75.3036		0.0044	-10.3051	25.4297	1.2914	0.9797	0.5700	3.0208	3.8698	2.5192	1.8377	75.0454		0.1304	-10.2888	25.5352	0.4719	0.8551	1.0371	1.7529	1.4284	2.5054
Cluster 10	247	1176	1222		-1.4469	-12.2175	34.0287	1.1983	1.2604	1.0975	6.9430	3.4939	3.3789	2.7832	137.6347		-1.2374	-12.1197	33.9816	1.2774	1.3031	1.0851	7.5659	3.8286	3.6154	2.8303	164.1048		-1.2464	-12.1084	33.9801	1.2710	1.2932	1.0853	7.4719	3.8197	3.6267	2.8318	164.3221		-1.4469	-12.2175	34.0287	0.9488	1.2669	1.3129	6.6104	2.5437	3.3320
Cluster 11	230	999	1036		9.9923	-5.3848	36.8562	1.4849	1.6224	1.4869	15.0053	3.6330	4.0618	3.9226	242.4585		9.9822	-5.4732	36.7532	1.7038	1.7364	1.6811	20.8332	3.6431	4.1502	3.8971	246.8127		9.9768	-5.4797	36.7609	1.6884	1.7334	1.6671	20.4376	3.6485	4.1566	3.9048	248.0541		9.9923	-5.3848	36.8562	1.2373	1.6475	1.6742	14.2957	3.6782	4.2255
Cluster 12	703	2750	2820		6.6600	8.4195	38.8211	1.9197	2.0297	1.8007	29.3901	4.8647	6.6127	4.9798	671.0193		6.8536	8.0703	38.7648	2.2309	2.3386	1.8332	40.0606	4.7405	6.5335	4.9234	638.7435		6.8602	8.0800	38.7672	2.2224	2.3291	1.8364	39.8155	4.7340	6.5432	4.9259	639.1299		6.6600	8.4195	38.8211	1.5001	1.8049	2.3536	26.6937	4.8112	5.3668
Cluster 13	212	926	950		3.2621	-10.7293	42.2780	1.3381	1.2487	1.0250	7.1736	3.4316	2.7693	2.7465	109.3324		3.2367	-10.6106	42.4517	1.4512	1.4170	1.1309	9.7414	3.7045	3.0938	3.0142	144.7013		3.2318	-10.6213	42.4398	1.4454	1.4124	1.1272	9.6387	3.7094	3.0830	3.0022	143.8188		3.2621	-10.7293	42.2780	0.9653	1.2823	1.3506	7.0029	2.4212	2.9428
Cluster 14	228	1097	1125		-10.5113	-2.9800	47.8540	1.0148	1.2157	1.1548	5.9677	2.9397	3.8920	2.8439	136.2990		-10.4466	-2.8595	47.8222	1.0884	1.3373	1.2040	7.3404	3.1351	3.9957	2.9738	156.0428		-10.4518	-2.8614	47.8243	1.0838	1.3321	1.2033	7.2769	3.1299	3.9976	2.9718	155.7519		-10.5113	-2.9800	47.8540	0.8583	1.1259	1.3554	5.4864	2.3276	3.2395
Cluster 15	272	1142	1167		-3.0926	7.8821	48.3323	0.7902	0.8880	1.3336	3.9196	2.7027	3.6950	3.0676	128.3189		-3.1219	7.8581	48.3035	0.9165	1.0437	1.4448	5.7890	2.8664	3.7401	3.2712	146.8988		-3.1219	7.8618	48.3007	0.9141	1.0465	1.4468	5.7972	2.8664	3.7437	3.2741	147.1715		-3.0926	7.8821	48.3323	0.7315	0.8505	1.3903	3.6234	2.2343	2.9188
Cluster 16	251	1226	1256		19.8813	0.6784	53.2397	0.7189	1.2221	1.1382	4.1887	2.2757	3.3513	3.1583	100.8937		19.8826	0.5285	53.1472	0.8111	1.5182	1.2164	6.2741	2.3827	3.7728	3.2549	122.5655		19.8850	0.5395	53.1505	0.8080	1.5130	1.2143	6.2180	2.3851	3.7619	3.2582	122.4532		19.8813	0.6784	53.2397	0.6370	1.1714	1.2361	3.8635	1.4324	3.6948
Cluster 17	327	2186	2216		13.5555	-12.6920	55.2961	0.9012	0.8871	1.5737	5.2702	2.6410	2.9329	3.3435	108.4861		13.5763	-12.6300	54.8020	1.0377	0.9860	1.6550	7.0933	2.7424	3.3155	3.9720	151.2796		13.5736	-12.6326	54.8019	1.0359	0.9858	1.6528	7.0698	2.7397	3.3128	3.9721	151.0152		13.5555	-12.6920	55.2961	0.6402	1.0390	1.6082	4.4809	2.2123	2.8456
Cluster 18	375	1823	1871		10.9392	17.8112	55.8690	1.0189	0.8449	1.7257	6.2232	3.0769	3.1651	3.9782	162.2847		10.9534	17.5837	55.3853	1.2190	0.9771	1.8985	9.4715	3.2554	3.1350	4.4949	192.1528		10.9544	17.5884	55.3908	1.2138	0.9703	1.8985	9.3660	3.2544	3.1396	4.4894	192.1479		10.9392	17.8112	55.8690	0.4874	1.1634	1.7718	4.2081	1.8406	3.7016
Cluster 19	247	1333	1344		-12.4002	-4.2280	57.9894	0.9496	0.9310	0.9412	3.4856	3.4042	2.8523	2.1401	87.0425		-12.3802	-4.3087	57.9344	1.0342	1.0267	1.0008	4.4513	3.3843	3.1598	2.6304	117.8213		-12.3795	-4.3076	57.9377	1.0317	1.0240	1.0037	4.4419	3.3835	3.1587	2.6271	117.6104		-12.4002	-4.2280	57.9894	0.7437	0.9891	1.0597	3.2652	2.3303	3.8428
Cluster 20	434	2202	2230		-0.5396	-21.2605	59.2034	1.1566	0.5851	1.3001	3.6855	3.5905	2.5093	3.7083	139.9504		-0.6561	-21.1517	58.8459	1.4114	0.6772	1.4443	5.7828	3.4740	2.5960	4.3524	164.4205		-0.6563	-21.1538	58.8426	1.4057	0.6760	1.4413	5.7373	3.4738	2.5981	4.3557	164.6675		-0.5396	-21.2605	59.2034	0.4715	1.1010	1.3914	3.0256	1.6294	3.4376
Cluster 21	66	458	461		3.1893	-1.0174	57.9127	0.9081	1.1501	0.3993	1.7469	1.8371	3.0365	1.2864	30.0593		3.1552	-1.1536	57.9543	0.9346	1.1553	0.4110	1.8589	1.9330	3.0151	1.3617	33.2427		3.1538	-1.1475	57.9544	0.9335	1.1540	0.4108	1.8539	1.9316	3.0212	1.3618	33.2898		3.1893	-1.0174	57.9127	0.3961	0.8825	1.1710	1.7143	1.4424	1.8721
Cluster 22	455	2305	2352		-10.0392	-17.9614	62.0025	0.8678	0.7764	1.5635	4.4130	3.2860	3.2944	4.2861	194.3554		-9.9904	-17.9440	61.5901	0.9809	0.9202	1.7891	6.7641	3.3299	3.4319	4.7534	227.5457		-9.9943	-17.9419	61.5887	0.9780	0.9190	1.7862	6.7246	3.3338	3.4298	4.7548	227.7310		-10.0392	-17.9614	62.0025	0.6407	0.9118	1.5996	3.9142	2.7898	3.2854
Cluster 23	617	2600	2628		-11.6512	13.5567	60.3719	0.9578	0.7857	1.0826	3.4127	3.3522	2.8612	3.3323	133.8789		-11.5579	13.6000	60.2237	1.1420	0.9305	1.2282	5.4669	3.5014	2.9505	3.7156	160.7873		-11.5609	13.5986	60.2204	1.1420	0.9292	1.2282	5.4591	3.5044	2.9491	3.7188	160.9893		-11.6512	13.5567	60.3719	0.7614	0.9111	1.1388	3.3093	2.7797	3.4142
Cluster 24	519	2177	2201		-3.7341	16.7911	59.8089	1.1572	0.8421	0.8905	3.6347	3.4947	2.6580	2.7083	105.3748		-3.6904	16.8717	59.6571	1.3288	1.0013	1.0737	5.9843	3.7033	2.8920	2.9833	133.8340		-3.6895	16.8724	59.6589	1.3266	1.0001	1.0723	5.9589	3.7042	2.8927	2.9815	133.8158		-3.7341	16.7911	59.8089	0.7792	0.8529	1.2274	3.4169	2.4759	2.6551
Cluster 25	508	1937	1952		17.9778	-6.1061	67.6958	0.8926	1.0248	0.8597	3.2941	3.0177	2.8951	2.3109	84.5717		18.0664	-6.1473	67.6878	1.0190	1.1525	0.9376	4.6125	3.1063	3.1996	2.6024	108.3406		18.0647	-6.1485	67.6898	1.0197	1.1497	0.9366	4.5990	3.1046	3.1984	2.6003	108.1549		17.9778	-6.1061	67.6958	0.6742	0.8701	1.1724	2.8806	2.0087	2.8170
Cluster 26	945	3177	3214		5.6458	1.2678	70.0770	0.9663	1.1746	1.0830	5.1488	3.4843	4.0109	2.7820	162.8555		5.6004	1.2421	70.0762	1.1348	1.4136	1.2803	8.6035	3.5852	4.1869	2.8405	178.6023		5.5976	1.2395	70.0808	1.1331	1.4124	1.2824	8.5967	3.5823	4.1843	2.8359	178.0585		5.6458	1.2678	70.0770	0.8259	0.9152	1.4023	4.4402	2.4901	2.8982
Cluster 27	329	1479	1491		15.1465	9.3391	77.1981	0.8959	1.2284	0.8400	3.8722	3.0402	3.5695	2.3265	105.7529		15.2016	9.2639	77.2620	1.0365	1.4508	0.9432	5.9414	3.2020	3.8064	2.2626	115.5116		15.1992	9.2563	77.2617	1.0358	1.4530	0.9424	5.9414	3.2043	3.8003	2.2629	115.4292		15.1465	9.3391	77.1981	0.7184	0.9648	1.2531	3.6382	1.7970	3.4613
Cluster 28	495	2199	2219		-12.5101	11.6468	77.3242	1.0676	0.9633	0.8613	3.7104	3.5106	3.0075	2.0953	92.6676		-12.4325	11.6029	77.1254	1.1985	1.1397	0.9107	5.2110	3.5827	3.3972	2.4418	124.4850		-12.4333	11.6034	77.1282	1.1975	1.1400	0.9133	5.2228	3.5836	3.3977	2.4390	124.3914		-12.5101	11.6468	77.3242	0.8418	0.9666	1.0801	3.6814	2.5106	3.4894
Cluster 29	600	3231	3252		2.4097	19.4105	79.1865	1.1548	0.9305	1.2177	5.4809	3.2657	2.9658	3.1424	127.4871		2.4512	19.4116	79.0981	1.2449	1.0319	1.2939	6.9627	3.2457	3.1752	3.3660	145.3044		2.4530	19.4116	79.0966	1.2479	1.0311	1.2930	6.9691	3.2440	3.1752	3.3646	145.1654		2.4097	19.4105	79.1865	0.8072	1.0276	1.4052	4.8828	3.2044	3.3220
Cluster 30	1298	3639	3671		-14.9599	-2.0884	80.5913	1.1699	0.9798	1.2578	6.0392	4.2618	3.0268	3.9754	214.8064		-15.0169	-2.2068	80.4671	1.3501	1.1597	1.3919	9.1293	4.8319	3.4441	4.5079	314.2353		-15.0176	-2.2084	80.4738	1.3526	1.1586	1.3942	9.1522	4.8326	3.4424	4.5012	313.6605		-14.9599	-2.0884	80.5913	0.8930	1.2257	1.2692	5.8192	3.6491	3.4021
Cluster 31	577	3112	3128		5.0317	-4.7452	82.6488	1.0448	1.2020	0.8964	4.7157	3.0189	3.2949	2.1275	88.6468		4.9784	-4.7241	82.6443	1.2067	1.3600	0.9812	6.7451	3.0555	3.4714	2.3107	102.6668		4.9783	-4.7210	82.6468	1.2051	1.3612	0.9815	6.7437	3.0554	3.4682	2.3082	102.4592		5.0317	-4.7452	82.6488	0.8371	1.0537	1.2366	4.5686	2.3837	2.8693
Cluster 32	581	2280	2300		19.1584	16.0929	83.9357	0.7931	0.8242	1.2466	3.4130	2.6237	2.8694	3.8560	121.5990		19.0394	15.9336	83.9821	0.9481	0.9892	1.4356	5.6400	2.9454	2.8975	3.9032	139.5315		19.0396	15.9350	83.9840	0.9461	0.9923	1.4360	5.6471	2.9456	2.8989	3.9051	139.6783		19.1584	16.0929	83.9357	0.6904	0.8547	1.2865	3.1797	2.1123	3.1645
Cluster 33	1351	4512	4548		21.2640	-9.9059	84.6576	1.1225	1.0212	1.1624	5.5814	3.7352	3.6557	2.9796	170.4276		21.2324	-9.9396	84.5652	1.2960	1.2203	1.2552	8.3150	3.9010	3.8661	3.3043	208.7479		21.2314	-9.9383	84.5692	1.2942	1.2187	1.2557	8.2958	3.9001	3.8674	3.3004	208.5163		21.2640	-9.9059	84.6576	0.9686	1.0372	1.2807	5.3891	3.3260	3.9639
Cluster 34	266	1571	1585		4.3031	-24.0493	85.0985	0.9484	0.6869	0.8592	2.3444	2.3453	1.8494	2.2844	41.5028		4.3248	-24.0950	85.0649	1.0522	0.8341	0.9331	3.4304	2.5698	2.0800	2.4161	54.0948		4.3279	-24.0953	85.0646	1.0510	0.8335	0.9314	3.4176	2.5728	2.0803	2.4164	54.1740		4.3031	-24.0493	85.0985	0.6091	0.8732	0.9879	2.2008	1.7248	2.3341
Cluster 35	613	2104	2135		12.4021	1.0160	88.5664	0.9761	0.9632	0.9476	3.7322	3.1721	2.9904	2.3659	94.0075		12.3024	0.9024	88.5609	1.1914	1.1123	1.0940	6.0727	3.3394	3.2377	2.5594	115.9123		12.2956	0.9004	88.5688	1.1932	1.1123	1.0962	6.0945	3.3326	3.2396	2.5515	115.3876		12.4021	1.0160	88.5664	0.7902	0.9603	1.1099	3.5282	2.4589	2.7143
Cluster 36	609	2924	2937		-2.3743	-23.2621	92.3075	1.0424	0.7987	1.0790	3.7631	3.2115	2.6419	3.1400	111.5955		-2.3324	-23.3200	92.2414	1.1924	0.9296	1.2458	5.7844	3.5345	2.5839	3.2394	123.9267		-2.3332	-23.3194	92.2441	1.1920	0.9283	1.2475	5.7821	3.5337	2.5846	3.2367	123.8263		-2.3743	-23.2621	92.3075	0.7215	1.0067	1.1639	3.5414	2.1031	3.8230
Cluster 37	750	3884	3910		5.7021	-17.1023	92.4499	1.0305	1.0515	0.9985	4.5317	3.6838	3.1029	2.6673	127.7120		5.6693	-17.1148	92.2545	1.1676	1.2151	1.1547	6.8621	3.8793	3.2953	2.7306	146.2189		5.6710	-17.1141	92.2572	1.1669	1.2132	1.1541	6.8438	3.8777	3.2961	2.7279	146.0439		5.7021	-17.1023	92.4499	0.9325	1.0521	1.0899	4.4791	2.7767	3.3826
Cluster 38	966	3610	3628		-16.9834	-17.3423	93.6749	1.0518	0.9251	0.9983	4.0688	3.3392	3.0014	3.1225	131.0872		-16.9932	-17.3792	93.5976	1.2864	1.1455	1.1525	7.1143	3.5862	3.2142	3.5260	170.2516		-16.9935	-17.3769	93.5974	1.2860	1.1452	1.1529	7.1124	3.5859	3.2165	3.5262	170.3640		-16.9834	-17.3423	93.6749	0.7214	1.0255	1.1775	3.6490	1.9507	3.6451
Cluster 39	453	2148	2168		0.4740	20.4078	94.5727	0.9677	1.0419	0.9250	3.9065	3.1051	3.2245	2.6080	109.3799		0.4571	20.4245	94.5013	1.1125	1.1612	1.0698	5.7891	3.2288	3.5000	2.9066	137.5900		0.4616	20.4235	94.5046	1.1161	1.1592	1.0686	5.7908	3.2333	3.4990	2.9034	137.5886		0.4740	20.4078	94.5727	0.8097	1.0063	1.0997	3.7533	2.5127	2.9077
Cluster 40	749	3040	3068		-22.5694	11.8185	102.9150	0.9858	1.2188	0.9650	4.8570	3.0517	3.8335	3.0803	150.9514		-22.4989	11.9983	102.8274	1.1232	1.3905	1.1413	7.4664	3.3262	3.8214	3.2952	175.4433		-22.4967	11.9986	102.8289	1.1215	1.3900	1.1421	7.4576	3.3239	3.8210	3.2937	175.2271		-22.5694	11.8185	102.9150	0.7897	1.0219	1.3118	4.4343	2.3893	3.2312
Cluster 41	996	3629	3660		-2.8256	-0.2028	104.2522	1.1579	1.0906	1.1143	5.8939	4.2698	3.9507	2.9804	210.5900		-2.6621	-0.1833	104.0733	1.2783	1.2153	1.2732	8.2849	4.1357	4.0413	3.3368	233.6052		-2.6618	-0.1860	104.0769	1.2770	1.2153	1.2752	8.2896	4.1353	4.0386	3.3332	233.1779		-2.8256	-0.2028	104.2522	0.9076	1.1505	1.2745	5.5743	3.1214	3.6432
Cluster 42	866	4368	4398		10.8991	17.8972	106.1927	1.1429	1.2316	1.1035	6.5067	3.4719	3.8911	3.1181	176.4485		10.8616	17.8352	106.1910	1.3232	1.3728	1.1970	9.1080	3.6079	4.1680	3.1853	200.6358		10.8594	17.8333	106.1909	1.3233	1.3729	1.1966	9.1056	3.6056	4.1661	3.1853	200.4235		10.8991	17.8972	106.1927	0.8414	1.1595	1.4102	5.7625	3.6017	3.5850
Cluster 43	419	2304	2329		1.2305	21.4652	106.9989	1.1813	1.2956	0.8295	5.3181	3.7329	3.3828	2.3761	125.6820		1.2207	21.4538	106.9097	1.3275	1.4029	0.9113	7.1092	3.8733	3.7192	2.3817	143.7158		1.2211	21.4540	106.9144	1.3239	1.4016	0.9111	7.0816	3.8737	3.7190	2.3864	144.0085		1.2305	21.4652	106.9989	0.6947	1.1667	1.3851	4.7023	2.0895	3.1457
Cluster 44	646	3164	3184		22.4905	-11.1050	107.7646	0.8295	1.1914	1.0940	4.5288	3.4561	3.1731	3.7079	170.3290		22.4827	-11.0964	107.7443	0.9706	1.3724	1.1928	6.6555	3.4483	3.4275	3.8667	191.4317		22.4841	-11.0963	107.7446	0.9707	1.3741	1.1928	6.6649	3.4497	3.4275	3.8664	191.4965		22.4905	-11.1050	107.7646	0.7648	0.9217	1.3675	4.0376	3.5963	3.3672
Cluster 45	777	4088	4105		-4.3771	-24.7369	108.9180	1.1904	0.9940	1.1610	5.7547	4.0289	3.1198	3.2954	173.5057		-4.3898	-24.7282	108.8078	1.3424	1.0919	1.2496	7.6719	4.1792	3.3513	3.5011	205.4004		-4.3908	-24.7274	108.8077	1.3417	1.0910	1.2492	7.6599	4.1782	3.3505	3.5012	205.3049		-4.3771	-24.7369	108.9180	0.7778	1.1408	1.3590	5.0509	2.5409	3.7845
Cluster 46	169	694	698		8.4531	28.4668	108.6465	0.9869	0.5583	0.8443	1.9486	3.3784	1.4193	2.5120	50.4517		8.4394	28.3679	108.5575	1.1342	0.6129	1.0416	3.0329	3.6234	1.6159	2.5666	62.9447		8.4345	28.3715	108.5565	1.1332	0.6136	1.0412	3.0322	3.6185	1.6195	2.5655	62.9740		8.4531	28.4668	108.6465	0.3806	0.8564	1.0584	1.4449	1.1762	2.3674
Cluster 47	1166	5628	5656		8.4609	-14.2711	111.3668	1.1235	1.3130	1.0526	6.5043	3.5254	4.2780	3.0325	191.5758		8.4846	-14.1448	111.2805	1.2381	1.4555	1.1692	8.8257	3.5491	4.3184	3.1188	200.2261		8.4836	-14.1443	111.2816	1.2378	1.4543	1.1697	8.8199	3.5482	4.3180	3.1176	200.0764		8.4609	-14.2711	111.3668	0.9917	1.1519	1.3356	6.3911	3.0040	3.8066
Cluster 48	799	3485	3512		-19.5961	4.4506	110.9352	1.1799	1.0424	1.0637	5.4797	4.1105	3.2120	2.9563	163.4981		-19.6191	4.4946	110.8894	1.3970	1.1613	1.1297	7.6771	4.4525	3.2374	3.3205	200.4894		-19.6197	4.4931	110.8923	1.3935	1.1619	1.1311	7.6713	4.4531	3.2389	3.3176	200.4289		-19.5961	4.4506	110.9352	0.7234	1.2243	1.2601	4.6748	2.8074	4.9848
Cluster 49	456	1979	1991		26.3150	15.8863	116.5961	0.7232	0.8099	1.1555	2.8352	2.4503	2.9507	4.0071	121.3589		26.1056	15.9434	116.5982	0.8505	0.9956	1.2824	4.5486	2.5151	3.0735	4.1776	135.2716		26.1051	15.9433	116.5988	0.8502	0.9944	1.2797	4.5319	2.5146	3.0736	4.1782	135.2699		26.3150	15.8863	116.5961	0.5985	0.8823	1.1737	2.5962	2.9205	3.0169
Cluster 50	74	447	449		23.0188	-21.2190	117.6295	0.7324	0.7125	0.9806	2.1434	1.7275	1.9132	2.8053	38.8374		22.9434	-21.1550	117.4382	0.7702	0.7612	1.0393	2.5521	1.9097	2.0234	2.6140	42.3110		22.9416	-21.1573	117.4369	0.7702	0.7613	1.0373	2.5477	1.9115	2.0258	2.6126	42.3769		23.0188	-21.2190	117.6295	0.3641	0.9394	0.9952	1.4259	1.3043	2.1744
Cluster 51	792	3306	3342		-27.7378	-13.2997	117.9070	0.8376	0.9580	1.1355	3.8165	2.9143	3.1445	3.2514	124.8104		-27.7454	-13.2104	117.7757	0.9398	1.1727	1.3259	6.1215	3.0451	3.3258	3.4913	148.1056		-27.7418	-13.2116	117.7796	0.9388	1.1705	1.3268	6.1075	3.0415	3.3246	3.4874	147.7137		-27.7378	-13.2997	117.9070	0.5654	0.9635	1.2887	2.9406	2.0055	4.0418
Cluster 52	1203	5403	5441		29.7914	-7.0103	118.8516	0.8255	1.0585	1.4359	5.2556	3.2414	3.2809	4.2545	189.5212		29.7254	-7.0159	118.7275	0.9100	1.3239	1.6662	8.4084	3.5447	3.3814	4.6359	232.7507		29.7232	-7.0138	118.7305	0.9128	1.3218	1.6672	8.4261	3.5425	3.3835	4.6328	232.5992		29.7914	-7.0103	118.8516	0.7561	1.0550	1.4761	4.9323	2.7630	3.4588
Cluster 53	607	2887	2915		14.9081	20.7779	117.7848	1.1399	1.1425	0.7375	4.0232	3.6314	3.3980	2.2208	114.7870		14.8414	20.7033	117.6945	1.3542	1.2271	0.8901	6.1954	3.8464	3.6174	2.5653	149.5125		14.8418	20.7015	117.6983	1.3540	1.2265	0.8892	6.1850	3.8468	3.6155	2.5614	149.2266		14.9081	20.7779	117.7848	0.7082	1.0516	1.2415	3.8727	2.2950	3.2888
Cluster 54	55	318	320		5.2951	-30.7666	118.2535	0.9954	0.4583	0.7149	1.3660	2.6121	1.0969	1.7909	21.4936		5.4098	-30.7004	118.0568	0.9622	0.4440	0.7674	1.3730	2.7268	1.1861	1.8426	24.9628		5.4127	-30.7020	118.0629	0.9601	0.4434	0.7688	1.3710	2.7297	1.1876	1.8487	25.1047		5.2951	-30.7666	118.2535	0.2893	0.6130	1.1191	0.8313	0.8096	1.4132
Cluster 55	457	2457	2478		-24.9404	-1.5568	119.8743	1.2503	0.9368	0.9105	4.4671	3.8156	3.2371	2.6082	134.9409		-24.7356	-1.6388	119.8062	1.4555	1.0144	1.0471	6.4759	3.7226	3.8466	2.9815	178.8328		-24.7328	-1.6399	119.8112	1.4569	1.0129	1.0475	6.4751	3.7199	3.8477	2.9765	178.4536		-24.9404	-1.5568	119.8743	0.8411	0.9685	1.2745	4.3490	2.9006	2.8734
Cluster 56	322	1777	1786		-28.9132	6.5505	120.1357	0.8237	1.0020	0.8740	3.0217	2.9419	3.0952	2.9410	112.1747		-28.9207	6.6992	120.1604	0.9586	1.1178	0.9476	4.2533	3.0432	3.2093	3.0558	125.0124		-28.9195	6.7017	120.1612	0.9597	1.1190	0.9472	4.2613	3.0420	3.2118	3.0550	125.0282		-28.9132	6.5505	120.1357	0.7349	0.9309	1.0197	2.9220	2.6801	3.3379
Cluster 57	1359	5428	5450		-15.7764	24.5620	123.0451	1.2335	0.9779	0.9917	5.0112	3.7994	3.5845	2.4060	137.2532		-15.7264	24.6532	122.7995	1.4520	1.1331	1.0882	7.5003	3.8660	3.8705	2.8252	177.0809		-15.7272	24.6530	122.8003	1.4520	1.1319	1.0881	7.4910	3.8668	3.8704	2.8244	177.0567		-15.7764	24.5620	123.0451	0.7750	1.0041	1.3611	4.4366	2.0733	3.5544
Cluster 58	407	1738	1750		-25.6714	19.5887	124.7002	0.6139	0.6272	1.0708	1.7271	2.1833	2.2110	2.5453	51.4663		-25.5582	19.5601	124.4927	0.7602	0.7862	1.1988	3.0012	2.2808	2.3612	2.6685	60.1989		-25.5574	19.5615	124.4894	0.7591	0.7848	1.1984	2.9905	2.2800	2.3599	2.6718	60.2169		-25.6714	19.5887	124.7002	0.4158	0.7674	1.0747	1.4366	1.4562	2.8819
[truncated: 75 more columns]
