# Supplementary material for: Exploitation of thermal gradients for investigation of irradiation temperature effects with charged particles
Source: Sci Rep. 2019 Sep 19;9:13541. doi: 10.1038/s41598-019-49585-0 (PMC6753122; doi:10.1038/s41598-019-49585-0)
Supplement: Supplementary file 1 — Supplementary data processing Knitr script and data [file 41598_2019_49585_MOESM1_ESM.zip › SuplMater - Copy/data/R14_26231-v01_01.csv]

ROI	Top-Level ROI
Ion(s)	Cr
d-max (nm)	1.4000
Order (ions)	1
N-min (ions)	50
L (nm)	0.7000
d-erosion (nm)	0.5000
Cluster Count	51
	Solute Ions	Ranged Ions	Total Ions		Center_x (nm) Solute	Center_y (nm) Solute	Center_z (nm) Solute	R_gx (nm) Solute	R_gy (nm) Solute	R_gz (nm) Solute	V_Rg (nm^3) Solute	Extent_x (nm) Solute	Extent_y (nm) Solute	Extent_z (nm) Solute	V_Extent (nm^3) Solute		Center_x (nm) Ranged	Center_y (nm) Ranged	Center_z (nm) Ranged	R_gx (nm) Ranged	R_gy (nm) Ranged	R_gz (nm) Ranged	V_Rg (nm^3) Ranged	Extent_x (nm) Ranged	Extent_y (nm) Ranged	Extent_z (nm) Ranged	V_Extent (nm^3) Ranged		Center_x (nm) Total	Center_y (nm) Total	Center_z (nm) Total	R_gx (nm) Total	R_gy (nm) Total	R_gz (nm) Total	V_Rg (nm^3) Total	Extent_x (nm) Total	Extent_y (nm) Total	Extent_z (nm) Total	V_Extent (nm^3) Total		Center_x (nm) Solute'	Center_y (nm) Solute'	Center_z (nm) Solute'	R_gx (nm) Solute'	R_gy (nm) Solute'	R_gz (nm) Solute'	V_Rg (nm^3) Solute'	Extent_x (nm) Solute'	Extent_y (nm) Solute'
Matrix	3033	6341021	6687063
Cluster 1	275	1053	1074		4.9197	13.4488	6.6589	0.8265	0.5935	0.6937	1.4253	3.0687	1.9944	2.2306	57.1835		4.8708	13.3956	6.4788	1.0422	0.6817	0.8894	2.6469	3.0198	2.0078	2.1867	55.5352		4.8651	13.3942	6.4877	1.0419	0.6829	0.8931	2.6620	3.0140	2.0064	2.1957	55.6196		4.9197	13.4488	6.6589	0.4684	0.6750	0.9173	1.2150	1.7090	1.9981
Cluster 2	179	847	868		5.2192	-3.2898	12.1698	0.9182	1.1230	0.4450	1.9218	2.6897	3.5869	1.2581	50.8411		5.0981	-3.3929	12.1761	0.9804	1.2638	0.5202	2.6997	2.7301	3.4838	1.5405	61.3759		5.0954	-3.3858	12.1719	0.9797	1.2615	0.5179	2.6810	2.7274	3.4909	1.5447	61.6081		5.2192	-3.2898	12.1698	0.4089	0.8224	1.2077	1.7013	1.0713	2.4217
Cluster 3	411	2070	2118		-9.7147	2.7877	15.2695	0.9127	1.0324	0.7450	2.9405	3.0698	3.1725	2.1639	88.2766		-9.7430	2.8333	15.2729	1.0303	1.2463	0.8479	4.5603	3.1731	3.2736	2.2522	97.9939		-9.7393	2.8252	15.2733	1.0326	1.2460	0.8462	4.5606	3.1695	3.2817	2.2518	98.1095		-9.7147	2.7877	15.2695	0.7234	0.8955	1.0624	2.8829	2.0314	2.7904
Cluster 4	538	2236	2294		1.7823	4.6934	21.5738	1.2912	1.0284	0.5884	3.2728	3.2959	3.8053	2.3020	120.9331		1.6975	4.7209	21.5329	1.4797	1.2049	0.6381	4.7651	3.6257	4.0112	2.2768	138.7036		1.6951	4.7141	21.5343	1.4752	1.2043	0.6382	4.7489	3.6282	4.0180	2.2781	139.1138		1.7823	4.6934	21.5738	0.5805	1.0264	1.2964	3.2356	2.3962	3.7357
Cluster 5	124	721	752		10.0343	-14.5629	25.3949	1.0140	0.7304	1.3662	4.2382	3.5141	1.8074	4.0115	106.7221		10.0301	-14.3670	25.0175	1.0074	0.7572	1.4280	4.5626	3.6654	2.0543	3.8468	121.3316		10.0294	-14.3769	25.0401	0.9999	0.7526	1.4251	4.4920	3.6647	2.0444	3.8693	121.4276		10.0343	-14.5629	25.3949	0.4298	1.1074	1.4202	2.8316	1.1446	2.9701
Cluster 6	330	1642	1686		0.8173	13.4711	27.0556	1.0422	0.8400	0.6807	2.4962	2.6748	2.2359	1.5848	39.7019		0.8678	13.4604	27.0358	1.1993	0.9845	0.7475	3.6967	2.8547	2.3772	1.8558	52.7530		0.8662	13.4576	27.0410	1.2001	0.9840	0.7475	3.6975	2.8563	2.3743	1.8507	52.5740		0.8173	13.4711	27.0556	0.5487	0.8831	1.0836	2.1994	1.6031	2.6095
Cluster 7	491	2255	2332		-8.0892	-12.2195	31.8338	1.0303	0.9316	0.8131	3.2691	3.8790	2.7746	2.2411	101.0348		-8.0586	-12.3086	31.7233	1.1503	1.1226	0.9052	4.8959	3.9451	3.1342	2.5022	129.5974		-8.0590	-12.3045	31.7312	1.1486	1.1184	0.9071	4.8808	3.9455	3.1300	2.4943	129.0284		-8.0892	-12.2195	31.8338	0.7884	0.9412	1.0407	3.2349	2.4208	3.2150
Cluster 8	671	1930	2005		7.4835	3.6643	32.4814	1.0541	0.8898	0.6275	2.4654	3.7176	3.5165	1.7862	97.8128		7.5385	3.6476	32.5039	1.2838	1.0508	0.7211	4.0748	4.0183	3.5549	1.7638	105.5382		7.5379	3.6451	32.5107	1.2789	1.0530	0.7226	4.0765	4.0177	3.5524	1.7569	105.0374		7.4835	3.6643	32.4814	0.5995	0.8865	1.0731	2.3887	1.6378	3.7298
Cluster 9	811	3331	3430		1.8273	-15.0706	34.0716	0.9488	1.1170	0.8143	3.6151	2.7925	4.0254	2.9304	137.9820		1.7958	-15.0839	33.8818	1.0529	1.3128	0.9575	5.5434	2.9007	4.0483	3.2733	161.0051		1.7908	-15.0846	33.8869	1.0534	1.3095	0.9629	5.5641	2.8957	4.0490	3.2682	160.5105		1.8273	-15.0706	34.0716	0.6473	1.0160	1.1661	3.2123	2.9331	3.1130
Cluster 10	714	2859	2950		-11.7577	14.2764	35.1014	1.2312	0.8428	1.0445	4.5399	3.6080	2.4163	2.4612	89.8784		-11.6334	14.2604	34.9277	1.4413	1.0181	1.1298	6.9443	3.6870	2.5415	2.8130	110.4124		-11.6254	14.2569	34.9359	1.4381	1.0172	1.1332	6.9439	3.6791	2.5450	2.8047	110.0051		-11.7577	14.2764	35.1014	0.6402	1.0641	1.3323	3.8017	1.8765	3.2523
Cluster 11	305	1356	1409		17.4516	-6.2222	40.7720	0.9220	1.0478	0.6238	2.5241	2.9682	3.0451	2.1044	79.6722		17.4250	-6.4342	40.7836	1.0590	1.1763	0.7360	3.8404	3.1288	2.9236	2.1808	83.5606		17.4249	-6.4253	40.7890	1.0590	1.1772	0.7361	3.8440	3.1287	2.9326	2.2989	88.3548		17.4516	-6.2222	40.7720	0.5629	0.8496	1.1394	2.2826	1.5355	2.6953
Cluster 12	126	677	694		6.1625	-11.7426	41.7108	0.8317	0.8635	0.4429	1.3325	2.5402	2.3755	1.2805	32.3660		6.1170	-11.7916	41.7304	0.8620	0.9611	0.5001	1.7354	2.6658	2.5670	1.5060	43.1686		6.1167	-11.7962	41.7354	0.8624	0.9590	0.5035	1.7441	2.6656	2.5717	1.5010	43.1006		6.1625	-11.7426	41.7108	0.3745	0.7811	0.9398	1.1514	1.0760	1.8549
Cluster 13	193	960	1011		-3.0531	-19.7829	44.2136	0.6896	0.5708	0.8640	1.4244	2.2692	1.8667	2.4872	44.1314		-2.9887	-19.6878	44.2241	0.8326	0.6268	0.9608	2.1004	2.3533	1.7717	2.5843	45.1319		-2.9976	-19.6869	44.2400	0.8352	0.6312	0.9728	2.1480	2.3622	1.7708	2.6002	45.5592		-3.0531	-19.7829	44.2136	0.5344	0.7094	0.8712	1.3834	1.4040	2.8039
Cluster 14	474	2373	2480		5.7979	12.5180	45.5913	1.0403	1.0072	0.8035	3.5263	3.0870	2.7664	2.1721	77.7000		5.6614	12.6791	45.6276	1.1796	1.1645	0.8786	5.0555	3.2664	3.0132	2.2128	91.2264		5.6651	12.6752	45.6288	1.1778	1.1695	0.8826	5.0923	3.2626	3.0093	2.3510	96.6886		5.7979	12.5180	45.5913	0.6683	0.9100	1.2114	3.0859	2.0165	3.0083
Cluster 15	560	2024	2123		3.3868	21.1038	45.7988	1.0529	0.6014	0.8114	2.1521	4.1674	2.2826	2.3589	93.9921		3.2789	20.9808	45.6711	1.3205	0.6950	0.9508	3.6553	4.1631	2.2093	2.5951	99.9784		3.2716	20.9802	45.6846	1.3283	0.6980	0.9484	3.6835	4.2179	2.2087	2.5815	100.7393		3.3868	21.1038	45.7988	0.5880	0.7737	1.0882	2.0736	2.2069	2.5878
Cluster 16	1004	4434	4591		14.9191	-13.6835	48.1404	1.0127	1.0369	1.1020	4.8469	3.4915	3.1102	2.6673	121.3287		14.8643	-13.7466	48.0123	1.2004	1.2112	1.2050	7.3385	3.6172	3.3130	3.1462	157.9292		14.8577	-13.7441	48.0237	1.1985	1.2124	1.2111	7.3717	3.6106	3.3105	3.1347	156.9457		14.9191	-13.6835	48.1404	0.8048	1.0328	1.2652	4.4048	2.3780	2.9318
Cluster 17	264	1635	1684		-0.4097	-11.9411	50.6043	0.8763	1.0112	0.7413	2.7516	2.5794	3.1910	1.8939	65.2970		-0.4228	-11.8872	50.6495	0.9756	1.0796	0.8005	3.5313	2.7543	3.2995	2.0583	78.3530		-0.4233	-11.8860	50.6555	0.9745	1.0817	0.8004	3.5340	2.7538	3.2983	2.0523	78.0830		-0.4097	-11.9411	50.6043	0.6470	0.9032	1.0515	2.5738	2.0903	2.8005
Cluster 18	403	2386	2452		5.6009	-11.0853	53.4316	0.9346	0.8985	0.8794	3.0934	2.5892	2.8911	2.5114	78.7476		5.6243	-11.1673	53.3718	1.0534	1.0322	0.9673	4.4058	2.8854	2.8479	2.8016	96.4314		5.6210	-11.1712	53.3742	1.0502	1.0306	0.9697	4.3964	2.8821	2.8518	2.7991	96.3666		5.6009	-11.0853	53.4316	0.6743	0.9356	1.0603	2.8019	2.2433	2.8721
Cluster 19	356	1758	1827		-10.8956	-15.9657	54.4584	0.8783	1.0538	0.6597	2.5578	2.6463	2.9603	2.1697	71.1989		-10.8801	-15.9989	54.4301	0.9912	1.2180	0.7549	3.8176	2.8621	3.0968	2.2527	83.6390		-10.8734	-16.0090	54.4326	0.9948	1.2180	0.7535	3.8241	2.8688	3.1069	2.2502	84.0145		-10.8956	-15.9657	54.4584	0.5765	0.8964	1.0869	2.3527	2.0174	2.5686
Cluster 20	876	3043	3178		-8.6506	-2.2785	55.8535	1.1257	1.3168	0.8961	5.5640	3.9441	4.5155	2.1327	159.1045		-8.6444	-2.3156	55.7309	1.2744	1.4060	0.9989	7.4975	4.0430	4.4837	2.4811	188.3981		-8.6380	-2.3200	55.7446	1.2762	1.4114	0.9991	7.5381	4.0366	4.4793	2.4675	186.8812		-8.6506	-2.2785	55.8535	0.8789	1.1111	1.3406	5.4837	2.6260	4.0193
Cluster 21	612	2481	2602		9.3062	8.6093	56.8488	1.0826	0.9887	0.9453	4.2381	3.8845	3.0279	2.5329	124.7902		9.2946	8.5111	56.7846	1.2595	1.1827	1.0736	6.6992	3.8728	3.1261	2.6469	134.2326		9.2928	8.5112	56.7935	1.2580	1.1846	1.0752	6.7117	3.8711	3.1260	2.6380	133.7203		9.3062	8.6093	56.8488	0.5886	0.9640	1.3294	3.1596	1.9962	3.2134
Cluster 22	529	2209	2312		-19.3174	5.7092	59.6155	0.9778	0.8806	0.7749	2.7951	3.6763	2.7783	2.3375	100.0082		-19.2857	5.7106	59.5627	1.1483	1.0296	0.8592	4.2552	3.7025	2.9221	2.4431	110.7198		-19.2746	5.7050	59.5686	1.1501	1.0295	0.8604	4.2673	3.6914	2.9277	2.4371	110.3289		-19.3174	5.7092	59.6155	0.7459	0.8920	0.9900	2.7592	2.0234	2.7344
Cluster 23	708	3068	3218		-8.0294	22.0161	62.2119	0.9974	0.6917	1.3895	4.0157	3.0086	2.7710	4.3793	152.9319		-7.9897	21.9396	62.0272	1.1607	0.8123	1.6145	6.3762	3.1109	2.9084	4.7774	181.0604		-7.9806	21.9386	62.0358	1.1582	0.8173	1.6090	6.3798	3.1661	2.9074	4.7688	183.8768		-8.0294	22.0161	62.2119	0.6359	0.9229	1.4656	3.6027	2.4155	3.0402
Cluster 24	546	2928	3034		-7.4670	-15.9041	63.2638	0.9178	0.9606	0.8797	3.2487	3.0206	3.4222	2.5075	108.5731		-7.3758	-15.9630	63.1403	1.0417	1.1548	0.9904	4.9903	3.2854	3.6412	2.5156	126.0554		-7.3799	-15.9550	63.1420	1.0393	1.1551	0.9889	4.9728	3.2813	3.6332	2.5139	125.5369		-7.4670	-15.9041	63.2638	0.8578	0.9033	0.9936	3.2247	2.5980	3.2359
Cluster 25	1589	6083	6371		-1.9971	-0.4646	65.6501	1.1562	1.0692	1.0513	5.4438	4.9946	4.7997	2.6641	267.5142		-1.8417	-0.3422	65.4649	1.3144	1.2257	1.1982	8.0865	5.3056	4.7493	3.0330	320.1342		-1.8457	-0.3486	65.4820	1.3187	1.2288	1.1993	8.1399	5.3016	4.7557	3.0160	318.5152		-1.9971	-0.4646	65.6501	0.9148	1.1395	1.2041	5.2576	3.2296	3.5380
Cluster 26	206	1142	1208		3.4825	24.5158	67.2242	0.9933	0.5739	0.7308	1.7450	2.7144	1.7348	2.3684	46.7181		3.3486	24.4357	67.1073	1.1760	0.6090	0.8696	2.6089	3.0178	1.7177	2.4705	53.6432		3.3480	24.4391	67.1141	1.1725	0.6091	0.8669	2.5933	3.0184	1.7212	2.4773	53.9102		3.4825	24.5158	67.2242	0.5357	0.7153	1.0254	1.6458	1.4089	2.2018
Cluster 27	280	1624	1709		4.0520	8.3306	66.4836	1.0986	1.0392	0.5370	2.5682	3.2723	2.5859	1.6480	58.4146		4.0570	8.4071	66.4351	1.2079	1.1859	0.6162	3.6969	3.3994	2.7340	2.1137	82.2868		4.0602	8.4084	66.4394	1.2027	1.1858	0.6163	3.6817	3.4026	2.7353	2.1093	82.2331		4.0520	8.3306	66.4836	0.5211	1.0366	1.1087	2.5085	1.6427	2.9551
Cluster 28	279	1216	1285		-18.9079	-14.0601	68.0900	0.7624	0.8988	0.6228	1.7877	1.7307	2.7959	2.1739	44.0619		-18.9172	-14.0252	68.0049	0.8507	0.9849	0.7094	2.4898	1.9994	3.0460	2.4222	61.7905		-18.9198	-14.0251	68.0135	0.8532	0.9863	0.7106	2.5049	1.9969	3.0461	2.4135	61.4950		-18.9079	-14.0601	68.0900	0.6194	0.6772	0.9668	1.6986	2.1338	2.0895
Cluster 29	481	2892	3055		16.3866	-4.7958	72.5217	0.9593	1.1157	0.7798	3.4961	2.7024	3.7044	3.2098	134.5938		16.3988	-4.8155	72.5157	1.0627	1.2945	0.8592	4.9507	2.7676	3.8629	3.3494	149.9904		16.3920	-4.8216	72.5204	1.0607	1.2905	0.8606	4.9345	2.7743	3.8690	3.3541	150.8064		16.3866	-4.7958	72.5217	0.7235	0.9769	1.1381	3.3696	2.6971	2.6666
Cluster 30	425	2194	2289		-2.9590	-24.8709	78.4526	0.8398	0.6462	1.1563	2.6286	3.6611	2.5443	3.5962	140.3157		-2.9018	-24.7317	78.2111	1.0176	0.7505	1.2904	4.1280	3.7768	2.4987	3.4249	135.3865		-2.8992	-24.7286	78.2146	1.0202	0.7557	1.2872	4.1570	3.7742	2.4956	3.4283	135.2585		-2.9590	-24.8709	78.4526	0.6037	0.8559	1.1675	2.5268	2.2045	3.4659
Cluster 31	769	4245	4416		-8.2750	11.3288	77.1942	1.2007	0.9858	1.0186	5.0498	3.6001	2.9628	2.4785	110.7356		-8.2639	11.4127	77.0701	1.3309	1.1166	1.0891	6.7792	3.7411	3.0467	2.7062	129.2071		-8.2623	11.4146	77.0779	1.3336	1.1172	1.0906	6.8060	3.7395	3.0486	2.6985	128.8626		-8.2750	11.3288	77.1942	0.7802	1.1579	1.2253	4.6368	2.5595	3.5106
Cluster 32	393	1817	1906		14.9646	-21.2103	80.3086	0.9077	0.8876	0.8820	2.9764	3.6526	2.5478	2.7906	108.7802		14.9400	-21.0956	80.2483	0.9741	1.0082	0.9738	4.0057	3.6280	2.5990	2.8510	112.6020		14.9409	-21.0948	80.2575	0.9757	1.0079	0.9690	3.9916	3.6289	2.5981	2.8418	112.2331		14.9646	-21.2103	80.3086	0.6745	0.8800	1.0771	2.6782	2.2547	3.6132
Cluster 33	1677	9642	10069		13.8100	-10.9794	83.2300	1.3718	3.3680	1.5455	29.9104	4.7407	7.5729	4.8304	726.4014		13.7236	-10.9092	83.2176	1.5068	3.5409	1.6212	36.2318	4.7216	7.5709	4.9332	738.6765		13.7218	-10.9018	83.2304	1.5121	3.5411	1.6271	36.4935	4.7198	7.5634	4.9204	735.7504		13.8100	-10.9794	83.2300	0.8362	1.2064	3.6687	15.5013	3.2229	3.4925
Cluster 34	523	3124	3270		4.2800	-15.1224	82.6312	0.9758	1.0423	0.7791	3.3195	3.4634	2.9566	2.1771	93.3806		4.2257	-15.2643	82.5431	1.0804	1.1368	0.9308	4.7888	3.4091	3.0928	2.3084	101.9523		4.2321	-15.2607	82.5470	1.0767	1.1377	0.9293	4.7679	3.4156	3.0893	2.3045	101.8557		4.2800	-15.1224	82.6312	0.7727	0.9306	1.0875	3.2755	2.2229	2.6508
Cluster 35	250	1500	1579		-14.1249	-17.9258	83.9266	0.9573	0.9854	0.7671	3.0311	2.8726	2.8962	2.3298	81.1909		-14.0570	-17.9265	83.9321	0.9934	1.1006	0.8463	3.8756	3.1822	3.2824	2.5392	111.0986		-14.0637	-17.9277	83.9386	0.9931	1.0932	0.8475	3.8539	3.1755	3.2812	2.5327	110.5385		-14.1249	-17.9258	83.9266	0.6358	0.9729	1.0607	2.7482	2.3756	3.1985
Cluster 36	579	3312	3506		-3.4103	24.5233	84.7451	1.0298	1.1205	1.0712	5.1777	3.4587	3.1302	3.3149	150.3276		-3.4885	24.5397	84.5967	1.1329	1.2163	1.1815	6.8192	3.6790	3.1806	3.3018	161.8351		-3.4914	24.5321	84.6096	1.1301	1.2167	1.1826	6.8110	3.6819	3.1730	3.3148	162.2119		-3.4103	24.5233	84.7451	0.8863	1.0320	1.2701	4.8659	2.8291	3.2066
Cluster 37	448	3355	3564		-4.9897	-13.4707	86.3947	1.1229	1.1714	0.8619	4.7490	3.4966	3.3039	2.2725	109.9678		-5.0662	-13.4691	86.3278	1.1669	1.3369	0.9506	6.2121	3.6439	3.4172	2.4864	129.6883		-5.0666	-13.4732	86.3356	1.1716	1.3352	0.9508	6.2301	3.6435	3.4212	2.4787	129.4211		-4.9897	-13.4707	86.3947	0.8396	1.1372	1.1738	4.6946	2.0577	3.3263
Cluster 38	1432	6998	7359		2.0103	18.7059	88.3969	1.0802	1.0141	1.4439	6.6257	3.4376	3.5968	3.9663	205.4212		1.9513	18.8382	88.4239	1.2263	1.1962	1.5406	9.4664	3.6379	3.7817	3.9675	228.6376		1.9485	18.8416	88.4355	1.2274	1.1988	1.5438	9.5147	3.6408	3.7852	3.9745	229.4308		2.0103	18.7059	88.3969	0.9408	1.0399	1.5211	6.2335	3.3639	3.3847
Cluster 39	859	4502	4742		-2.7982	4.9895	90.5146	1.1008	1.0242	1.0648	5.0288	4.0872	2.9317	3.0584	153.5094		-2.8931	4.9207	90.3251	1.2568	1.1301	1.1834	7.0402	4.2569	3.0551	3.3373	181.8017		-2.8934	4.9190	90.3378	1.2578	1.1297	1.1844	7.0494	4.2566	3.0568	3.3246	181.2026		-2.7982	4.9895	90.5146	0.9802	1.0826	1.1233	4.9930	3.2582	3.1610
Cluster 40	285	1263	1381		17.5279	21.5225	92.0868	1.1494	0.9505	0.8601	3.9361	3.7116	2.7699	2.4340	104.8185		17.2176	21.5783	92.0735	1.1579	1.0296	0.9977	4.9823	3.5587	2.8843	2.6076	112.1172		17.2420	21.5636	92.0834	1.1647	1.0373	0.9969	5.0450	3.5831	2.8990	2.6175	113.8930		17.5279	21.5225	92.0868	0.4608	0.8031	1.4516	2.2501	1.5556	2.4371
Cluster 41	672	2993	3188		-19.2554	-9.5938	93.2078	1.0029	0.9244	1.0604	4.1177	3.2581	2.9011	2.5805	102.1688		-19.3002	-9.4713	93.1855	1.1274	1.1247	1.1382	6.0453	3.4336	3.1906	2.8556	131.0430		-19.2961	-9.4743	93.1923	1.1311	1.1271	1.1420	6.0984	3.4377	3.1877	2.8488	130.7630		-19.2554	-9.5938	93.2078	0.8950	0.9083	1.1656	3.9692	3.5922	2.8918
Cluster 42	367	1545	1683		21.3050	8.2707	93.9991	0.9062	1.1443	0.9587	4.1646	2.9400	3.2012	2.4991	98.5208		21.1701	8.1777	93.9594	0.9959	1.2177	1.0694	5.4325	2.9943	3.5246	2.7676	122.3473		21.1625	8.1740	93.9751	0.9967	1.2233	1.0700	5.4643	2.9866	3.5208	2.7520	121.2175		21.3050	8.2707	93.9991	0.7440	0.9200	1.2845	3.6828	2.8729	2.6657
Cluster 43	227	1634	1752		12.9471	-21.2790	96.0387	1.1755	1.0520	0.6837	3.5414	3.8769	2.3479	2.3859	90.9695		13.0784	-21.2832	95.9741	1.2250	1.0895	0.7176	4.0121	3.9810	2.4046	2.4547	98.4269		13.0741	-21.2865	95.9847	1.2157	1.0912	0.7191	3.9958	3.9853	2.4250	2.4652	99.7985		12.9471	-21.2790	96.0387	0.6536	1.0350	1.2073	3.4210	2.5428	2.7117
Cluster 44	378	2718	2857		-4.9438	-14.2460	95.4713	1.0396	1.0110	0.9712	4.2754	3.1181	3.2762	2.5654	109.7751		-5.0064	-14.2000	95.4092	1.1410	1.1288	1.0124	5.4617	3.2269	3.4003	2.9013	133.3476		-5.0112	-14.1960	95.4181	1.1365	1.1296	1.0117	5.4399	3.2316	3.4042	2.8924	133.2870		-4.9438	-14.2460	95.4713	0.9488	0.9718	1.0960	4.2332	2.9226	2.9678
Cluster 45	252	1299	1377		-24.0940	0.7669	95.5371	0.8486	0.7963	0.7651	2.1657	3.2350	1.9800	2.1949	58.8905		-23.9479	0.6477	95.4862	0.9400	0.8677	0.8435	2.8819	3.2339	2.1902	2.3517	69.7721		-23.9481	0.6495	95.4978	0.9389	0.8687	0.8438	2.8828	3.2340	2.1884	2.3402	69.3767		-24.0940	0.7669	95.5371	0.7146	0.8268	0.8634	2.1366	2.1547	2.7267
Cluster 46	97	744	790		-19.9277	-20.4276	101.7132	0.7544	0.7941	1.1637	2.9204	2.1188	2.3313	3.1641	65.4683		-19.8099	-20.4211	101.7188	0.7988	0.8357	1.1873	3.3199	2.2577	2.6016	3.6179	89.0120		-19.7969	-20.4364	101.7091	0.7964	0.8407	1.1922	3.3437	2.2448	2.5863	3.6083	87.7468		-19.9277	-20.4276	101.7132	0.3293	1.0154	1.1894	1.6660	1.2839	3.4561
Cluster 47	317	2396	2543		-4.0023	17.3700	101.3013	0.9748	1.1433	0.8145	3.8024	2.5443	3.6527	1.9591	76.2658		-4.0062	17.2919	101.2592	1.0201	1.2566	0.8872	4.7640	2.6510	3.8825	2.3066	99.4462		-4.0034	17.2920	101.2680	1.0182	1.2599	0.8856	4.7587	2.6539	3.8824	2.2978	99.1690		-4.0023	17.3700	101.3013	0.7834	0.9669	1.1714	3.7168	2.0428	2.5397
Cluster 48	627	3918	4135		-10.1239	9.6858	103.9526	1.0856	1.1211	0.9481	4.8339	3.3304	3.7371	2.8709	149.6713		-10.1556	9.5673	103.8720	1.1291	1.2873	1.0433	6.3526	3.6719	3.8557	3.4346	203.6808		-10.1474	9.5588	103.8756	1.1276	1.2865	1.0448	6.3488	3.6637	3.8641	3.4310	203.4614		-10.1239	9.6858	103.9526	0.7661	1.1153	1.2262	4.3889	2.6755	3.4102
Cluster 49	1068	4201	4475		13.5874	12.3353	105.0044	1.0581	0.8952	1.1324	4.4927	5.0193	3.0254	3.2387	206.0079		13.5364	12.3754	104.9725	1.2499	1.0518	1.2636	6.9585	5.0508	3.2683	3.3430	231.1548		13.5293	12.3781	104.9877	1.2581	1.0533	1.2636	7.0144	5.0437	3.2710	3.3278	229.9714		13.5874	12.3353	105.0044	0.7504	0.9640	1.3079	3.9635	2.5085	3.7847
Cluster 50	874	4677	4972		-19.2048	15.3418	107.2936	1.0623	0.8886	1.2378	4.8941	3.7846	4.1912	3.7718	250.6052		-19.2429	15.3450	107.1748	1.2306	1.0126	1.3877	7.2436	4.0378	4.1944	4.0110	284.5485		-19.2404	15.3421	107.1917	1.2312	1.0148	1.3915	7.2826	4.0353	4.1915	3.9941	282.9795		-19.2048	15.3418	107.2936	0.8626	1.0028	1.3040	4.7249	3.9786	3.4139
Cluster 51	78	537	578		1.0310	-29.8765	110.5680	1.3126	0.3271	0.9255	1.6643	2.8653	1.1599	2.7228	37.9061		1.1113	-29.8472	110.6360	1.3105	0.3399	0.9039	1.6866	3.0429	1.3801	3.0033	52.8322		1.1163	-29.8496	110.6492	1.3142	0.3445	0.9048	1.7156	3.0479	1.3826	3.0165	53.2480		1.0310	-29.8765	110.5680	0.3027	0.8726	1.3541	1.4979	1.1323	2.3468
[truncated: 75 more columns]
