# Supplementary material for: Exploitation of thermal gradients for investigation of irradiation temperature effects with charged particles
Source: Sci Rep. 2019 Sep 19;9:13541. doi: 10.1038/s41598-019-49585-0 (PMC6753122; doi:10.1038/s41598-019-49585-0)
Supplement: Supplementary file 1 — Supplementary data processing Knitr script and data [file 41598_2019_49585_MOESM1_ESM.zip › SuplMater - Copy/data/R14_26449-v01_01.csv]

ROI	Top-Level ROI
Ion(s)	Cr
d-max (nm)	1.4000
Order (ions)	1
N-min (ions)	50
L (nm)	0.7000
d-erosion (nm)	0.5000
Cluster Count	45
	Solute Ions	Ranged Ions	Total Ions		Center_x (nm) Solute	Center_y (nm) Solute	Center_z (nm) Solute	R_gx (nm) Solute	R_gy (nm) Solute	R_gz (nm) Solute	V_Rg (nm^3) Solute	Extent_x (nm) Solute	Extent_y (nm) Solute	Extent_z (nm) Solute	V_Extent (nm^3) Solute		Center_x (nm) Ranged	Center_y (nm) Ranged	Center_z (nm) Ranged	R_gx (nm) Ranged	R_gy (nm) Ranged	R_gz (nm) Ranged	V_Rg (nm^3) Ranged	Extent_x (nm) Ranged	Extent_y (nm) Ranged	Extent_z (nm) Ranged	V_Extent (nm^3) Ranged		Center_x (nm) Total	Center_y (nm) Total	Center_z (nm) Total	R_gx (nm) Total	R_gy (nm) Total	R_gz (nm) Total	V_Rg (nm^3) Total	Extent_x (nm) Total	Extent_y (nm) Total	Extent_z (nm) Total	V_Extent (nm^3) Total		Center_x (nm) Solute'	Center_y (nm) Solute'	Center_z (nm) Solute'	R_gx (nm) Solute'	R_gy (nm) Solute'	R_gz (nm) Solute'	V_Rg (nm^3) Solute'	Extent_x (nm) Solute'	Extent_y (nm) Solute'
Matrix	474	6629089	6862296
Cluster 1	644	2357	2626		-8.5908	7.2715	9.1589	1.3866	0.7601	0.6813	3.0081	3.8349	2.7295	2.0672	90.6386		-8.5091	7.2811	9.0078	1.6493	0.9478	0.8340	5.4609	4.0832	2.9283	2.2477	112.5758		-8.5384	7.2830	9.0122	1.6366	0.9386	0.8274	5.3241	4.1125	2.9264	2.2433	113.0877		-8.5908	7.2715	9.1589	0.6069	0.7706	1.4151	2.7721	2.2481	2.6108
Cluster 2	84	395	433		9.5183	-9.9435	13.1309	0.7791	0.7446	0.8101	1.9687	2.2029	1.7098	2.0766	32.7647		9.4168	-9.9236	12.8713	0.8728	0.8501	0.9406	2.9233	2.2149	1.8328	2.0225	34.3925		9.4154	-9.9346	12.8700	0.8748	0.8420	0.9442	2.9130	2.2136	1.8218	2.0212	34.1425		9.5183	-9.9435	13.1309	0.3438	0.8114	1.0204	1.1923	1.3061	2.0371
Cluster 3	236	1003	1069		5.1399	3.7620	16.9305	1.0095	0.8512	0.6121	2.2032	2.9267	3.1100	1.6701	63.6749		5.1247	3.8579	16.9444	1.1813	0.9908	0.7033	3.4484	3.0318	3.1630	1.6562	66.5246		5.1364	3.8487	16.9374	1.1711	0.9835	0.6997	3.3756	3.0200	3.1722	1.6631	66.7402		5.1399	3.7620	16.9305	0.5349	0.8769	1.0311	2.0259	1.5111	2.8064
Cluster 4	311	1232	1278		-4.7570	-2.0724	17.2585	0.8578	0.8185	0.6199	1.8232	2.1827	2.3387	1.7121	36.6096		-4.7811	-2.0751	17.2076	1.0089	0.9047	0.6917	2.6444	2.4932	2.5596	1.7631	47.1280		-4.7836	-2.0695	17.2191	1.0016	0.9042	0.6984	2.6493	2.4906	2.5653	1.8334	49.0673		-4.7570	-2.0724	17.2585	0.5287	0.8331	0.9036	1.6671	1.9260	2.2947
Cluster 5	502	1634	1787		-3.4867	12.9073	19.1836	0.9207	0.6766	1.0071	2.6278	3.0204	2.6488	2.8123	94.2442		-3.6363	12.9072	19.0788	1.1944	0.8806	1.1485	5.0598	3.0821	2.8643	2.9171	107.8716		-3.6483	12.9247	19.0580	1.1912	0.8703	1.1420	4.9589	3.0700	2.8818	2.9379	108.8778		-3.4867	12.9073	19.1836	0.6745	0.8688	1.0535	2.5860	2.5939	3.0740
Cluster 6	245	963	1105		-5.1182	-13.9426	30.4663	0.8867	0.5574	0.9895	2.0483	2.5803	1.8622	2.9545	59.4656		-5.0665	-13.8411	30.2576	1.1374	0.6148	1.1896	3.4845	2.8846	1.8729	3.0043	67.9866		-5.0655	-13.8516	30.2632	1.1248	0.6043	1.1828	3.3678	2.8837	1.8833	3.0099	68.4719		-5.1182	-13.9426	30.4663	0.5082	0.8970	1.0065	1.9221	1.6793	2.4137
Cluster 7	355	1226	1326		-5.7061	-1.5183	30.5147	0.8813	0.8480	0.8622	2.6987	2.5209	2.5984	2.0577	56.4598		-5.7742	-1.5760	30.4313	1.0105	0.9831	0.9504	3.9549	2.6731	2.9789	2.3718	79.1126		-5.7747	-1.5846	30.4091	1.0051	0.9743	0.9484	3.8903	2.6736	2.9703	2.3941	79.6388		-5.7061	-1.5183	30.5147	0.5994	0.7850	1.1240	2.2154	1.8695	2.3242
Cluster 8	360	1283	1495		5.4183	-11.1596	31.1926	0.7810	0.7993	0.7944	2.0774	2.5145	2.6230	2.4274	67.0628		5.5291	-11.1538	31.0879	0.9572	0.9455	0.9532	3.6132	2.8130	2.9170	2.8922	99.4062		5.5496	-11.1693	31.0691	0.9449	0.9246	0.9347	3.4206	2.7925	2.9324	2.9110	99.8496		5.4183	-11.1596	31.1926	0.5835	0.7698	0.9732	1.8309	2.0299	2.7796
Cluster 9	150	790	872		13.3659	2.3190	33.8336	0.8890	0.9327	0.7678	2.6665	2.7039	2.5927	1.9414	57.0112		13.4898	2.2851	33.7000	0.9325	1.0281	0.8409	3.3772	2.8278	2.8011	2.1949	72.8229		13.4888	2.2886	33.6890	0.9221	1.0192	0.8379	3.2985	2.8268	2.8046	2.2059	73.2569		13.3659	2.3190	33.8336	0.7132	0.8872	0.9767	2.5885	2.1752	2.6404
Cluster 10	82	323	365		13.5447	6.8933	41.5823	0.5828	0.7369	0.7801	1.4033	1.6369	2.4543	2.4423	41.0994		13.3964	6.9014	41.4853	0.6482	0.8152	0.8754	1.9374	1.8260	2.5872	2.6705	52.8464		13.4303	6.9060	41.4906	0.6449	0.8037	0.8843	1.9197	1.7921	2.5918	2.6759	52.0633		13.5447	6.8933	41.5823	0.4716	0.7150	0.8703	1.2294	1.8693	2.4745
Cluster 11	919	4098	4214		-2.7977	6.1615	44.7422	0.7917	0.7535	1.1929	2.9808	2.8029	2.5024	2.9819	87.6105		-2.7230	6.1154	44.6614	0.9416	0.8769	1.3724	4.7466	2.8777	2.7157	3.3172	108.5881		-2.7271	6.1177	44.6666	0.9394	0.8733	1.3729	4.7175	2.8736	2.7134	3.3120	108.1734		-2.7977	6.1615	44.7422	0.7023	0.8174	1.2067	2.9018	2.5312	2.8574
Cluster 12	250	1293	1380		8.0725	2.8291	53.3127	0.8614	0.8355	0.6268	1.8898	2.1191	2.2314	1.5117	29.9413		8.0527	2.7467	53.1579	0.9356	0.9299	0.7304	2.6618	2.3856	2.1867	1.8081	39.5089		8.0566	2.7496	53.1479	0.9257	0.9231	0.7276	2.6044	2.3895	2.1896	1.8181	39.8446		8.0725	2.8291	53.3127	0.6064	0.8262	0.8847	1.8567	1.6348	2.1868
Cluster 13	280	1039	1080		-9.0645	7.7962	60.2086	0.7937	0.5980	0.7063	1.4040	3.2939	1.7703	2.0601	50.3194		-9.1906	7.9132	60.1467	0.9910	0.7702	0.7902	2.5264	3.4142	2.1245	2.2709	68.9963		-9.1832	7.9135	60.1578	0.9922	0.7677	0.7944	2.5346	3.4216	2.1248	2.2598	68.8195		-9.0645	7.7962	60.2086	0.5406	0.7373	0.8065	1.3465	1.4217	2.4404
Cluster 14	1414	5098	5517		8.3452	4.1661	65.2304	0.8171	0.8115	1.2820	3.5607	3.0010	3.3930	3.6684	156.4646		8.3408	4.1359	65.1314	0.9736	0.9936	1.4347	5.8136	3.1562	3.5531	4.0143	188.5703		8.3329	4.1346	65.1600	0.9665	0.9845	1.4392	5.7360	3.1576	3.5544	3.9857	187.3802		8.3452	4.1661	65.2304	0.7235	0.8088	1.3387	3.2814	2.4650	3.8636
Cluster 15	450	1390	1567		0.8292	-13.7181	67.1900	0.8544	0.9117	0.6448	2.1039	3.6005	3.0615	1.9888	91.8269		0.7260	-13.6757	67.0848	1.1017	1.1434	0.7206	3.8023	3.7345	3.2526	2.0059	102.0608		0.7416	-13.6629	67.1051	1.0898	1.1409	0.7171	3.7346	3.7189	3.2398	2.0263	102.2607		0.8292	-13.7181	67.1900	0.6332	0.8374	0.9353	2.0775	2.0651	3.8487
Cluster 16	66	375	397		-18.4047	-4.0270	70.0014	0.3626	0.9600	1.0819	1.5772	0.8243	2.2237	3.4874	26.7773		-18.2686	-4.1694	69.8771	0.3882	1.0179	1.0836	1.7937	1.1431	2.5752	3.3630	41.4686		-18.2698	-4.1615	69.9087	0.3923	1.0167	1.0712	1.7897	1.1418	2.5831	3.3946	41.9395		-18.4047	-4.0270	70.0014	0.2754	0.8840	1.1688	1.1919	0.7561	2.4006
Cluster 17	654	2611	2735		1.8473	8.3772	81.5381	1.1719	1.3343	0.7412	4.8547	3.5802	3.7210	2.2685	126.5883		2.0813	7.9666	81.3138	1.4380	1.5246	0.8584	7.8827	3.6034	4.3248	2.4928	162.7226		2.0723	7.9773	81.3278	1.4307	1.5183	0.8635	7.8568	3.5943	4.3662	2.4788	162.9443		1.8473	8.3772	81.5381	0.6623	1.1740	1.3734	4.4728	2.1078	3.6079
Cluster 18	455	2169	2332		-10.2219	-14.5031	85.8163	0.8804	0.7085	0.9584	2.5040	2.4705	2.7480	3.1173	88.6492		-10.2203	-14.4237	85.7838	1.0684	0.8175	1.0955	4.0078	2.6763	2.9192	3.1653	103.5854		-10.2151	-14.4321	85.7871	1.0621	0.8112	1.0944	3.9497	2.6858	2.9275	3.1619	104.1377		-10.2219	-14.5031	85.8163	0.6693	0.7924	1.0581	2.3508	2.9087	2.4564
Cluster 19	857	3327	3515		-11.1544	8.2165	86.9863	0.9509	0.9926	0.9464	3.7417	3.2952	3.7825	2.8103	146.7232		-11.1122	8.2675	86.9184	1.1843	1.2176	1.0975	6.6291	3.4812	4.0156	2.9905	175.1090		-11.1128	8.2724	86.9279	1.1803	1.2085	1.1005	6.5756	3.4819	4.0204	2.9810	174.7970		-11.1544	8.2165	86.9863	0.7871	0.9339	1.1373	3.5017	2.7746	3.0010
Cluster 20	813	2484	2642		-2.1502	-12.0363	96.9810	0.9818	0.8732	1.2074	4.3357	3.4805	3.2486	3.0367	143.8241		-2.1911	-11.9689	96.9530	1.1742	1.0966	1.3739	7.4097	3.7136	3.3770	3.0840	162.0020		-2.1961	-11.9621	96.9684	1.1659	1.0839	1.3684	7.2434	3.7086	3.3701	3.0685	160.6470		-2.1502	-12.0363	96.9810	0.7719	0.9797	1.2762	4.0424	2.9078	3.0618
Cluster 21	823	3106	3263		-18.8457	-4.1774	98.9711	1.0838	0.9782	1.1065	4.9137	3.6225	3.0874	3.6664	171.7599		-18.7795	-4.1641	98.6875	1.2124	1.1904	1.3411	8.1074	3.7807	3.1006	3.6381	178.6420		-18.7723	-4.1590	98.7013	1.2109	1.1862	1.3378	8.0489	3.7734	3.1058	3.6520	179.2762		-18.8457	-4.1774	98.9711	0.9231	1.0299	1.2013	4.7837	4.2515	3.3647
Cluster 22	537	2529	2620		11.1458	6.9978	97.4469	0.8910	1.0538	0.8360	3.2878	3.2183	3.5606	2.3811	114.2914		11.0353	6.8202	97.2949	1.0582	1.2037	0.9422	5.0273	3.1077	3.5930	2.5486	119.2035		11.0375	6.8294	97.3042	1.0556	1.1968	0.9431	4.9910	3.1100	3.6022	2.5393	119.1599		11.1458	6.9978	97.4469	0.6761	0.9287	1.1330	2.9798	2.3927	3.6439
Cluster 23	498	2361	2445		-7.8356	7.8075	102.0098	0.9458	0.9792	0.7208	2.7962	2.4432	3.0210	2.1557	66.6489		-7.8666	7.7162	101.9999	1.1029	1.0914	0.8031	4.0491	2.5814	3.1373	2.3759	80.5992		-7.8661	7.7204	102.0092	1.1015	1.0908	0.8043	4.0481	2.5819	3.1416	2.3666	80.4105		-7.8356	7.8075	102.0098	0.6978	0.8711	1.0617	2.7032	2.5992	2.9354
Cluster 24	211	1129	1173		0.0052	19.4719	102.8060	0.9585	0.4429	0.7972	1.4176	3.0780	1.6971	1.9307	42.2443		-0.0360	19.3270	102.6092	1.1011	0.4723	0.9258	2.0168	3.2425	1.6854	2.2293	51.0318		-0.0291	19.3221	102.6129	1.1050	0.4734	0.9267	2.0306	3.2356	1.6804	2.2256	50.6876		0.0052	19.4719	102.8060	0.4378	0.7640	0.9875	1.3834	1.5753	2.0331
Cluster 25	633	3209	3339		14.3360	-3.8212	103.9859	0.9144	1.0634	0.8309	3.3845	2.8828	3.3112	2.1917	87.6364		14.2937	-3.7082	103.9102	1.1138	1.3082	0.9427	5.7531	3.0752	3.4317	2.4451	108.0843		14.2903	-3.7120	103.9203	1.1123	1.3009	0.9407	5.7020	3.0718	3.4355	2.4551	108.5291		14.3360	-3.8212	103.9859	0.7392	0.9319	1.1147	3.2165	2.3038	2.5939
Cluster 26	170	1098	1160		8.7152	-12.6822	108.8108	0.9515	0.8326	0.6117	2.0300	3.4437	2.3875	1.3108	45.1438		8.7436	-12.6036	108.8635	1.0670	0.8791	0.6353	2.4963	3.6241	2.4558	1.5757	58.7433		8.7595	-12.5935	108.8793	1.0688	0.8775	0.6364	2.5002	3.6082	2.4457	1.5916	58.8333		8.7152	-12.6822	108.8108	0.5620	0.8402	0.9752	1.9290	1.3528	2.5556
Cluster 27	92	528	560		3.6766	19.4944	110.2757	0.9286	0.4215	0.8319	1.3638	2.7596	1.6905	2.2412	43.7961		3.7628	19.3784	110.1107	1.0396	0.4768	1.0045	2.0855	3.0534	1.6845	2.3197	49.9790		3.7468	19.3862	110.1170	1.0363	0.4786	1.0067	2.0916	3.0374	1.6924	2.3260	50.0844		3.6766	19.4944	110.2757	0.4037	0.7869	0.9746	1.2966	1.4590	2.3594
Cluster 28	81	538	598		-0.4661	-19.8194	113.1673	1.0952	0.4710	0.8782	1.8974	2.1771	1.5499	2.4756	34.9899		-0.4242	-19.8189	112.8529	1.1278	0.4451	1.0344	2.1752	2.2634	1.5494	2.2908	33.6514		-0.4374	-19.8222	112.8622	1.1249	0.4412	1.0289	2.1392	2.2501	1.5528	2.3001	33.6625		-0.4661	-19.8194	113.1673	0.4476	0.6718	1.2413	1.5634	1.6540	1.8651
Cluster 29	749	3112	3317		-17.8647	3.0049	112.3508	1.0606	0.9420	0.6994	2.9268	3.5392	2.9334	2.1989	95.6229		-17.7913	3.0779	112.2619	1.2234	1.0966	0.8073	4.5370	3.6122	3.0794	2.4927	116.1397		-17.7921	3.0783	112.2692	1.2151	1.0902	0.8077	4.4818	3.6130	3.0789	2.4854	115.8091		-17.8647	3.0049	112.3508	0.6989	0.8989	1.0976	2.8886	2.2112	2.7946
Cluster 30	310	1616	1695		4.2611	1.1754	112.2465	0.9077	0.9176	0.5216	1.8198	2.7176	2.9316	1.3790	46.0195		4.3612	1.1937	112.1755	0.9915	1.0259	0.5911	2.5184	2.8666	3.0769	1.6843	62.2272		4.3532	1.1867	112.1805	0.9944	1.0219	0.5901	2.5116	2.8879	3.0839	1.6793	62.6437		4.2611	1.1754	112.2465	0.5178	0.8742	0.9516	1.8045	1.3502	2.9677
Cluster 31	807	3382	3594		-9.8610	11.5053	114.9801	0.9933	1.2661	0.8239	4.3399	3.2260	4.3565	2.4386	143.5615		-9.9709	11.5576	114.9739	1.1886	1.5717	0.9463	7.4051	3.2619	4.4731	2.4448	149.4251		-9.9684	11.5538	114.9871	1.1795	1.5635	0.9478	7.3213	3.2594	4.4694	2.4316	148.3783		-9.8610	11.5053	114.9801	0.7067	1.0120	1.3209	3.9571	2.3172	3.0280
Cluster 32	1333	5277	5502		4.7858	2.2616	120.1578	1.1358	1.0793	0.9325	4.7880	4.3293	3.7572	1.8602	126.7481		4.8722	2.3333	120.0642	1.3622	1.2911	1.0441	7.6916	4.4759	3.9731	2.1779	162.2276		4.8660	2.3311	120.0760	1.3588	1.2884	1.0439	7.6549	4.4697	3.9753	2.1896	162.9702		4.7858	2.2616	120.1578	0.9046	1.0727	1.1643	4.7321	2.1663	3.9926
Cluster 33	174	1068	1127		-12.1499	-1.2570	120.9862	0.8701	1.0788	0.5115	2.0112	2.6214	2.9698	1.5308	49.9178		-12.2625	-1.2860	121.0596	0.9448	1.1459	0.5757	2.6108	3.0431	2.9933	1.6718	63.7867		-12.2589	-1.3055	121.0655	0.9423	1.1406	0.5760	2.5930	3.0396	3.0642	1.6659	64.9911		-12.1499	-1.2570	120.9862	0.4216	0.9152	1.0803	1.7462	1.5898	2.9445
Cluster 34	413	1894	1989		9.6802	15.2945	121.6765	0.9075	1.1626	0.7929	3.5042	3.3438	4.0928	1.7973	103.0338		9.6075	15.2521	121.5995	1.0289	1.4646	0.8444	5.3298	3.4166	4.1649	2.0178	120.2718		9.6067	15.2524	121.6033	1.0242	1.4589	0.8450	5.2886	3.4173	4.1651	2.0140	120.0779		9.6802	15.2945	121.6765	0.5957	0.8717	1.2996	2.8271	1.6516	2.7518
Cluster 35	539	2290	2468		-11.3530	-17.0726	126.7109	0.9801	0.7815	0.8274	2.6549	2.9113	2.6750	3.2897	107.3126		-11.3505	-16.9079	126.5353	1.2590	0.9268	0.9614	4.6987	2.9431	2.7218	3.3053	110.9079		-11.3507	-16.9100	126.5527	1.2506	0.9213	0.9579	4.6229	2.9429	2.7239	3.3228	111.5742		-11.3530	-17.0726	126.7109	0.6424	0.7751	1.1147	2.3249	2.3625	3.2520
Cluster 36	539	1918	2007		19.9260	-0.1926	127.3345	0.5398	1.1232	0.9137	2.3204	1.7229	3.4979	2.6815	67.6932		19.7817	-0.3019	127.2806	0.5978	1.3879	1.0284	3.5743	1.7489	3.4357	2.6989	67.9276		19.7849	-0.3027	127.2869	0.5978	1.3840	1.0300	3.5696	1.7521	3.4349	2.7052	68.1985		19.9260	-0.1926	127.3345	0.5193	0.9128	1.1335	2.2505	1.5284	2.7942
Cluster 37	713	3057	3239		15.7001	-7.0230	131.6062	0.9787	1.1254	0.6474	2.9871	2.8732	3.9110	1.9475	91.6686		15.6374	-7.1019	131.4937	1.1651	1.3370	0.7711	5.0320	3.0103	4.1615	2.2474	117.9328		15.6264	-7.0934	131.5090	1.1646	1.3294	0.7756	5.0300	2.9993	4.1531	2.2321	116.4660		15.7001	-7.0230	131.6062	0.6213	0.9529	1.1617	2.8808	1.7869	3.0820
Cluster 38	835	3856	4032		-0.4746	20.4378	132.8464	0.8522	0.8590	1.0261	3.1465	2.7281	3.4799	2.9344	116.6901		-0.4703	20.3143	132.7668	1.0363	0.9556	1.2587	5.2212	2.9472	3.5984	3.0371	134.9147		-0.4682	20.3168	132.7723	1.0342	0.9518	1.2525	5.1640	2.9450	3.6009	3.0425	135.1534		-0.4746	20.4378	132.8464	0.7970	0.8243	1.0965	3.0176	2.2159	3.7388
Cluster 39	214	907	985		-13.3645	-17.1642	134.0742	0.8299	0.5883	0.5616	1.1487	2.5002	2.7306	2.0245	57.8967		-13.4251	-16.9872	134.0268	1.0220	0.6929	0.6619	1.9632	2.7005	2.7051	2.0886	63.9116		-13.4237	-16.9910	134.0411	1.0192	0.6891	0.6594	1.9396	2.6991	2.7089	2.1029	64.4039		-13.3645	-17.1642	134.0742	0.4304	0.5918	0.9027	0.9630	1.5583	2.0014
Cluster 40	787	3415	3620		-21.2968	-0.2958	140.3453	0.9055	0.9653	1.0644	3.8975	2.6467	3.0425	2.9411	99.2043		-21.3465	-0.4120	140.2724	1.0606	1.0868	1.1878	5.7350	2.8994	3.0757	3.2222	120.3664		-21.3421	-0.4063	140.2815	1.0603	1.0814	1.1894	5.7125	2.8950	3.0743	3.2131	119.7890		-21.2968	-0.2958	140.3453	0.8765	0.9510	1.1010	3.8443	2.5905	2.5676
Cluster 41	558	2441	2551		0.5053	-5.6818	140.1610	0.9210	1.2855	0.6210	3.0799	3.1498	3.4393	2.1800	98.9239		0.4300	-5.7534	140.1401	1.0982	1.4233	0.7113	4.6569	3.2657	3.4747	2.2010	104.6165		0.4315	-5.7504	140.1488	1.0942	1.4216	0.7139	4.6519	3.2672	3.4753	2.1922	104.2617		0.5053	-5.6818	140.1610	0.6112	0.9142	1.2950	3.0312	2.3870	2.8140
Cluster 42	113	672	720		-16.0685	-8.2527	140.1331	0.8593	0.9094	0.5061	1.6567	2.4673	2.8615	1.8363	54.3054		-15.9057	-8.3487	140.0924	0.9357	1.0472	0.5122	2.1022	2.3045	2.9274	2.0350	57.5029		-15.9091	-8.3552	140.0976	0.9313	1.0502	0.5150	2.1101	2.3078	2.9208	2.0298	57.3135		-16.0685	-8.2527	140.1331	0.4026	0.8126	0.9995	1.3698	1.2712	2.1677
Cluster 43	339	1453	1559		18.3802	-11.3199	147.5852	0.5849	0.7287	0.8382	1.4964	1.9511	2.3430	2.6938	51.5801		18.1540	-11.3081	147.3650	0.6843	0.8725	0.9584	2.3969	1.9282	2.5344	2.5919	53.0573		18.1628	-11.2993	147.3806	0.6833	0.8721	0.9526	2.3778	1.9371	2.5433	2.6075	53.8074		18.3802	-11.3199	147.5852	0.5118	0.5952	0.9795	1.2498	1.7429	1.8657
Cluster 44	797	3755	3966		14.7205	7.5326	147.3088	1.0844	1.2240	0.7524	4.1831	3.1627	3.8050	2.1578	108.7700		14.6841	7.6001	147.2463	1.2996	1.4434	0.8548	6.7166	3.2871	3.7602	2.4286	125.7377		14.6824	7.5920	147.2567	1.2950	1.4403	0.8534	6.6676	3.2889	3.7683	2.4182	125.5380		14.7205	7.5326	147.3088	0.7497	1.0842	1.2257	4.1736	2.1176	3.1498
Cluster 45	349	1976	2047		-3.9719	11.9694	148.7731	1.3913	1.7813	0.5866	6.0899	3.1587	4.3730	1.4366	83.1242		-4.1263	12.0003	148.7149	1.5590	1.9375	0.6544	8.2802	3.3132	4.5351	1.6689	105.0417		-4.1220	12.0108	148.7189	1.5549	1.9351	0.6546	8.2505	3.3088	4.5246	1.6887	105.8988		-3.9719	11.9694	148.7731	0.2160	1.3559	1.8889	2.3170	0.6798	3.4785
[truncated: 75 more columns]
