# Supplementary material for: Exploitation of thermal gradients for investigation of irradiation temperature effects with charged particles
Source: Sci Rep. 2019 Sep 19;9:13541. doi: 10.1038/s41598-019-49585-0 (PMC6753122; doi:10.1038/s41598-019-49585-0)
Supplement: Supplementary file 1 — Supplementary data processing Knitr script and data [file 41598_2019_49585_MOESM1_ESM.zip › SuplMater - Copy/data/R14_26450-v01_01.csv]

ROI	Top-Level ROI
Ion(s)	Cr
d-max (nm)	1.4000
Order (ions)	1
N-min (ions)	50
L (nm)	0.7000
d-erosion (nm)	0.5000
Cluster Count	184
	Solute Ions	Ranged Ions	Total Ions		Center_x (nm) Solute	Center_y (nm) Solute	Center_z (nm) Solute	R_gx (nm) Solute	R_gy (nm) Solute	R_gz (nm) Solute	V_Rg (nm^3) Solute	Extent_x (nm) Solute	Extent_y (nm) Solute	Extent_z (nm) Solute	V_Extent (nm^3) Solute		Center_x (nm) Ranged	Center_y (nm) Ranged	Center_z (nm) Ranged	R_gx (nm) Ranged	R_gy (nm) Ranged	R_gz (nm) Ranged	V_Rg (nm^3) Ranged	Extent_x (nm) Ranged	Extent_y (nm) Ranged	Extent_z (nm) Ranged	V_Extent (nm^3) Ranged		Center_x (nm) Total	Center_y (nm) Total	Center_z (nm) Total	R_gx (nm) Total	R_gy (nm) Total	R_gz (nm) Total	V_Rg (nm^3) Total	Extent_x (nm) Total	Extent_y (nm) Total	Extent_z (nm) Total	V_Extent (nm^3) Total		Center_x (nm) Solute'	Center_y (nm) Solute'	Center_z (nm) Solute'	R_gx (nm) Solute'	R_gy (nm) Solute'	R_gz (nm) Solute'	V_Rg (nm^3) Solute'	Extent_x (nm) Solute'	Extent_y (nm) Solute'
Matrix	6710	22671004	22770197
Cluster 1	327	2428	2557		0.4199	-4.0080	2.3112	2.3221	1.4798	0.8449	12.1612	5.2037	4.9102	2.4938	266.9070		0.1644	-3.9787	2.3938	2.4161	1.5841	0.8928	14.3144	5.0418	5.0112	2.5817	273.2288		0.1726	-3.9716	2.3913	2.4027	1.5743	0.8884	14.0758	5.0500	5.0041	2.5842	273.5506		0.4199	-4.0080	2.3112	0.5753	1.3754	2.4644	8.1677	2.1494	5.3271
Cluster 2	106	399	475		-9.9718	12.1404	12.2842	1.5361	1.1353	1.1266	8.2300	3.6090	3.0585	2.5291	116.9373		-9.6391	12.1963	12.0787	1.5657	1.2999	1.1033	9.4056	3.9417	3.0025	2.9556	146.5244		-9.6958	12.1909	12.1193	1.5400	1.2532	1.1133	9.0002	3.8851	3.0079	2.9151	142.6913		-9.9718	12.1404	12.2842	0.6426	1.0968	1.8171	5.3643	1.7085	2.8824
Cluster 3	376	1149	1304		-7.3919	-3.9682	15.0922	1.3782	1.1558	1.0698	7.1381	3.9059	3.8777	2.8153	178.6089		-7.3657	-3.9938	15.1250	1.6763	1.3588	1.1663	11.1280	4.2503	4.2056	3.0689	229.7886		-7.3485	-3.9942	15.1269	1.6315	1.3319	1.1522	10.4876	4.2331	4.2052	3.0671	228.6938		-7.3919	-3.9682	15.0922	0.7133	1.0931	1.6359	5.3431	1.9463	3.6814
Cluster 4	216	733	847		5.8361	-13.6200	15.9034	1.4024	1.6206	0.8871	8.4457	4.0421	3.6508	2.6802	165.6756		5.5889	-13.8597	15.9719	1.4679	1.8862	0.9956	11.5467	4.4731	3.8905	2.7796	202.6241		5.6324	-13.8342	15.9735	1.4456	1.8136	0.9721	10.6754	4.4296	3.8651	2.7812	199.4549		5.8361	-13.6200	15.9034	0.6814	1.2267	1.8469	6.4666	2.1924	3.3540
Cluster 5	295	1045	1199		4.6192	1.3523	17.7285	1.3775	1.6536	1.4456	13.7929	4.2540	4.2463	3.7343	282.5575		4.6499	1.2780	17.7921	1.5622	1.8663	1.6103	19.6657	4.3420	4.6151	3.7979	318.7858		4.6643	1.2345	17.7803	1.5200	1.8091	1.5670	18.0498	4.3564	4.6586	3.7862	321.8629		4.6192	1.3523	17.7285	1.3725	1.4468	1.6567	13.7801	3.9078	3.6918
Cluster 6	405	1650	1848		-7.8851	-12.9400	19.4182	1.6995	1.1343	1.0959	8.8496	4.8111	3.3862	3.5638	243.1938		-8.0491	-12.6643	19.2224	1.9265	1.3445	1.1312	12.2721	4.8241	3.4137	3.6700	253.1647		-8.0752	-12.6883	19.2450	1.8958	1.3190	1.1174	11.7038	4.7980	3.4378	3.6925	255.1251		-7.8851	-12.9400	19.4182	0.8637	1.1732	1.8038	7.6566	2.4153	4.4195
Cluster 7	95	375	421		-0.6652	-4.5920	26.5898	1.1604	1.2646	0.9473	5.8230	2.3478	3.1227	2.3138	71.0577		-0.5595	-4.5725	26.4857	1.3212	1.3347	0.9477	6.9997	2.6754	3.3300	2.2097	82.4633		-0.5782	-4.5474	26.4853	1.2722	1.3200	0.9495	6.6784	2.6568	3.3049	2.2093	81.2566		-0.6652	-4.5920	26.5898	0.9023	1.1009	1.3479	5.6088	2.2170	2.5299
Cluster 8	89	263	305		-9.4227	10.7854	29.3943	1.4427	1.4230	1.0214	8.7832	3.4735	2.9152	2.5041	106.2104		-9.4775	10.7615	29.4553	1.6316	1.5060	1.0573	10.8830	3.7394	2.8913	2.4431	110.6415		-9.4737	10.7370	29.4317	1.5652	1.4810	1.0370	10.0693	3.7356	2.8668	2.4667	110.6536		-9.4227	10.7854	29.3943	0.9347	1.3389	1.5757	8.2606	2.1053	3.8397
Cluster 9	92	376	435		12.8528	0.3474	32.2862	1.6133	1.7948	1.8815	22.8204	4.1439	3.3331	4.6587	269.5273		13.0631	0.3502	32.5066	1.7921	1.8467	1.8684	25.9008	4.2872	3.5389	4.4384	282.0663		13.0237	0.2884	32.4802	1.7364	1.8029	1.8583	24.3696	4.3266	3.4771	4.4647	281.3479		12.8528	0.3474	32.2862	1.4140	1.7507	2.0736	21.5014	3.1037	3.7394
Cluster 10	166	581	651		8.0164	-10.8285	34.5014	1.4583	1.1814	1.9488	14.0644	3.7273	3.1064	4.2209	204.7087		7.8217	-11.0831	34.4681	1.6038	1.1708	1.9182	15.0876	3.7551	3.0944	4.6883	228.1936		7.8293	-11.0315	34.4605	1.5726	1.1611	1.8977	14.5138	3.7475	3.1460	4.6808	231.1568		8.0164	-10.8285	34.5014	1.0935	1.4467	2.0080	13.3052	2.6389	3.7873
Cluster 11	315	995	1132		-13.7698	-3.6203	35.7393	1.2302	1.8154	1.3838	12.9455	3.7256	4.9341	3.6717	282.7200		-13.7539	-3.4927	35.9037	1.4482	2.0529	1.4545	18.1140	3.9047	5.3341	3.8361	334.6714		-13.7402	-3.4912	35.8901	1.4014	2.0016	1.4531	17.0733	3.9184	5.3356	3.8225	334.7498		-13.7698	-3.6203	35.7393	1.0785	1.4733	1.8413	12.2551	3.0732	3.8420
Cluster 12	311	901	1039		-8.2332	13.7066	40.1984	1.8945	1.4165	2.5293	28.4319	4.6589	4.1024	5.4201	433.9340		-8.4557	13.4602	40.0410	2.1139	1.5736	2.4890	34.6805	4.8909	4.0353	5.4546	450.9353		-8.3887	13.5365	39.9808	2.0546	1.5506	2.5049	33.4268	4.8238	4.0738	5.5148	453.9481		-8.2332	13.7066	40.1984	1.2208	1.6890	2.7658	23.8882	3.2871	4.7607
Cluster 13	103	456	493		-12.6458	-13.0097	45.5857	0.9727	0.9286	1.1366	4.3004	2.3103	2.1895	2.6635	56.4357		-12.7041	-12.7339	45.3423	1.1605	0.9564	1.1382	5.2915	2.5593	2.4654	2.9320	77.4920		-12.7173	-12.7511	45.3746	1.1353	0.9458	1.1361	5.1100	2.5462	2.4481	2.8997	75.7114		-12.6458	-13.0097	45.5857	0.6009	1.1482	1.1921	3.4450	1.3035	2.9948
Cluster 14	119	464	539		7.5241	-15.3494	47.2455	1.4480	1.5369	1.3201	12.3053	4.1109	3.0121	3.5038	181.7311		7.4574	-15.1047	47.1768	1.4679	1.7333	1.2579	13.4067	4.2398	3.5827	3.9008	248.1948		7.4969	-15.1876	47.1578	1.4694	1.6817	1.2709	13.1549	4.2003	3.4999	3.9197	241.3677		7.5241	-15.3494	47.2455	1.1464	1.3215	1.7722	11.2461	2.4301	3.3450
Cluster 15	77	195	232		7.7364	15.0930	48.1601	1.4028	1.1433	1.6264	10.9269	3.4407	2.7831	3.2472	130.2464		7.5685	14.9592	48.1928	1.4451	1.2670	1.6500	12.6547	3.6149	3.0035	3.7103	168.7441		7.5606	14.9946	48.2284	1.4367	1.2379	1.6782	12.5020	3.6229	3.0389	3.7458	172.7468		7.7364	15.0930	48.1601	1.1226	1.4117	1.6332	10.8412	2.9973	3.5653
Cluster 16	86	273	339		12.9869	-0.7129	48.1420	1.5191	1.5532	1.4445	14.2766	3.3790	3.6644	3.7019	192.0049		12.8125	-0.8069	48.2386	1.6657	1.4611	1.4519	14.8010	3.7050	4.0720	3.9006	246.4979		12.9420	-0.8275	48.1747	1.6062	1.4403	1.3950	13.5176	3.6069	4.0926	3.9645	245.1421		12.9869	-0.7129	48.1420	1.4143	1.4793	1.6180	14.1804	3.4228	3.6446
Cluster 17	85	268	326		-3.9311	-6.0005	48.7321	1.4346	1.6782	1.0240	10.3268	3.7938	3.9646	2.3686	149.2262		-3.8133	-5.9174	48.6708	1.4483	2.0059	1.1595	14.1094	3.9277	4.1003	2.5755	173.7390		-3.8445	-5.9448	48.6984	1.4315	1.9161	1.1194	12.8618	3.8964	4.1276	2.6031	175.3625		-3.9311	-6.0005	48.7321	0.8921	1.4635	1.7279	9.4490	2.9525	3.7653
Cluster 18	66	199	234		-0.7229	-1.5101	57.1467	1.4070	1.5710	1.4095	13.0508	3.1196	3.4662	3.5992	163.0229		-0.8600	-1.5253	57.3639	1.7998	1.8555	1.3839	19.3593	3.4775	3.7102	3.8394	207.5016		-0.8126	-1.5613	57.3306	1.7066	1.7795	1.3860	17.6315	3.5250	3.7463	3.8061	210.5348		-0.7229	-1.5101	57.1467	1.2322	1.4703	1.6597	12.5946	2.6699	3.1919
Cluster 19	102	303	356		-14.5489	-3.5420	58.7548	1.2135	1.4527	1.1580	8.5511	3.1571	3.2491	2.6010	111.7590		-14.3940	-3.8984	58.9581	1.3827	1.5209	1.2377	10.9031	3.0327	3.1948	2.8765	116.7426		-14.4065	-3.8185	58.9490	1.3570	1.4998	1.2549	10.6980	3.0560	3.1149	2.8674	114.3330		-14.5489	-3.5420	58.7548	0.7135	1.3989	1.5678	6.5548	1.9197	3.1286
Cluster 20	225	1052	1149		-4.8798	4.2818	62.4325	1.6980	1.4434	1.7196	17.6538	4.5541	3.4522	3.6713	241.7662		-4.7244	4.1783	62.4256	1.7938	1.4849	1.6977	18.9410	4.6169	3.7191	3.9946	287.3153		-4.7279	4.2007	62.3965	1.7541	1.4669	1.7102	18.4321	4.6205	3.6967	4.0237	287.8840		-4.8798	4.2818	62.4325	1.2022	1.4453	2.0951	15.2484	3.6708	3.5727
Cluster 21	339	1370	1492		6.3772	8.6400	65.2137	1.5572	3.6818	1.9773	47.4851	4.8960	7.9195	5.7426	932.6838		6.1897	8.1740	65.1777	1.6863	3.5324	1.9397	48.3995	5.3313	8.6946	6.0880	1182.0978		6.2216	8.2040	65.1695	1.6567	3.5312	1.9386	47.5054	5.2995	8.6646	6.0799	1169.3990		6.3772	8.6400	65.2137	1.5562	1.9777	3.6820	47.4673	4.8651	5.7619
Cluster 22	82	348	373		-2.8539	12.7256	66.4305	1.6157	1.3483	1.5268	13.9314	3.7649	3.0972	3.4907	170.5002		-2.6970	12.7772	66.7458	1.8386	1.4153	1.5232	16.6027	4.1535	3.2396	4.2647	240.3697		-2.7177	12.7540	66.7278	1.8044	1.3957	1.5275	16.1127	4.1328	3.2163	4.2468	236.4588		-2.8539	12.7256	66.4305	1.1243	1.6283	1.6864	12.9316	2.7379	3.9516
Cluster 23	203	492	592		4.5714	-11.4960	77.3127	1.8744	1.4821	2.2597	26.2957	4.5799	4.6613	5.1660	461.9653		4.3208	-11.5262	77.6308	1.9962	1.7853	2.3354	34.8625	4.8305	4.9284	5.4840	546.8755		4.3399	-11.5873	77.6012	1.9386	1.7067	2.3227	32.1917	4.8115	4.8673	5.4544	535.0592		4.5714	-11.4960	77.3127	1.4522	1.5829	2.4904	23.9785	3.9183	3.7755
Cluster 24	108	312	389		11.1883	-4.1807	82.5990	1.6456	1.7809	2.2322	27.4033	3.4862	4.8496	4.8651	344.5388		10.7573	-4.0549	82.6183	1.7658	1.9527	2.0707	29.9085	3.6596	4.8343	4.9105	363.8955		10.9172	-4.0707	82.6274	1.7377	1.8118	2.1401	28.2235	3.5448	4.8501	4.9196	354.2879		11.1883	-4.1807	82.5990	1.3013	1.8400	2.4049	24.1200	3.6465	4.5503
Cluster 25	181	516	594		-5.6251	-9.3967	84.5990	1.7511	1.4710	1.9537	21.0801	4.3708	3.7306	5.3208	363.4141		-5.5437	-9.4853	84.5270	1.8594	1.5116	2.0103	23.6675	4.2894	4.0278	5.2488	379.8499		-5.5965	-9.4423	84.5087	1.8062	1.5057	2.0034	22.8232	4.3423	3.9848	5.2305	379.0979		-5.6251	-9.3967	84.5990	1.4598	1.6897	2.0152	20.8215	3.5888	4.5139
Cluster 26	60	162	188		-12.1071	-1.8033	86.7960	1.6212	1.4328	1.6379	15.9366	3.2848	3.2106	3.4713	153.3457		-12.1460	-1.5543	87.0115	1.7238	1.4555	1.6596	17.4420	3.5311	3.6613	3.7781	204.6035		-12.1502	-1.5063	86.9952	1.6846	1.4368	1.6726	16.9575	3.5353	3.7093	3.7618	206.6367		-12.1071	-1.8033	86.7960	1.2150	1.4659	1.9336	14.4256	2.5311	3.2895
Cluster 27	95	288	334		2.6973	-2.1570	93.0871	1.3629	1.6750	1.4770	14.1228	2.8456	3.7019	4.1993	185.2948		2.7153	-2.1696	93.0690	1.5698	1.8965	1.5119	18.8548	3.0347	3.7943	4.1813	201.6747		2.7055	-2.1073	93.0783	1.5366	1.8245	1.5139	17.7785	3.0249	3.7852	4.5194	216.7567		2.6973	-2.1570	93.0871	1.2874	1.4968	1.7165	13.8558	3.3695	4.2768
Cluster 28	57	137	174		-9.4671	12.2009	96.8080	1.4847	1.2656	1.3587	10.6951	3.4128	3.6540	3.1547	164.7877		-9.6641	12.0693	97.2483	1.7500	1.1976	1.4132	12.4063	3.4255	3.5224	3.5951	181.7029		-9.6265	12.2052	97.2173	1.6245	1.1767	1.3817	11.0636	3.4631	3.6583	3.5641	189.1404		-9.4671	12.2009	96.8080	1.1439	1.2236	1.6873	9.8918	3.1175	2.7182
Cluster 29	462	1582	1767		6.5419	0.1242	105.5121	1.5800	1.7208	2.9568	33.6743	4.7733	4.5888	8.0296	736.7224		6.5512	0.1629	105.4177	1.7354	1.8426	2.8108	37.6474	4.7641	4.6275	8.0008	738.8269		6.5742	0.1554	105.4561	1.7041	1.8079	2.8405	36.6573	4.7410	4.6200	8.0392	737.5974		6.5419	0.1242	105.5121	1.2433	1.5891	3.1826	26.3394	4.0723	3.9362
Cluster 30	191	656	719		-2.8066	-14.0391	107.6511	1.7554	1.5474	1.4462	16.4550	3.9595	3.0844	3.4368	175.8169		-2.8107	-13.9047	107.5968	2.0062	1.7153	1.3990	20.1665	4.0666	3.3289	3.3826	191.8066		-2.8022	-13.9214	107.6085	1.9563	1.6814	1.3984	19.2686	4.0582	3.3456	3.3943	193.0351		-2.8066	-14.0391	107.6511	1.2128	1.6129	1.8695	15.3186	3.0951	3.8373
Cluster 31	187	689	749		-5.9529	5.2099	112.1772	1.8441	1.7988	1.5709	21.8271	4.0304	4.2765	4.0805	294.6010		-5.8934	5.3212	112.1965	2.0391	1.9723	1.5516	26.1390	4.2635	4.4455	4.0998	325.4886		-5.8739	5.2750	112.2008	1.9946	1.9580	1.5407	25.2046	4.2439	4.3993	4.1041	320.9612		-5.9529	5.2099	112.1772	1.4450	1.7890	1.9533	21.1515	3.7517	4.1400
Cluster 32	82	332	373		-10.0255	15.3363	112.9690	1.4843	1.1836	1.3524	9.9520	3.4515	2.5202	3.2380	117.9831		-9.9089	15.1602	112.6327	1.7014	1.2400	1.4651	12.9474	3.8872	2.8926	3.2036	150.8858		-9.9385	15.2187	112.6984	1.6522	1.2313	1.4570	12.4158	3.8576	2.8341	3.2057	146.8068		-10.0255	15.3363	112.9690	0.7958	1.3198	1.7487	7.6928	2.4088	2.9056
Cluster 33	270	1026	1129		17.0311	-10.5561	115.8713	1.0847	1.2434	1.8641	10.5308	3.0237	3.2467	4.9729	204.4877		16.7439	-10.5802	115.6073	1.2319	1.3674	1.9893	14.0369	3.3916	3.7009	4.9177	258.5678		16.7886	-10.6151	115.6680	1.2070	1.3646	1.9898	13.7277	3.3470	3.6660	4.8968	251.6776		17.0311	-10.5561	115.8713	0.8978	1.3215	1.9092	9.4877	2.7275	3.9626
Cluster 34	162	685	733		-13.5543	-1.2881	116.0263	1.2717	1.5764	1.3991	11.7498	3.3859	4.1261	3.1117	182.0934		-13.5532	-1.2557	116.1120	1.4272	1.7951	1.3901	14.9179	3.4765	4.0938	3.3160	197.6831		-13.5305	-1.2471	116.0815	1.4105	1.7597	1.3932	14.4849	3.4989	4.0851	3.2894	196.9428		-13.5543	-1.2881	116.0263	1.1222	1.3998	1.6856	11.0914	2.9494	3.3779
Cluster 35	59	192	222		17.9298	4.0450	115.6145	1.1248	1.3776	1.6882	10.9572	2.7016	2.6128	3.6032	106.5369		17.8561	3.9090	115.4722	1.1750	1.4802	1.7986	13.1029	2.7753	2.9039	4.0155	135.5554		17.8562	3.9629	115.4560	1.1444	1.4529	1.7587	12.2495	2.7752	3.0333	4.0317	142.1632		17.9298	4.0450	115.6145	0.9914	1.3835	1.7653	10.1418	2.1252	2.8903
Cluster 36	322	1119	1215		8.5865	-13.6464	117.9582	1.5554	1.4571	1.5188	14.4188	4.0028	3.8494	3.9282	253.5369		8.6179	-13.5520	117.6799	1.7229	1.7203	1.5357	19.0655	4.2560	3.9438	4.1432	291.3025		8.6124	-13.5562	117.7071	1.7035	1.6924	1.5320	18.5010	4.2506	3.9396	4.1160	288.7086		8.5865	-13.6464	117.9582	1.2456	1.5639	1.6888	13.7799	3.6855	5.0123
Cluster 37	67	185	223		-19.2458	3.9987	116.7474	0.8884	1.7172	1.3941	8.9092	2.2234	4.3078	2.7225	109.2288		-18.9783	4.1457	116.6812	0.9409	1.8820	1.3368	9.9154	2.1228	4.5750	2.8892	117.5353		-19.0927	4.1177	116.6689	0.9260	1.7774	1.3728	9.4643	2.2371	4.5470	2.9016	123.6340		-19.2458	3.9987	116.7474	0.7002	1.3843	1.8098	7.3479	1.6151	3.1823
Cluster 38	208	806	895		-13.5131	-11.9602	121.3823	1.6338	1.4142	1.6488	15.9577	3.8070	4.1679	4.7281	314.2488		-13.5989	-11.7343	121.6170	1.7968	1.5576	1.6074	18.8437	4.0358	4.3964	5.0451	374.9566		-13.5912	-11.7650	121.6073	1.7604	1.5292	1.5873	17.8985	4.0281	4.3657	5.0354	370.9116		-13.5131	-11.9602	121.3823	1.4006	1.5611	1.7289	15.8345	3.7852	4.7801
Cluster 39	547	1675	1856		8.5591	13.5000	122.6244	1.4397	1.2487	1.9770	14.8882	4.2093	4.4147	5.2228	406.5373		8.3930	13.4738	122.4949	1.6978	1.4931	2.1586	22.9209	4.1683	4.6107	5.3531	430.9420		8.4337	13.4812	122.5167	1.6608	1.4600	2.1436	21.7727	4.2090	4.6033	5.3750	436.2277		8.5591	13.5000	122.6244	1.1903	1.4879	1.9774	14.6696	4.1787	4.4857
Cluster 40	139	527	590		1.1317	-14.8791	123.9748	1.7246	1.3211	1.3197	12.5951	4.0917	3.3775	3.1271	181.0237		1.1097	-14.7892	123.7897	1.8933	1.4155	1.3107	14.7143	4.1422	3.2877	3.1957	182.3009		1.0926	-14.8052	123.8124	1.8500	1.3806	1.3116	14.0323	4.1251	3.3036	3.2184	183.7196		1.1317	-14.8791	123.9748	1.0998	1.4977	1.7345	11.9679	2.6010	3.7529
Cluster 41	145	399	469		15.2725	9.8402	125.8131	1.5227	1.4767	1.6645	15.6776	3.4901	4.0115	3.8437	225.4188		15.0046	9.9953	126.0358	1.5892	1.5824	1.8308	19.2854	3.2754	3.8564	3.9297	207.9206		15.0640	9.9804	125.9320	1.5482	1.5409	1.8187	18.1744	3.2816	3.8713	3.8564	205.2190		15.2725	9.8402	125.8131	1.3638	1.5230	1.7579	15.2947	3.4277	3.4765
Cluster 42	87	325	357		-11.1170	-3.5184	127.2332	1.2411	1.1225	1.2889	7.5218	3.5558	2.6682	2.7503	109.2990		-11.2436	-3.5150	127.4844	1.3301	1.2136	1.3291	8.9859	3.6824	2.8182	3.2280	140.3220		-11.2065	-3.5243	127.4725	1.3053	1.1952	1.2991	8.4893	3.6453	2.8089	3.2161	137.9374		-11.1170	-3.5184	127.2332	0.8995	1.2629	1.4345	6.8258	2.4028	2.7964
Cluster 43	74	226	259		-8.2234	2.6723	127.3357	1.5306	1.4461	0.8901	8.2524	3.6694	3.2317	1.8902	93.8917		-8.1970	2.7794	127.2181	1.6798	1.5488	0.8845	9.6398	3.7513	3.4926	2.0915	114.7805		-8.1628	2.7834	127.2143	1.6115	1.5082	0.8874	9.0342	3.7854	3.4885	2.0954	115.9054		-8.2234	2.6723	127.3357	0.8610	1.4323	1.5599	8.0577	1.7862	3.5690
Cluster 44	208	629	730		-7.6282	9.4773	134.3372	1.8709	1.8513	1.6474	23.9013	4.5111	5.0901	3.3850	325.5804		-7.9142	9.5391	134.2476	2.0303	2.0556	1.7150	29.9814	4.5747	5.2063	3.2954	328.7713		-7.8468	9.5260	134.2609	1.9671	1.9920	1.6897	27.7346	4.5073	5.2194	3.3087	326.0556		-7.6282	9.4773	134.3372	1.4915	1.7449	2.0910	22.7955	3.9321	4.8721
Cluster 45	181	736	868		3.1766	8.0074	138.4868	1.2505	2.7394	1.4203	20.3802	3.2471	5.8318	3.5878	284.5871		3.0559	8.2796	138.4689	1.3452	2.9853	1.4028	23.5958	3.5679	6.4140	3.7695	361.3422		3.0981	8.1315	138.4751	1.2922	2.8747	1.3720	21.3495	3.5257	6.2660	3.7633	348.2477		3.1766	8.0074	138.4868	1.2140	1.4321	2.7497	20.0249	3.7101	3.7360
Cluster 46	71	172	210		19.6631	1.8949	140.7567	0.9443	1.0808	1.8280	7.8146	2.9910	2.6517	4.1555	138.0569		19.5886	2.0155	140.8009	0.9948	1.1611	1.8192	8.8011	2.9166	3.1340	4.3945	168.2584		19.6293	1.9370	140.7702	0.9621	1.1683	1.8568	8.7428	2.9573	3.2126	4.3637	173.6559		19.6631	1.8949	140.7567	0.9353	0.9895	1.8835	7.3012	2.9338	2.4374
Cluster 47	62	218	249		3.0201	-18.5213	140.2749	1.4804	0.9833	1.0817	6.5955	3.0261	2.4314	2.4745	76.2629		2.7629	-18.4940	140.2551	1.6292	1.0857	1.1054	8.1903	3.3760	2.6721	2.7414	103.5879		2.8451	-18.5065	140.2851	1.6086	1.0747	1.0980	7.9512	3.2938	2.6596	2.7114	99.4908		3.0201	-18.5213	140.2749	0.8986	1.0796	1.5348	6.2366	1.9408	2.2415
Cluster 48	150	497	557		-13.3414	-7.7461	141.3021	1.4596	1.6131	1.2539	12.3655	3.6173	4.0680	2.9385	181.1301		-13.0340	-7.7735	141.3064	1.5949	1.7741	1.2828	15.2034	3.6388	4.3595	3.2874	218.4409		-13.0655	-7.8153	141.3023	1.5620	1.7262	1.2683	14.3253	3.6702	4.4013	3.2834	222.1642		-13.3414	-7.7461	141.3021	1.0173	1.5603	1.6838	11.1950	2.8676	3.5765
Cluster 49	53	177	199		-4.0233	19.0225	147.4484	1.1389	0.9253	1.4567	6.4300	2.5298	2.0610	2.9020	63.3777		-3.6819	18.8688	147.1061	1.1772	1.0058	1.4281	7.0827	2.8712	2.3430	3.2869	92.6226		-3.7167	18.9113	147.1174	1.1489	0.9876	1.4311	6.8015	2.8364	2.3855	3.2756	92.8386		-4.0233	19.0225	147.4484	0.9043	1.0573	1.5296	6.1257	2.2248	2.3687
Cluster 50	175	669	747		12.8685	0.5063	148.2258	1.2610	1.5527	1.3721	11.2538	3.2052	4.1103	3.2761	180.7908		12.5654	0.3575	148.2413	1.3694	1.6234	1.4303	13.3193	3.6294	4.5135	3.4481	236.6017		12.6598	0.3253	148.2439	1.3708	1.6175	1.4110	13.1041	3.5350	4.5456	3.4455	231.9137		12.8685	0.5063	148.2258	1.1893	1.3651	1.6143	10.9781	3.0158	4.1045
Cluster 51	108	333	415		10.7660	-13.7386	148.3807	1.4169	1.1869	1.1733	8.2654	2.9564	2.9105	2.6259	94.6420		10.5341	-13.6447	148.2717	1.4582	1.2190	1.2088	9.0000	3.3269	3.4838	2.9771	144.5368		10.6989	-13.6774	148.2779	1.4353	1.2139	1.1864	8.6582	3.2529	3.4511	2.9710	139.7044		10.7660	-13.7386	148.3807	1.0470	1.2273	1.4800	7.9666	3.1044	3.4094
Cluster 52	168	569	635		-4.6901	-10.7733	149.6361	1.7732	1.5668	1.4797	17.2198	5.0654	3.5786	3.0734	233.3713		-4.4294	-10.7330	149.6441	2.0189	1.6636	1.5304	21.5306	4.8923	3.9204	3.0655	246.2785		-4.4779	-10.7461	149.6465	1.9504	1.6364	1.5264	20.4069	4.9409	3.9073	3.0630	247.6970		-4.6901	-10.7733	149.6361	1.2503	1.7141	1.8131	16.2762	3.4059	5.0064
Cluster 53	68	208	236		-17.0733	7.1166	149.1026	1.4983	1.2062	1.1849	8.9698	3.3715	2.9849	3.1140	131.2643		-16.9963	7.0652	149.1783	1.7135	1.1986	1.1735	10.0954	3.2946	3.3558	3.1779	147.1730		-16.9840	7.0957	149.1705	1.6549	1.1929	1.1450	9.4683	3.2822	3.3253	3.1857	145.6464		-17.0733	7.1166	149.1026	0.9865	1.1153	1.6990	7.8303	2.2605	2.6388
Cluster 54	118	375	435		1.7990	-20.1802	151.7851	1.1442	0.8309	1.5324	6.1025	3.2926	1.8640	3.5041	90.0870		1.6054	-20.0468	151.5621	1.2646	0.8372	1.6267	7.2144	3.0991	1.9479	3.7271	94.2432		1.6373	-20.0930	151.5956	1.2228	0.8328	1.6292	6.9499	3.1309	2.0284	3.6936	98.2597		1.7990	-20.1802	151.7851	0.8034	1.1358	1.5532	5.9369	1.8982	3.1322
Cluster 55	240	712	835		-3.1956	-1.7253	158.5435	1.5423	1.6919	2.0554	22.4673	4.0617	3.8832	5.5285	365.2552		-3.2939	-1.5968	158.8043	1.6967	1.8228	2.0628	26.7219	4.1050	4.2539	5.7894	423.4675		-3.2824	-1.6291	158.7535	1.6382	1.7730	2.0519	24.9641	4.1164	4.2217	5.7386	417.7348		-3.1956	-1.7253	158.5435	1.3624	1.6023	2.2456	20.5341	3.2778	4.0582
Cluster 56	199	624	713		14.2733	-11.7732	159.3323	1.4919	1.2661	1.7010	13.4582	3.7503	3.3766	4.3444	230.4365		14.2813	-11.5120	159.4584	1.7474	1.4044	1.7237	17.7180	4.2664	3.6197	4.6371	299.9554		14.3049	-11.6049	159.4707	1.6983	1.3903	1.6615	16.4328	4.2900	3.7126	4.6493	310.1772		14.2733	-11.7732	159.3323	1.0891	1.3384	1.9351	11.8154	3.1271	3.5136
Cluster 57	255	807	929		-0.9789	12.3571	162.1662	1.6312	1.5390	2.0449	21.5043	4.2210	4.0669	5.3624	385.5957		-0.8158	12.4188	162.1042	1.7829	1.6690	2.0340	25.3524	4.3841	4.4023	5.8313	471.4362		-0.8472	12.3566	162.0826	1.7453	1.6136	1.9764	23.3162	4.3527	4.3402	5.8096	459.7359		-0.9789	12.3571	162.1662	1.4974	1.6623	2.0508	21.3825	4.1471	4.0637
Cluster 58	137	551	622		10.9469	2.7186	162.6322	1.6498	1.4824	1.4270	14.6181	3.6431	4.4806	3.2352	221.2068		11.2244	2.4759	162.7393	2.0478	1.6342	1.4263	19.9941	4.0565	5.1331	3.5982	313.8296		11.2151	2.4973	162.7016	1.9608	1.5886	1.4309	18.6707	4.0472	5.1116	3.5604	308.5320		10.9469	2.7186	162.6322	1.2511	1.5109	1.7628	13.9577	2.9998	3.6143
Cluster 59	274	961	1064		-3.0737	-5.8846	174.4699	3.8597	1.8808	1.8745	57.0008	7.3861	5.0055	4.8040	743.9632		-3.3659	-5.6744	174.5727	3.9554	2.1052	1.8305	63.8461	7.7149	5.4169	4.9067	858.9378		-3.2953	-5.7072	174.5563	3.9556	2.0497	1.8302	62.1556	7.6443	5.3842	4.8903	843.1078		-3.0737	-5.8846	174.4699	1.5024	1.6362	4.1248	42.4739	3.9486	4.0477
Cluster 60	133	426	473		-7.2773	16.6949	180.1328	1.6239	0.9979	2.1955	14.9025	3.8115	3.3264	5.6420	299.6316		-6.7213	16.6723	180.0778	1.8742	1.1371	2.2592	20.1684	3.7440	3.5288	5.5869	309.1889		-6.8113	16.6916	180.0952	1.8706	1.1173	2.2596	19.7810	4.0222	3.5481	5.6043	335.0201		-7.2773	16.6949	180.1328	0.8836	1.6466	2.2273	13.5740	2.6071	3.8935
Cluster 61	175	484	563		9.1387	14.4190	184.3014	1.5281	1.4373	1.5838	14.5705	3.5573	3.3339	4.1709	207.1996		8.9238	14.5900	184.3739	1.7529	1.5884	1.5982	18.6384	3.3826	3.6139	4.4387	227.2876		8.9861	14.5504	184.3215	1.6919	1.5669	1.5865	17.6171	3.4449	3.5743	4.3863	226.2335		9.1387	14.4190	184.3014	1.3442	1.5688	1.6251	14.3557	3.0234	4.4943
Cluster 62	179	510	581		1.1267	-16.6370	187.5369	1.4978	1.3585	1.5697	13.3786	4.0356	3.2355	4.3469	237.7481		0.9719	-16.6493	187.4491	1.6792	1.5463	1.6057	17.4644	4.1904	3.3456	4.5163	265.2157		0.9366	-16.6378	187.4833	1.6347	1.4905	1.6030	16.3601	4.2257	3.3572	4.5506	270.4100		1.1267	-16.6370	187.5369	1.1572	1.4977	1.7235	12.5125	3.4091	4.0573
Cluster 63	164	540	602		2.8952	-1.7402	187.8951	1.3096	1.6955	1.3239	12.3131	3.5400	4.6353	3.5642	244.9806		2.7781	-1.7052	187.9772	1.3816	1.9864	1.3483	15.4991	3.6614	4.7046	3.6463	263.0904		2.7855	-1.6804	187.9833	1.3448	1.9551	1.3245	14.5868	3.6541	4.7293	3.6524	264.3827		2.8952	-1.7402	187.8951	1.2293	1.3200	1.7575	11.9455	3.0547	3.5571
Cluster 64	257	1024	1218		10.2480	-4.7338	189.8077	1.0380	1.8006	2.0112	15.7452	3.0748	4.3846	5.2364	295.7096		10.0770	-4.7482	189.7765	1.1601	1.9359	1.9410	18.2585	3.2381	4.3908	5.2051	309.9852		10.1817	-4.6988	189.7917	1.1429	1.8686	1.9291	17.2569	3.3427	4.4402	5.2203	324.5540		10.2480	-4.7338	189.8077	0.9960	1.6977	2.1190	15.0094	2.7669	4.3863
Cluster 65	204	732	803		-2.9479	3.4465	189.9339	1.5828	1.6900	1.4818	16.6026	3.7647	4.6190	3.2969	240.1456		-3.3256	3.3128	189.7365	1.7579	1.8626	1.5213	20.8655	4.4057	5.0846	3.4282	321.6840		-3.2466	3.3834	189.7508	1.7457	1.8363	1.5182	20.3855	4.3267	5.0141	3.4425	312.8330		-2.9479	3.4465	189.9339	1.4082	1.6199	1.7175	16.4112	3.3993	4.0433
Cluster 66	191	705	780		3.5627	17.9653	190.9270	1.3678	1.1965	1.3076	8.9639	3.3715	3.6745	3.1978	165.9470		3.5906	17.9666	190.7840	1.6314	1.3374	1.2851	11.7446	3.4162	3.6758	3.2459	170.7395		3.5678	17.9953	190.8202	1.5899	1.3182	1.2905	11.3298	3.3934	3.7045	3.2760	172.5049		3.5627	17.9653	190.9270	1.0161	1.3620	1.4577	8.4498	2.4350	2.9092
Cluster 67	331	1077	1185		-7.6522	-7.0432	193.3709	1.0845	1.2373	1.5301	8.6004	3.5901	3.3294	3.6601	183.2536		-7.5243	-6.8391	193.4608	1.3638	1.3581	1.7142	13.2993	3.8047	3.8431	4.1033	251.3131		-7.5360	-6.8732	193.4691	1.3353	1.3397	1.7031	12.7629	3.7930	3.8089	4.1115	248.8150		-7.6522	-7.0432	193.3709	1.0184	1.2343	1.5772	8.3047	3.6234	3.6569
Cluster 68	154	485	524		-16.4782	-5.5823	194.7933	1.3170	1.5723	2.2154	19.2153	3.3514	4.3811	4.9285	303.1170		-16.3450	-5.6149	194.8813	1.4746	1.5832	2.2540	22.0413	3.5724	4.4138	5.1978	343.2976		-16.3374	-5.6270	194.8917	1.4435	1.5677	2.2374	21.2086	3.5799	4.4259	5.1874	344.2837		-16.4782	-5.5823	194.7933	1.2579	1.5290	2.2791	18.3611	3.7910	3.5818
Cluster 69	61	154	182		-8.4411	8.1785	195.0988	1.7859	1.4404	0.9202	9.9149	4.1357	3.0939	2.1807	116.8801		-8.5155	7.5853	194.9094	1.8895	1.5009	0.9491	11.2749	4.0614	3.1620	2.1394	115.0841		-8.4735	7.7562	194.9203	1.8357	1.5092	0.9230	10.7117	4.1034	2.9967	2.1930	112.9562		-8.4411	8.1785	195.0988	0.8240	1.4692	1.8092	9.1749	1.8503	3.1259
Cluster 70	301	846	951		0.8433	12.6520	203.1667	1.6680	1.8351	1.8409	23.6041	4.0444	5.0111	4.2925	364.4097		0.7861	12.6273	203.2910	1.9891	2.0986	1.8547	32.4302	4.4357	5.0486	4.7915	449.4664		0.8000	12.6022	203.3227	1.9281	2.0524	1.8322	30.3698	4.4218	5.0738	4.8232	453.2722		0.8433	12.6520	203.1667	1.5889	1.7813	1.9599	23.2358	4.1148	4.5726
Cluster 71	112	423	476		-12.2574	-15.1969	203.8684	1.6193	1.3360	1.1684	10.5872	3.8336	3.2461	2.5553	133.2004		-12.1450	-15.1691	203.9368	1.7930	1.4929	1.1798	13.2283	4.0446	3.5533	2.9424	177.1343		-12.1416	-15.1832	203.8950	1.7458	1.4558	1.2002	12.7772	4.0412	3.5392	2.9006	173.7778		-12.2574	-15.1969	203.8684	0.9835	1.2166	1.8233	9.1388	2.2509	2.8580
Cluster 72	55	167	191		17.2162	10.5655	208.7382	1.0125	1.3112	1.5370	8.5470	2.2579	2.7534	3.1519	82.0795		16.9481	10.6325	208.9808	1.2086	1.4775	1.5390	11.5117	2.8353	3.2296	3.1723	121.6805		17.0026	10.6058	209.0014	1.1845	1.4495	1.5263	10.9765	2.7809	3.2029	3.1930	119.1287		17.2162	10.5655	208.7382	0.5891	1.4381	1.6406	5.8220	1.2965	2.9308
Cluster 73	136	573	633		-0.3014	-20.1272	212.8318	1.2071	0.8710	2.0723	9.1272	3.2384	2.3915	4.9831	161.6557		-0.2440	-19.8266	212.6317	1.4167	0.8913	2.1413	11.3262	3.4057	2.2131	4.9971	157.7641		-0.2198	-19.8851	212.6751	1.3808	0.8965	2.1455	11.1254	3.3815	2.2715	5.0405	162.1764		-0.3014	-20.1272	212.8318	0.8263	1.2325	2.0757	8.8551	2.2133	3.4775
Cluster 74	376	1282	1400		-3.7128	-9.5654	211.5372	1.5987	1.5670	1.7402	18.2618	4.3066	4.7547	4.3328	371.6253		-3.8262	-9.5476	211.5088	1.8979	1.8152	1.8602	26.8446	4.5669	5.2338	4.5480	455.3497		-3.8087	-9.5301	211.4968	1.8530	1.7846	1.8576	25.7319	4.5493	5.2163	4.5360	450.8908		-3.7128	-9.5654	211.5372	1.4257	1.5353	1.9105	17.5172	3.9300	4.3995
Cluster 75	142	517	577		10.2839	1.0315	215.4802	1.5488	1.5087	1.4339	14.0349	3.5433	4.5548	4.3444	293.6950		10.1535	0.9195	215.5737	1.7427	1.6711	1.4354	17.5094	4.1597	4.8487	4.4379	374.9336		10.1784	0.9468	215.5582	1.7006	1.6407	1.4271	16.6793	4.1348	4.8214	4.4224	369.2997		10.2839	1.0315	215.4802	1.2047	1.5489	1.6973	13.2660	3.4792	3.5150
Cluster 76	70	218	245		5.6125	-15.2301	217.7313	1.2000	1.1709	1.3736	8.0846	2.7451	2.4642	3.4498	97.7510		5.8851	-15.2700	217.7855	1.1568	1.3856	1.6617	11.1561	2.6616	2.6265	3.7565	110.0025		5.8524	-15.2864	217.8246	1.1354	1.3389	1.6060	10.2274	2.6288	2.6429	3.7956	110.4606		5.6125	-15.2301	217.7313	0.9004	1.1289	1.6164	6.8822	2.6330	3.1441
Cluster 77	56	214	267		15.5110	11.1700	225.0584	1.1190	1.3973	1.5187	9.9472	2.6389	2.9340	3.3556	108.8298		15.5466	10.7792	225.1175	1.2742	1.4377	1.5481	11.8790	3.1723	3.5931	3.2997	157.5497		15.5229	10.9380	225.1145	1.2062	1.4196	1.4743	10.5749	3.1960	3.4343	3.2995	151.7003		15.5110	11.1700	225.0584	0.8060	1.4142	1.6916	8.0770	2.0386	3.1946
Cluster 78	215	639	744		-15.7096	-11.7615	227.6465	1.4077	1.3055	1.6868	12.9843	3.6657	3.3037	3.9133	198.5125		-15.6625	-11.7915	227.8962	1.5390	1.4552	1.6518	15.4944	3.7546	3.6052	4.0927	232.0566		-15.6725	-11.7947	227.8397	1.5022	1.4249	1.6547	14.8357	3.7446	3.6084	4.0363	228.4479		-15.7096	-11.7615	227.6465	0.9675	1.6445	1.7002	11.3307	3.0259	4.3925
Cluster 79	166	594	652		7.8095	-9.3398	229.0687	1.3044	1.5601	1.9030	16.2209	3.3151	3.9188	4.7702	259.5775		7.7991	-9.2101	228.9900	1.4784	1.7164	1.9314	20.5291	3.5197	4.3484	4.6915	300.7689		7.8033	-9.2257	229.0283	1.4606	1.6813	1.9005	19.5488	3.5155	4.3328	4.7298	301.7775		7.8095	-9.3398	229.0687	1.1541	1.4782	2.0590	14.7139	2.9598	3.2849
Cluster 80	271	654	776		-8.1323	8.0531	228.7036	1.4544	1.5859	1.5991	15.4498	3.6552	4.4535	4.2406	289.1460		-8.2375	7.8296	228.6012	1.6376	1.7993	1.7100	21.1051	3.9787	4.8716	4.5669	370.7872		-8.2294	7.9565	228.6546	1.5873	1.7939	1.6976	20.2489	3.9706	4.7447	4.6203	364.6032		-8.1323	8.0531	228.7036	1.2860	1.5464	1.7726	14.7665	3.1751	3.9889
Cluster 81	161	644	698		3.7525	-0.7663	230.8260	1.4029	1.3496	1.7511	13.8877	3.4842	3.0799	4.4760	201.1966		3.9245	-0.8698	230.8496	1.5173	1.4982	1.8711	17.8160	3.7963	3.2037	4.6258	235.6576		3.9002	-0.8510	230.8444	1.4848	1.4750	1.8647	17.1070	3.7720	3.1849	4.6205	232.5138		3.7525	-0.7663	230.8260	1.1741	1.4790	1.8138	13.1936	3.5919	4.5559
Cluster 82	155	596	678		8.5642	15.3153	228.9447	1.5504	1.5479	1.3409	13.4801	3.5969	4.0461	3.4166	208.2796		8.2938	15.1586	228.6735	1.7275	1.7524	1.4696	18.6361	3.5446	4.2028	3.6878	230.1225		8.3566	15.1635	228.6624	1.6711	1.6983	1.4329	17.0351	3.6074	4.1979	3.6989	234.6323		8.5642	15.3153	228.9447	0.8170	1.5507	1.8777	9.9648	2.2885	3.3359
Cluster 83	200	622	712		7.4995	-5.1917	244.6596	1.5061	1.6553	1.3831	14.4439	4.2450	4.0546	3.2057	231.1206		7.2057	-5.0454	244.3949	1.6685	1.8316	1.5315	19.6052	4.2672	4.1137	3.3714	247.8995		7.2647	-5.1087	244.4741	1.6344	1.8018	1.5339	18.9220	4.2083	4.1771	3.4506	254.0745		7.4995	-5.1917	244.6596	1.1711	1.4622	1.8471	13.2495	3.1263	3.9783
Cluster 84	431	1441	1582		-14.3960	-3.4705	247.8213	1.4064	1.5209	1.6238	14.5487	4.3554	4.3280	4.3262	341.5930		-14.5754	-3.5401	247.8177	1.6208	1.7570	1.6460	19.6347	4.3101	4.7904	4.4453	384.4591		-14.5432	-3.5184	247.8356	1.5945	1.7365	1.6399	19.0205	4.3424	4.7688	4.4632	387.1413		-14.3960	-3.4705	247.8213	1.2090	1.5456	1.7542	13.7305	3.6404	3.6719
Cluster 85	245	928	1022		8.3653	5.8158	248.3969	1.3607	1.6877	1.9543	18.7992	3.3944	4.5500	5.0475	326.5357		8.3997	5.6602	248.3696	1.4436	1.9023	2.0286	23.3349	3.6303	4.9089	5.5599	415.0354		8.3700	5.6933	248.3910	1.4156	1.8726	2.0098	22.3168	3.6601	4.8757	5.5813	417.2115		8.3653	5.8158	248.3969	1.2338	1.4355	2.2217	16.4833	3.7805	3.6784
Cluster 86	228	786	886		-5.9273	-12.9658	248.6622	1.6518	1.6699	1.6905	19.5330	4.0979	3.9941	4.1873	287.0805		-5.9444	-12.8720	248.5807	1.9012	1.8261	1.8525	26.9408	4.3461	4.2557	4.3915	340.2325		-5.9384	-12.8740	248.5694	1.8447	1.7720	1.8271	25.0177	4.3521	4.2538	4.3802	339.6734		-5.9273	-12.9658	248.6622	1.4426	1.5268	1.9907	18.3659	4.2261	4.0412
Cluster 87	157	477	546		8.1892	-15.0340	257.6224	1.4963	1.3213	1.7306	14.3323	3.4465	3.3194	4.1830	200.4526		8.3237	-14.7783	257.3267	1.5920	1.5244	1.7681	17.9739	3.7609	4.1741	4.2385	278.7147		8.3451	-14.8468	257.3254	1.5839	1.4782	1.7310	16.9764	3.7823	4.1056	4.2398	275.7794		8.1892	-15.0340	257.6224	1.1172	1.5865	1.7929	13.3114	2.8466	3.9119
Cluster 88	93	338	383		-8.8437	-16.6398	259.2183	1.5035	1.2407	1.3591	10.6196	3.5231	2.9776	3.0327	133.2625		-8.9027	-16.3098	259.1435	1.7010	1.2949	1.3582	12.5314	3.5918	3.3076	3.3343	165.9248		-8.8714	-16.4348	259.1512	1.6424	1.3203	1.3457	12.2229	3.5604	3.1826	3.3419	158.6236		-8.8437	-16.6398	259.2183	0.8691	1.2579	1.8191	8.3309	2.1506	2.7765
Cluster 89	160	470	555		-2.8159	12.7625	260.7736	1.6523	1.4374	1.7612	17.5210	3.9549	3.6043	4.5827	273.6351		-2.5509	12.6929	260.8833	1.9381	1.6070	1.7366	22.6571	4.2906	3.7244	4.7904	320.6538		-2.5752	12.6580	260.8552	1.8701	1.5623	1.7292	21.1626	4.2664	3.6894	4.7623	313.9926		-2.8159	12.7625	260.7736	1.3555	1.6470	1.8297	17.1109	3.8091	3.8789
Cluster 90	89	343	380		-9.2087	17.1922	260.4203	2.3739	1.4830	1.7030	25.1140	6.2598	4.0677	3.5554	379.2178		-8.9538	17.1488	260.2070	2.4499	1.4820	1.8308	27.8431	6.9821	4.4468	3.9283	510.8783		-8.9923	17.1865	260.2777	2.4213	1.4723	1.8353	27.4047	6.9435	4.4845	3.8575	503.1442		-9.2087	17.1922	260.4203	0.5163	1.4179	2.9082	8.9177	1.6045	3.9999
Cluster 91	79	233	285		16.5006	-8.9960	262.6874	1.5406	1.0470	1.1897	8.0384	3.2280	2.8472	2.6125	100.5768		16.1932	-9.3431	262.5511	1.6583	1.1577	1.2231	9.8358	3.3514	3.5620	2.5025	125.1389		16.1712	-9.2343	262.6733	1.6260	1.1513	1.2285	9.6334	3.3734	3.4532	2.6248	128.0750		16.5006	-8.9960	262.6874	1.0336	1.1950	1.5456	7.9964	2.7948	2.4828
Cluster 92	95	205	247		8.3274	9.8401	269.5656	1.3306	1.5268	1.3267	11.2890	3.5742	4.0359	2.8637	173.0336		8.3869	9.7465	269.6356	1.5471	1.6184	1.3902	14.5798	3.8670	4.1295	2.9336	196.2303		8.3511	9.7548	269.7043	1.4809	1.5537	1.3769	13.2706	3.9029	4.1212	3.0479	205.3530		8.3274	9.8401	269.5656	1.2738	1.3635	1.5427	11.2229	2.8349	3.7407
Cluster 93	82	298	335		-0.0708	-15.6588	271.7837	1.7083	1.6815	1.4089	16.9520	3.6772	3.9872	3.2818	201.5547		-0.1416	-15.3778	271.7530	2.0084	1.7825	1.4072	21.1024	3.9593	4.2682	3.4760	246.0547		-0.1138	-15.4509	271.7609	1.9681	1.7448	1.4010	20.1521	3.9316	4.1951	3.4681	239.5991		-0.0708	-15.6588	271.7837	1.0418	1.7113	1.9279	14.3975	2.1974	3.9339
Cluster 94	122	461	518		-7.4755	-2.6024	273.9066	1.4484	1.4973	1.7255	15.6749	3.7852	3.9675	3.5528	223.4963		-7.5746	-2.7066	273.8017	1.6278	1.6560	1.9612	22.1443	3.8644	4.3543	3.6351	256.2147		-7.5634	-2.6795	273.8524	1.5837	1.6177	1.9239	20.6464	3.8755	4.3272	3.6858	258.9191		-7.4755	-2.6024	273.9066	1.3660	1.4565	1.8248	15.2073	3.5767	3.8466
Cluster 95	67	231	279		-17.8706	8.5107	273.9920	0.8943	1.2519	1.3803	6.4732	2.2633	3.0191	2.7239	77.9660		-17.8833	8.1538	273.8090	0.9950	1.3853	1.3320	7.6903	2.5870	3.6766	3.2542	129.6526		-17.8649	8.3399	273.8832	0.9426	1.3798	1.3375	7.2869	2.5687	3.4904	3.1800	119.4278		-17.8706	8.5107	273.9920	0.7076	1.3050	1.4383	5.5632	1.7686	3.2807
Cluster 96	454	1521	1669		6.1975	-16.1994	280.5433	1.5803	1.4302	2.0634	19.5353	4.5736	4.7003	5.0337	453.2679		5.9241	-16.2696	280.2859	1.9067	1.7632	2.1338	30.0485	4.6567	4.6660	5.2396	476.8811		5.9597	-16.2764	280.2972	1.8584	1.7208	2.1403	28.6712	4.6211	4.6592	5.2509	473.5608		6.1975	-16.1994	280.5433	1.1892	1.7644	2.0672	18.1684	3.3867	4.8410
Cluster 97	294	1048	1145		9.2229	15.8045	278.5503	1.2439	1.4241	1.3668	10.1422	3.5383	3.4831	3.3044	170.5856		9.3069	15.5808	278.6853	1.5540	1.5758	1.4872	15.2548	3.8335	3.9509	3.5381	224.4637		9.3049	15.6213	278.7076	1.5147	1.5647	1.4802	14.6947	3.8314	3.9104	3.5158	220.6469		9.2229	15.8045	278.5503	1.1185	1.4093	1.4854	9.8078	3.2838	4.3629
Cluster 98	369	1205	1417		10.8438	-0.2254	281.3587	1.1497	1.3085	1.7493	11.0232	3.2624	3.9659	4.2670	231.2604		10.6760	-0.0118	281.1106	1.3071	1.5376	1.9300	16.2482	3.5006	3.8804	4.0189	228.6705		10.7290	-0.1172	281.2027	1.2824	1.5241	1.8904	15.4764	3.4568	3.9438	4.1110	234.7601		10.8438	-0.2254	281.3587	1.0099	1.2372	1.8824	9.8517	3.2751	3.8214
Cluster 99	173	645	716		-9.8470	-14.4062	288.0935	1.6285	1.5570	1.9667	20.8878	4.7374	3.5873	4.9477	352.2018		-9.8846	-14.5261	288.6255	1.7494	1.8070	1.8159	24.0451	5.0459	3.8514	5.7066	464.5363		-9.9322	-14.4878	288.5666	1.7191	1.7590	1.8211	23.0673	4.9983	3.8130	5.6477	450.8687		-9.8470	-14.4062	288.0935	1.3990	1.7357	1.9935	20.2771	4.0610	4.0223
Cluster 100	95	314	366		4.4470	-4.5651	286.7821	1.5719	1.5034	1.3764	13.6253	3.5393	3.3735	3.4248	171.2874		4.4956	-4.3191	286.9859	1.7034	1.5856	1.3352	15.1056	3.9021	3.8466	3.7628	236.5794		4.5363	-4.3465	286.9759	1.6608	1.5451	1.3576	14.5926	3.9428	3.8191	3.7528	236.7081		4.4470	-4.5651	286.7821	0.9900	1.5524	1.7988	11.5802	2.3141	3.8209
Cluster 101	274	901	989		0.4467	-0.6741	294.5046	1.3141	1.8108	1.9755	19.6904	3.6432	4.6576	5.1959	369.3143		0.3763	-0.8020	294.4346	1.4629	1.9859	2.1266	25.8779	3.7895	4.7856	5.4476	413.8210		0.3834	-0.8005	294.4286	1.4352	1.9496	2.1039	24.6591	3.7824	4.7841	5.4416	412.4601		0.4467	-0.6741	294.5046	1.3022	1.7810	2.0101	19.5282	3.4643	4.7114
Cluster 102	234	630	726		-2.2199	18.3086	294.6271	1.5577	1.4237	1.9014	17.6624	4.5874	4.3247	4.9615	412.3038		-2.2286	18.1485	294.4909	1.8278	1.5521	2.0337	24.1663	4.8587	4.2594	4.8920	424.0709		-2.2794	18.1637	294.5236	1.7695	1.5229	2.0173	22.7694	4.9094	4.2745	4.9248	432.9045		-2.2199	18.3086	294.6271	1.2651	1.5399	2.0240	16.5169	3.8372	4.4293
Cluster 103	132	466	517		-6.9376	6.3241	297.9281	1.7705	1.7246	1.6841	21.5387	3.7967	4.0186	3.6339	232.2404		-6.6607	6.4504	298.1885	1.8751	1.9358	1.5835	24.0758	3.7412	4.3921	3.6401	250.5449		-6.6974	6.4307	298.1915	1.8294	1.8760	1.5667	22.5230	3.7046	4.3725	3.6431	247.1873		-6.9376	6.3241	297.9281	1.2687	1.6537	2.1449	18.8500	3.2086	3.8285
Cluster 104	166	598	673		9.2564	-12.2741	300.3209	1.5398	1.3726	1.6485	14.5947	3.3768	3.7596	3.5495	188.7636		8.7404	-12.3284	300.2532	1.6724	1.4741	1.6623	17.1655	3.8928	4.0313	3.9024	256.5281		8.8424	-12.3247	300.2763	1.6544	1.4326	1.6451	16.3321	3.7908	4.0276	3.8793	248.0952		9.2564	-12.2741	300.3209	1.2761	1.4875	1.7696	14.0707	3.5698	3.3443
Cluster 105	104	291	353		-2.4028	-9.9236	308.5140	1.4604	1.9085	1.8502	21.6017	3.1417	4.6323	4.5591	277.9289		-2.3176	-9.9285	308.5168	1.5250	2.1824	1.7132	23.8820	3.5523	4.6372	4.5620	314.7783		-2.2523	-9.8867	308.6207	1.4621	2.0611	1.7054	21.5273	3.6176	4.5954	4.6900	326.5935		-2.4028	-9.9236	308.5140	1.2158	1.8829	2.0433	19.5938	2.8343	3.9783
Cluster 106	66	189	217		4.9860	18.1301	306.0987	1.5752	1.3021	1.4483	12.4428	3.0387	2.9017	3.0829	113.8635		4.5158	17.9318	306.0547	1.6900	1.3912	1.3451	13.2475	3.5089	2.9709	3.0388	132.6968		4.6458	18.0322	306.0850	1.6936	1.3686	1.3565	13.1705	3.7177	3.0714	3.0692	146.8005		4.9860	18.1301	306.0987	1.1038	1.5365	1.6417	11.6624	2.4941	3.0482
Cluster 107	312	1197	1329		-14.2018	-0.8023	315.4038	1.3486	1.4787	2.0310	16.9660	3.8278	4.1625	5.6545	377.3849		-14.3015	-0.7867	315.3207	1.5484	1.6906	2.0561	22.5457	3.9381	4.4170	5.5714	405.9527		-14.2390	-0.8005	315.3524	1.5225	1.6470	2.0369	21.3942	4.0006	4.4308	5.6031	416.0289		-14.2018	-0.8023	315.4038	1.1909	1.4855	2.1227	15.7289	3.4517	4.2712
Cluster 108	152	467	554		14.6182	4.9310	315.6457	1.5257	1.7467	1.5104	16.8603	3.8585	4.1507	3.8945	261.2586		14.7355	4.6302	315.5846	1.7363	1.8844	1.5196	20.8258	3.9749	4.5207	3.8334	288.5408		14.7514	4.6375	315.6678	1.6587	1.8411	1.4928	19.0964	3.9591	4.5133	3.9166	293.1490		14.6182	4.9310	315.6457	1.4107	1.5715	1.7889	16.6124	3.9143	3.6352
Cluster 109	128	491	569		-14.8612	-12.1591	318.1985	1.3224	1.5322	1.6777	14.2383	3.1287	3.9788	3.6521	190.4389		-14.5654	-11.9048	318.5124	1.3962	1.5836	1.6756	15.5179	3.6103	3.7246	3.9610	223.1152		-14.6191	-11.9621	318.4215	1.4045	1.5511	1.6755	15.2891	3.5567	3.7818	3.8876	219.0340		-14.8612	-12.1591	318.1985	1.1639	1.4112	1.8881	12.9898	2.5499	3.2408
Cluster 110	371	1186	1388		-3.8242	12.2606	321.8644	2.0512	4.0056	1.5629	53.7897	5.3560	7.5028	4.3961	739.9666		-3.6068	13.0913	321.9949	2.1526	4.2072	1.6814	63.7871	5.2745	7.7462	4.5266	774.6848		-3.6403	13.0314	321.9797	2.1031	4.1418	1.6582	60.5025	5.3050	7.6863	4.5114	770.5445		-3.8242	12.2606	321.8644	1.3728	1.7136	4.2278	41.6605	4.1833	4.8197
Cluster 111	164	460	539		2.1759	-11.6747	321.1440	1.5612	1.7998	1.1768	13.8510	3.8555	4.0428	2.7440	179.1572		2.2136	-11.5369	321.0562	1.7158	1.9676	1.2669	17.9163	3.8830	4.1572	3.0142	203.8105		2.1986	-11.4902	321.0176	1.6475	1.9228	1.2444	16.5125	3.8981	4.2039	3.0528	209.5473		2.1759	-11.6747	321.1440	1.0825	1.5531	1.8648	13.1330	2.8338	3.5389
Cluster 112	114	462	555		10.9428	-13.4016	322.9411	1.4745	1.2575	1.4404	11.1870	3.9796	4.4151	3.0408	223.8002		10.9410	-13.4699	322.6528	1.5896	1.3301	1.4002	12.4012	4.1669	4.4834	3.4761	272.0190		10.9371	-13.4983	322.6249	1.5119	1.2884	1.3873	11.3198	4.1630	4.5118	3.5039	275.6778		10.9428	-13.4016	322.9411	1.1308	1.2668	1.7166	10.2998	2.8579	3.7508
Cluster 113	73	309	354		-20.3951	1.2187	323.3666	0.7687	1.8227	1.2811	7.5185	2.1670	4.5191	3.0216	123.9463		-20.2728	0.9836	323.5241	0.8021	1.9496	1.3867	9.0832	2.3303	4.3520	3.1791	135.0488		-20.3010	0.9764	323.5692	0.7904	1.8755	1.3608	8.4502	2.3585	4.3448	3.4125	146.4744		-20.3951	1.2187	323.3666	0.7316	1.2372	1.8677	7.0810	1.7633	2.7991
Cluster 114	213	863	965		-1.2958	-20.3063	326.6585	3.5489	1.2297	1.7829	32.5920	6.8142	3.2153	5.2608	482.8132		-1.1217	-20.1205	326.3618	3.5685	1.3306	1.7457	34.7204	7.1833	3.1539	5.1812	491.6910		-1.1264	-20.1516	326.4060	3.5810	1.3095	1.7416	34.2084	7.1787	3.1851	5.2254	500.4633		-1.2958	-20.3063	326.6585	1.1243	1.6617	3.6415	28.4970	2.9133	4.9601
Cluster 115	63	230	266		12.2062	12.4192	324.4223	1.1961	1.4508	1.2889	9.3683	3.2323	3.2080	3.1006	134.6717		12.2697	12.2021	324.4635	1.4231	1.4493	1.4574	12.5900	3.1689	3.1185	3.7504	155.2455		12.2691	12.2661	324.4082	1.3580	1.4136	1.4337	11.5284	3.1695	3.1826	3.6951	156.1289		12.2062	12.4192	324.4223	1.1311	1.2919	1.4994	9.1776	2.7156	2.8774
Cluster 116	173	691	761		4.7593	17.1298	326.5186	1.5839	1.3637	1.5892	14.3789	3.7420	3.2463	3.7958	193.1474		4.7548	16.8899	326.6105	1.8548	1.4113	1.6033	17.5813	3.9772	3.4944	4.0321	234.7275		4.7445	16.9122	326.6073	1.8092	1.3906	1.5860	16.7134	3.9669	3.4721	4.0927	236.1201		4.7593	17.1298	326.5186	1.1357	1.5616	1.7793	13.2177	2.8765	4.2210
Cluster 117	67	240	280		1.0860	4.2665	331.5530	1.3446	1.1104	1.4952	9.3512	3.4260	2.5152	3.6057	130.1482		1.1090	4.0861	331.4452	1.4778	1.1621	1.4271	10.2658	3.6015	2.6956	3.5647	144.9608		1.1065	4.2352	331.5547	1.4244	1.2217	1.4347	10.4580	3.5990	2.9433	3.7843	167.9164		1.0860	4.2665	331.5530	0.9473	1.3246	1.6201	8.5156	2.2450	3.0139
Cluster 118	197	685	772		5.5422	-6.7042	335.3285	1.4631	1.5835	1.4955	14.5131	4.2123	5.0526	3.9984	356.4588		5.6791	-6.7417	335.2587	1.5502	1.9064	1.6008	19.8159	4.5522	5.2247	4.1182	410.2830		5.6397	-6.7491	335.2837	1.5208	1.8416	1.5770	18.5010	4.5128	5.2173	4.0932	403.6866		5.5422	-6.7042	335.3285	1.1309	1.4933	1.8373	12.9972	2.6816	4.6574
Cluster 119	120	391	418		-7.9966	-8.6100	335.5061	1.4570	1.3046	1.2859	10.2383	3.0352	2.8343	2.7202	98.0220		-8.1153	-8.6225	335.4362	1.6756	1.4618	1.2883	13.2185	3.3558	3.3449	3.0466	143.2461		-8.0938	-8.6267	335.4251	1.6501	1.4483	1.2967	12.9815	3.3343	3.3491	3.0354	141.9862		-7.9966	-8.6100	335.5061	1.1225	1.3212	1.5725	9.7688	2.8678	3.7673
Cluster 120	132	369	409		-15.3654	6.2336	339.1984	1.7988	1.4261	2.1972	23.6102	3.4566	3.8805	4.8268	271.2016		-15.2781	6.0220	339.4262	1.9258	1.6492	2.1648	28.7993	3.8278	4.1647	4.9173	328.3580		-15.2971	6.0696	339.3352	1.9095	1.6217	2.2160	28.7434	3.8088	4.2123	4.8263	324.3458		-15.3654	6.2336	339.1984	1.4138	1.5830	2.3648	22.1695	3.9235	3.3719
Cluster 121	379	1242	1369		-7.5983	-3.1361	350.9595	1.2662	1.2590	2.2351	14.9250	3.8262	3.5228	6.2949	355.4141		-7.7001	-3.0794	351.3388	1.3920	1.5176	2.2318	19.7487	4.1114	4.0019	6.9217	477.0486		-7.6882	-3.0758	351.3298	1.3703	1.4727	2.2247	18.8061	4.0995	4.0055	6.9128	475.4724		-7.5983	-3.1361	350.9595	1.2358	1.2652	2.2486	14.7262	3.3652	4.1496
Cluster 122	302	1350	1479		5.8295	-18.8846	351.4734	2.8829	1.8658	2.1176	47.7128	7.1650	4.1683	6.0407	755.7108		5.6252	-18.9765	351.3697	2.4409	1.6668	1.7333	29.5397	7.1163	4.4354	6.4450	852.1248		5.6703	-18.9802	351.3667	2.5394	1.6823	1.7671	31.6216	7.1614	4.4390	6.4420	857.8287		5.8295	-18.8846	351.4734	1.0461	1.4767	3.6058	23.3323	2.9786	3.8532
Cluster 123	119	487	525		-16.3490	1.0970	348.9181	1.2746	1.7854	1.7144	16.3422	3.0902	4.1807	3.6034	195.0045		-16.3143	1.1343	348.6044	1.4308	1.8944	1.6840	19.1188	3.2610	4.4612	3.5525	216.4862		-16.2966	1.1398	348.5992	1.4055	1.8561	1.6860	18.4235	3.2786	4.4667	3.5577	218.2413		-16.3490	1.0970	348.9181	1.2404	1.7234	1.8007	16.1248	2.8896	3.7381
Cluster 124	81	273	300		7.3534	16.7823	349.1646	1.3862	1.4500	1.2473	10.5013	2.8969	3.3507	2.8541	116.0447		7.2528	16.6815	349.2105	1.5102	1.5265	1.3410	12.9500	3.1764	3.3053	2.9555	129.9756		7.2582	16.6829	349.1655	1.4933	1.5192	1.3289	12.6274	3.1709	3.3067	2.9105	127.8328		7.3534	16.7823	349.1646	1.0282	1.4891	1.5182	9.7372	2.4179	3.2827
Cluster 125	320	1186	1359		-3.9172	14.0205	359.9815	1.8550	4.1045	2.0789	66.3027	5.0324	10.5254	5.7735	1280.9827		-4.1507	14.1730	360.1881	1.9292	3.9597	2.1176	67.7608	5.1748	10.7695	6.2624	1461.9098		-4.1039	14.1530	360.1776	1.9170	4.0009	2.0744	66.6450	5.1280	10.7494	6.2519	1443.5660		-3.9172	14.0205	359.9815	1.6657	1.7776	4.3215	53.5992	4.3456	4.3156
Cluster 126	116	398	447		-8.3004	-19.1147	361.2748	1.8375	0.9264	1.8734	13.3583	3.5390	1.9560	5.1740	150.0289		-8.4588	-18.9468	361.0220	1.9750	0.9548	2.0909	16.5155	3.6292	2.2001	4.9212	164.5956		-8.4513	-18.9814	361.0398	1.9412	0.9485	2.0938	16.1486	3.6366	2.1655	4.9391	162.9273		-8.3004	-19.1147	361.2748	0.6260	1.6968	2.1150	9.4108	1.6596	3.7732
Cluster 127	146	440	517		16.9255	-11.6105	363.7922	1.3708	1.2926	2.4009	17.8200	3.4177	2.6680	5.1855	198.0614		16.6583	-11.6640	364.0937	1.5546	1.4106	2.3676	21.7483	3.4045	2.8013	5.6338	225.0563		16.7220	-11.7340	364.1489	1.5184	1.3643	2.3133	20.0727	3.3408	2.8419	5.6890	226.2437		16.9255	-11.6105	363.7922	0.9741	1.5844	2.4197	15.6429	2.4769	4.1498
Cluster 128	113	422	470		11.1514	15.9286	366.7882	1.5738	1.3963	2.3956	22.0514	3.7056	3.0913	5.0468	242.1643		10.7594	16.0292	366.6616	1.5090	1.6768	2.1667	22.9646	4.0976	3.6817	5.1840	327.5860		10.8660	15.9888	366.6703	1.5219	1.6312	2.2068	22.9477	3.9910	3.6412	5.1753	315.0313		11.1514	15.9286	366.7882	1.0606	1.7613	2.4369	19.0675	2.5041	4.3694
Cluster 129	125	311	375		19.2741	8.3219	369.3327	0.8443	1.4983	2.4925	13.2085	1.9360	3.5448	4.9616	142.6271		19.0883	8.3953	369.5508	0.8927	1.7348	2.4983	16.2077	2.1662	3.7484	5.4916	186.7806		19.1621	8.3707	369.5226	0.8872	1.6587	2.5029	15.4280	2.2400	3.7239	5.4634	190.8944		19.2741	8.3219	369.3327	0.7681	1.4078	2.5688	11.6347	1.8316	3.2034
Cluster 130	139	400	483		2.1051	-10.7894	370.5192	1.6105	1.7020	1.3700	15.7305	3.7418	3.8516	2.9184	176.1768		2.2025	-10.8054	370.6372	1.7918	1.8143	1.4132	19.2438	3.6443	3.9866	2.8992	176.4388		2.2096	-10.7554	370.6273	1.7485	1.7494	1.3982	17.9144	3.6372	4.0366	2.9010	178.4131		2.1051	-10.7894	370.5192	1.3080	1.5938	1.7654	15.4158	3.1584	3.8324
Cluster 131	314	1086	1241		12.1381	1.3413	376.1390	1.1162	1.3499	1.7981	11.3488	3.7126	3.8138	4.5576	270.3096		11.9956	1.4178	376.0566	1.3803	1.4945	1.9304	16.6809	3.9652	3.7374	4.4899	278.7131		12.0409	1.3768	376.0454	1.3525	1.4771	1.8969	15.8737	3.9200	3.7784	4.4787	277.8581		12.1381	1.3413	376.1390	1.0896	1.2878	1.8589	10.9263	3.3990	3.5256
Cluster 132	227	911	997		-15.7415	-5.7413	378.1223	1.5319	1.5893	1.8933	19.3086	4.2429	3.9351	5.3277	372.6084		-15.9370	-5.4395	378.0661	1.7993	1.6690	1.7691	22.2527	4.2564	4.2710	5.5419	422.0080		-15.8982	-5.4819	378.0640	1.7593	1.6498	1.7774	21.6093	4.2952	4.2286	5.5399	421.4744		-15.7415	-5.7413	378.1223	1.2441	1.6908	2.0127	17.7332	3.2987	4.5183
Cluster 133	371	1315	1455		0.9902	-2.9505	378.5456	1.1003	1.1182	1.7720	9.1328	3.3671	3.2468	4.4507	203.8109		1.0400	-2.9381	378.6258	1.2951	1.3758	1.8656	13.9247	3.6145	3.4573	4.8185	252.2274		1.0557	-2.9391	378.5987	1.2667	1.3450	1.8810	13.4234	3.6303	3.4583	4.7915	251.9794		0.9902	-2.9505	378.5456	1.0342	1.1566	1.7871	8.9545	2.9315	3.6040
Cluster 134	66	204	236		11.4846	-13.9130	378.7264	1.3829	0.9123	1.8211	9.6244	2.8591	2.0900	4.2730	106.9519		11.5819	-13.8339	378.6460	1.5349	0.9943	1.7372	11.1062	3.1703	2.3742	4.4409	140.0156		11.6147	-13.8671	378.6571	1.4821	0.9765	1.7356	10.5221	3.1896	2.3410	4.4298	138.5518		11.4846	-13.9130	378.7264	0.7633	1.4601	1.8294	8.5401	1.8999	3.3174
Cluster 135	257	977	1069		-1.8956	-19.4251	387.0321	1.6218	1.1218	2.0628	15.7201	4.5606	2.9865	5.1291	292.6270		-1.3537	-19.4710	387.1364	1.9161	1.1867	2.2912	21.8236	4.0584	3.4029	5.4033	312.5754		-1.4100	-19.4950	387.1138	1.8836	1.1737	2.2810	21.1239	4.1147	3.4269	5.3807	317.8158		-1.8956	-19.4251	387.0321	1.1078	1.6049	2.0835	15.5163	3.0532	3.9778
Cluster 136	207	744	820		-0.4466	16.1493	391.1606	1.6892	1.3661	2.0815	20.1193	4.1527	3.2904	5.1347	293.8882		-0.5366	16.1697	391.0906	1.9009	1.5107	2.2219	26.7260	4.5195	3.3348	5.2001	328.2928		-0.5031	16.1659	391.1265	1.8693	1.4852	2.1788	25.3366	4.4861	3.3311	5.2359	327.7402		-0.4466	16.1493	391.1606	1.2625	1.6884	2.1465	19.1665	3.7249	4.1450
Cluster 137	122	395	463		-10.3507	2.4888	390.3696	1.7001	1.6131	1.2926	14.8490	4.1794	3.4207	3.2075	192.0817		-10.3652	2.3998	390.3423	1.8704	1.6730	1.3728	17.9941	4.1649	3.5096	3.3146	202.9530		-10.3205	2.4516	390.3963	1.7977	1.6311	1.3609	16.7156	4.2096	3.5382	3.3686	210.1663		-10.3507	2.4888	390.3696	1.2240	1.6132	1.7502	14.4748	3.6946	3.2257
Cluster 138	335	1012	1171		7.0185	10.2902	396.2251	1.3961	1.6160	1.7950	16.9628	3.9845	5.3742	4.4945	403.1350		7.0086	10.3124	396.1937	1.6686	1.8547	1.8170	23.5542	4.2375	5.6458	4.7721	478.2143		6.9641	10.2653	396.2043	1.6206	1.8150	1.7983	22.1559	4.1929	5.5986	4.7827	470.2797		7.0185	10.2902	396.2251	1.2480	1.5545	1.9515	15.8592	3.3663	4.9620
Cluster 139	228	711	819		-1.1065	-9.7501	402.1025	1.7795	1.6619	2.2893	28.3587	3.9104	4.3655	4.8150	344.2955		-1.2259	-9.4744	401.9126	1.9781	1.9907	2.4790	40.8917	4.0593	4.7428	4.6759	377.0879		-1.2259	-9.5229	401.9523	1.9230	1.9267	2.4702	38.3364	4.0594	4.6943	4.6668	372.5195		-1.1065	-9.7501	402.1025	1.4731	1.7660	2.4250	26.4249	3.9726	4.2824
Cluster 140	135	470	586		12.8727	-7.5709	401.4636	1.4117	1.5807	1.8565	17.3526	3.6040	3.2322	4.4183	215.5935		12.7756	-7.6324	401.3364	1.4891	1.8084	1.8933	21.3553	3.8139	3.5721	4.2912	244.8868		12.8023	-7.5378	401.4129	1.4191	1.7302	1.8441	18.9662	3.7872	3.6668	4.3677	254.0664		12.8727	-7.5709	401.4636	1.2703	1.6003	1.9400	16.5186	3.0662	3.6263
Cluster 141	250	1346	1440		2.9807	-3.0342	410.9387	1.2868	1.3787	1.6662	12.3819	3.2639	3.7095	3.5183	178.4303		2.8597	-3.0412	410.9893	1.3101	1.4867	1.7435	14.2252	3.7029	3.8820	3.7092	223.3455		2.8839	-3.0421	410.9712	1.3008	1.4627	1.7373	13.8466	3.6788	3.8830	3.6911	220.8576		2.9807	-3.0342	410.9387	1.2261	1.2897	1.7793	11.7864	3.1865	3.9336
Cluster 142	397	1029	1170		-16.8712	-5.1798	413.5912	1.5743	2.1144	2.1643	30.1773	4.3394	6.0820	5.6076	619.9312		-16.8766	-5.0594	413.6224	1.7692	2.4402	2.2592	40.8560	4.5729	6.2887	5.9279	714.0652		-16.8681	-5.1070	413.6349	1.7263	2.3842	2.2545	38.8675	4.5644	6.2410	5.9155	705.8547		-16.8712	-5.1798	413.5912	1.5581	1.8033	2.4400	28.7175	4.3651	4.3959
Cluster 143	131	469	537		15.3007	5.9457	411.4530	1.4738	2.0883	1.3012	16.7750	3.6921	4.3896	2.9449	199.9187		14.9338	5.7308	411.2677	1.4677	2.1474	1.3859	18.2964	4.4064	4.7904	3.2430	286.7392		14.9981	5.7677	411.3474	1.4469	2.1325	1.3638	17.6259	4.3420	4.7535	3.1632	273.4828		15.3007	5.9457	411.4530	1.1819	1.4873	2.1488	15.8222	2.9697	3.5283
Cluster 144	104	469	511		-14.0255	3.4805	420.0654	1.4759	1.5169	1.4240	13.3534	4.3852	4.0011	3.4429	253.0349		-14.0825	3.1711	420.1945	1.6159	1.5072	1.3401	13.6717	4.3282	4.1798	3.4489	261.3618		-14.0277	3.2192	420.1670	1.6004	1.5013	1.3498	13.5844	4.3830	4.1317	3.4765	263.7120		-14.0255	3.4805	420.0654	1.2638	1.5426	1.5906	12.9891	4.1564	4.4455
Cluster 145	227	659	743		-6.0708	-16.9779	423.0431	1.3508	1.3137	1.9836	14.7447	3.4431	4.1866	5.5260	333.6687		-6.0976	-17.0379	422.9052	1.4915	1.4812	1.9426	17.9770	3.8857	4.1267	5.5760	374.5260		-6.1017	-17.0026	422.9060	1.4498	1.4412	1.9198	16.8027	3.8817	4.1619	5.5768	377.3863		-6.0708	-16.9779	423.0431	1.1457	1.3909	2.0586	13.7417	4.0247	3.5810
Cluster 146	192	892	963		5.2470	-19.4385	426.9036	1.4359	1.2759	2.0646	15.8445	3.7247	3.2166	4.9420	248.0096		5.1672	-19.4297	426.9437	1.6454	1.4983	2.0748	21.4260	3.9811	3.5617	5.4230	322.0936		5.1664	-19.4665	426.9480	1.6048	1.4729	2.0696	20.4909	3.9803	3.5984	5.4188	325.1045		5.2470	-19.4385	426.9036	1.0664	1.5468	2.1030	14.5308	2.9404	4.2502
Cluster 147	51	116	149		-13.4606	14.3301	436.8526	1.2914	1.0027	1.2103	6.5640	3.0633	2.2978	2.8092	82.8280		-13.2864	14.1238	436.8854	1.5550	1.0986	1.0906	7.8046	3.4864	2.5041	2.8421	103.9322		-13.4283	14.0625	436.9496	1.4914	1.0929	1.0826	7.3914	3.3444	2.5655	2.9063	104.4513		-13.4606	14.3301	436.8526	0.8420	1.1532	1.4487	5.8924	1.7847	2.9830
Cluster 148	315	1086	1306		6.5351	-5.8067	445.3497	1.3874	1.6979	1.6199	15.9839	3.6561	4.0844	3.7641	235.4470		6.2160	-5.6640	445.4732	1.5269	2.0020	1.7189	22.0105	3.9798	4.4419	4.0878	302.7024		6.2876	-5.7321	445.5094	1.4733	1.9056	1.6871	19.8403	3.9082	4.3739	4.1240	295.2926		6.5351	-5.8067	445.3497	1.2946	1.6404	1.7507	15.5735	3.6245	3.8282
Cluster 149	97	302	341		0.1032	18.9008	445.6456	1.6355	1.1918	1.7730	14.4755	3.7883	2.3125	4.1966	153.9928		0.0793	18.6818	445.6665	1.8130	1.2211	1.6060	14.8924	3.9433	2.5110	4.1757	173.1879		0.0750	18.7587	445.7105	1.7576	1.2274	1.6626	15.0233	3.9477	2.4341	4.1886	168.5932		0.1032	18.9008	445.6456	1.1269	1.5204	1.9123	13.7247	2.8753	3.5337
Cluster 150	193	1231	1329		2.3643	-18.9871	448.6968	1.2675	1.3104	1.9371	13.4769	3.5849	3.4300	5.5348	285.0839		2.6426	-19.2749	448.8274	1.3492	1.3824	2.0241	15.8137	3.5572	3.7178	5.7403	317.9939		2.6175	-19.2353	448.8183	1.3280	1.3757	1.9992	15.2992	3.5322	3.6782	5.7312	311.9010		2.3643	-18.9871	448.6968	1.0035	1.2677	2.1124	11.2553	2.4120	3.5625
Cluster 151	133	421	494		-4.2132	7.8061	445.8356	1.4845	1.5434	1.4798	14.2014	3.5452	3.8968	3.2927	190.5426		-3.7524	7.4111	445.8035	1.5756	1.7038	1.4641	16.4639	3.6209	4.5585	3.4730	240.1202		-3.8287	7.4671	445.8546	1.5665	1.6526	1.4584	15.8158	3.5976	4.5026	3.4218	232.1803		-4.2132	7.8061	445.8356	1.2966	1.5747	1.6170	13.8291	3.9431	4.3785
Cluster 152	355	1211	1349		11.4471	4.6270	451.3380	1.4195	1.5853	1.6342	15.4040	4.8277	4.0866	5.2338	432.5195		11.3959	4.2855	451.2242	1.5668	1.9217	1.8121	22.8546	5.2022	4.7062	5.2409	537.4636		11.4088	4.2911	451.2705	1.5357	1.8731	1.7990	21.6757	5.1893	4.7008	5.2871	540.2365		11.4471	4.6270	451.3380	1.3500	1.5371	1.7360	15.0889	4.1945	4.5660
Cluster 153	98	244	296		-15.8676	5.7399	453.2065	1.3635	1.3134	1.7211	12.9106	3.1851	2.6349	4.6024	161.7936		-15.6916	5.6149	453.0733	1.6063	1.3631	1.7508	16.0574	3.3339	2.7599	4.9401	190.4011		-15.6585	5.6463	453.0909	1.5198	1.3355	1.7195	14.6195	3.3008	2.8965	4.9225	197.1362		-15.8676	5.7399	453.2065	1.2310	1.3167	1.8158	12.3285	3.1337	3.6277
Cluster 154	152	707	733		-15.9824	-5.1589	459.9071	1.6955	1.9857	1.6639	23.4655	4.6177	4.7169	4.1389	377.6233		-15.3046	-4.9048	459.6719	1.6908	2.2337	1.5741	24.9017	5.8354	5.0249	4.1406	508.5687		-15.3398	-4.9048	459.6677	1.6896	2.2156	1.5768	24.7253	5.8002	5.0249	4.1365	504.9939		-15.9824	-5.1589	459.9071	1.5257	1.6189	2.1536	22.2805	3.2485	3.8747
Cluster 155	138	426	480		-2.5638	4.3387	461.3188	1.3599	1.6746	1.9140	18.2580	3.1955	4.7797	4.0799	261.0218		-2.8348	4.1199	461.0928	1.4737	1.8260	2.0178	22.7445	3.3300	5.0456	4.0996	288.5329		-2.8007	4.1438	461.0892	1.4408	1.8126	2.0415	22.3337	3.2959	5.0216	4.2000	291.1813		-2.5638	4.3387	461.3188	1.2336	1.4981	2.1332	16.5147	2.7996	3.4797
Cluster 156	58	201	220		-5.8624	-13.7857	461.3498	1.4353	1.4106	1.3902	11.7900	3.4743	3.0051	2.9207	127.7358		-6.0452	-13.5736	461.1882	1.6795	1.4400	1.5188	15.3861	3.9895	2.9666	3.2275	160.0071		-6.0295	-13.6461	461.2098	1.6571	1.4147	1.5360	15.0829	3.9738	2.8941	3.2059	154.4399		-5.8624	-13.7857	461.3498	0.9968	1.4356	1.7111	10.2569	2.3638	3.1343
Cluster 157	139	457	512		6.9844	-10.3740	466.0633	1.5926	1.8098	1.4242	17.1955	3.5534	5.0435	3.4443	258.5651		6.7977	-10.2657	466.0290	1.6879	2.1138	1.3767	20.5745	3.9684	5.2996	3.5050	308.7674		6.8363	-10.2571	466.0207	1.6577	2.0489	1.3576	19.3144	3.9297	5.2910	3.4967	304.5430		6.9844	-10.3740	466.0633	1.2208	1.6207	1.9296	15.9920	2.7577	3.6097
Cluster 158	98	248	304		20.7860	3.7099	465.9906	1.4204	1.4966	1.6199	14.4246	4.4267	3.5847	3.2681	217.2304		20.4714	3.5689	466.1233	1.6070	1.5192	1.7496	17.8918	4.2693	3.7257	3.3136	220.7747		20.5305	3.5639	466.0804	1.5368	1.5343	1.7131	16.9197	4.3284	3.7307	3.2707	221.2285		20.7860	3.7099	465.9906	1.1977	1.4440	1.8336	13.2828	2.8095	3.7323
Cluster 159	259	1066	1160		-13.4348	-10.0318	469.5366	1.3558	1.4981	1.5945	13.5661	2.9898	4.8153	4.1506	250.3005		-13.3077	-9.8657	469.4233	1.4884	1.7501	1.5913	17.3627	3.2614	4.7042	4.0842	262.4697		-13.3129	-9.8998	469.4378	1.4632	1.7094	1.5806	16.5603	3.2562	4.7382	4.0988	264.8955		-13.4348	-10.0318	469.5366	1.1946	1.3793	1.8154	12.5290	3.7611	3.7962
Cluster 160	64	332	361		6.6154	-0.1179	468.4079	1.0641	1.5550	1.1776	8.1613	2.9611	3.6096	2.9738	133.1442		6.2649	-0.2051	468.4756	1.1385	1.4596	1.1999	8.3524	3.5964	4.0639	3.2065	196.3070		6.3027	-0.1995	468.4907	1.1244	1.4338	1.1812	7.9766	3.5586	4.0583	3.2216	194.8883		6.6154	-0.1179	468.4079	0.8832	1.1967	1.6507	7.3077	2.2167	2.7803
Cluster 161	74	246	271		-0.2723	12.8881	470.0352	1.3584	1.3373	1.3224	10.0631	2.8653	3.3621	2.5178	101.5957		-0.4355	12.9758	470.2045	1.5038	1.4619	1.3835	12.7399	3.2210	3.4557	3.0577	142.5617		-0.4232	12.9534	470.1732	1.4680	1.4210	1.3846	12.0976	3.2087	3.4332	3.0264	139.6477		-0.2723	12.8881	470.0352	1.1525	1.3609	1.4840	9.7497	2.4084	2.7397
Cluster 162	241	696	813		-12.3478	5.3010	475.4587	1.4951	1.5795	1.8507	18.3063	4.0969	4.0405	5.0367	349.2392		-12.2689	5.3677	475.3514	1.6893	1.7398	2.2442	27.6277	4.2844	4.4613	5.4356	435.1924		-12.2585	5.3613	475.3962	1.6329	1.6937	2.1823	25.2794	4.2947	4.4677	5.4804	440.4751		-12.3478	5.3010	475.4587	1.3605	1.6599	1.8838	17.8202	4.0824	4.1833
Cluster 163	118	516	599		-5.6595	15.4061	477.3982	1.6146	1.6837	1.5478	17.6253	4.1059	3.6364	3.1342	196.0198		-5.7060	15.8609	477.5919	1.7643	1.8471	1.6232	22.1570	4.3221	4.0950	3.7042	274.6208		-5.6814	15.6880	477.5563	1.7015	1.8384	1.5837	20.7503	4.2975	3.9221	3.6686	259.0139		-5.6595	15.4061	477.3982	1.3331	1.5178	1.9382	16.4270	3.1166	3.6936
Cluster 164	145	657	735		6.5925	17.4556	478.1884	1.5413	1.4568	1.7596	16.5501	3.5090	3.4536	3.7965	192.7204		6.2302	17.4636	478.0632	1.6398	1.5488	1.7122	18.2150	4.0440	3.8532	3.9723	259.2814		6.3010	17.4874	478.0856	1.6140	1.5171	1.7069	17.5081	3.9732	3.8771	3.9500	254.8766		6.5925	17.4556	478.1884	1.2356	1.5473	1.9166	15.3481	2.9824	3.4949
Cluster 165	82	256	290		7.6245	-18.1848	484.2595	1.1653	1.2077	1.4423	8.5018	2.5990	3.1984	2.7476	95.6684		7.3038	-18.1464	484.2691	1.2398	1.3078	1.4019	9.5212	3.2233	3.6620	2.8848	142.6361		7.3988	-18.1701	484.2583	1.2618	1.2859	1.3926	9.4644	3.1283	3.6383	2.8740	137.0217		7.6245	-18.1848	484.2595	0.8990	1.2685	1.5746	7.5211	2.5668	2.5750
Cluster 166	88	419	454		2.5083	-2.4934	485.5378	1.1855	1.6373	1.5811	12.8543	3.2630	3.9051	3.4888	186.2142		2.5269	-2.5282	485.6838	1.1422	1.7714	1.5927	13.4982	3.3827	3.8998	3.7611	207.8348		2.5504	-2.4972	485.7035	1.1203	1.7368	1.5637	12.7438	3.4061	3.9309	3.7809	212.0492		2.5083	-2.4934	485.5378	1.1052	1.5942	1.6801	12.3996	3.2216	3.1285
Cluster 167	91	302	351		-6.3076	2.1644	485.8119	1.5943	1.7201	1.6514	18.9690	3.8347	4.5018	3.5647	257.7713		-6.4794	2.1911	486.1035	1.7770	1.9523	1.6423	23.8657	4.1030	4.4882	3.9464	304.4101		-6.4912	2.2180	486.1222	1.6990	1.8843	1.6204	21.7303	4.1148	4.4613	3.9651	304.8956		-6.3076	2.1644	485.8119	1.3941	1.6386	1.8971	18.1524	3.7057	3.4729
Cluster 168	79	228	253		0.1669	-21.6628	490.1988	1.4047	0.6616	1.8411	7.1670	3.4060	1.8818	3.3031	88.6804		0.3775	-21.4248	489.7975	1.5123	0.7615	1.7756	8.5657	3.4136	1.9292	3.6797	101.5082		0.3481	-21.4592	489.8722	1.4808	0.7460	1.7732	8.2046	3.3842	1.9637	3.6051	100.3562		0.1669	-21.6628	490.1988	0.6503	1.3753	1.8672	6.9949	1.9507	3.3357
Cluster 169	105	389	448		-15.2755	-7.2941	491.2061	1.1785	1.3260	2.0386	13.3434	2.9284	2.9924	4.8148	176.7277		-15.1714	-7.3508	491.1534	1.2993	1.5115	2.1749	17.8905	3.0324	3.2080	4.9353	201.1087		-15.1801	-7.3458	491.1681	1.2633	1.4606	2.1039	16.2614	3.0237	3.2030	4.9500	200.8102		-15.2755	-7.2941	491.2061	1.1285	1.3262	2.0665	12.9544	2.7024	2.9653
Cluster 170	265	1338	1506		-3.5244	18.8491	490.5132	1.9806	1.2471	2.0286	20.9890	4.5124	4.0850	5.1017	393.9179		-4.4580	18.5072	490.5409	2.1661	1.2628	1.6390	18.7794	5.5103	3.7431	5.1301	443.2274		-4.3562	18.5675	490.5240	2.1319	1.2455	1.6818	18.7063	5.4086	3.8034	5.1470	443.5028		-3.5244	18.8491	490.5132	1.1815	1.9940	2.0546	20.2759	3.6773	4.8573
Cluster 171	231	984	1059		5.3560	-4.3901	494.1386	1.2262	1.2792	1.2841	8.4366	3.4258	4.6694	3.6990	247.8523		4.8959	-4.4143	494.0474	1.3034	1.4541	1.3231	10.5043	3.8639	4.7301	3.9636	303.4368		4.9390	-4.4220	494.0819	1.3057	1.4360	1.3232	10.3918	3.8207	4.7225	3.9291	296.9551		5.3560	-4.3901	494.1386	1.1197	1.2795	1.3777	8.2671	2.7930	4.5938
Cluster 172	268	868	973		8.0711	12.0299	500.6613	1.5338	1.7453	2.5583	28.6872	4.4285	4.4868	6.6819	556.1340		7.9448	12.0282	500.6628	1.6927	1.9915	2.5232	35.6292	4.3022	4.5718	6.6833	550.6229		7.9886	12.0184	500.6290	1.6497	1.9463	2.5186	33.8741	4.3460	4.5816	6.8094	567.9344		8.0711	12.0299	500.6613	1.4797	1.7667	2.5755	28.2017	3.6614	4.7194
Cluster 173	188	753	834		-9.1499	-13.6717	498.4333	1.7055	1.5884	1.3547	15.3728	4.2940	3.4125	4.2451	260.5569		-8.9766	-13.6842	498.4244	1.9134	1.7426	1.3366	18.6679	4.1207	3.5828	4.3466	268.7981		-8.9755	-13.6950	498.4328	1.8677	1.6987	1.3275	17.6429	4.1196	3.5720	4.3550	268.4400		-9.1499	-13.6717	498.4333	1.1496	1.5453	1.8862	14.0349	3.0989	3.6882
Cluster 174	63	207	242		-19.1982	3.1549	497.2055	1.1936	1.4048	1.2965	9.1059	3.0359	2.8831	2.8601	104.8623		-18.8599	3.3732	497.0622	1.2897	1.5528	1.2237	10.2654	3.0928	2.9961	3.2216	125.0473		-18.9483	3.2573	497.0891	1.2669	1.5196	1.2137	9.7869	3.1813	3.1121	3.1947	132.4852		-19.1982	3.1549	497.2055	0.9611	1.0450	1.7502	7.3629	3.0567	2.6812
Cluster 175	51	263	286		7.4771	-19.6676	505.9739	1.1240	1.2445	0.9349	5.4777	2.3432	2.8696	2.5922	73.0087		7.2353	-19.7272	505.8493	1.1430	1.2500	1.0927	6.5398	3.1530	2.9913	3.0013	118.5693		7.3316	-19.6998	505.8821	1.1620	1.2339	1.0910	6.5520	3.0567	2.9638	2.9685	112.6478		7.4771	-19.6676	505.9739	0.6799	0.9816	1.5034	4.2031	1.4252	2.4025
Cluster 176	64	208	250		-2.0324	-8.0599	506.6822	1.7435	2.0824	1.1004	16.7355	3.1412	4.3341	2.6482	151.0180		-2.1470	-8.2602	506.6095	1.9099	2.3095	1.0761	19.8834	3.5547	4.2225	2.5960	163.2176		-2.0545	-8.1769	506.5439	1.8418	2.1810	1.1018	18.5378	3.4622	4.3059	2.8446	177.6289		-2.0324	-8.0599	506.6822	0.9766	1.6699	2.2011	15.0360	2.4132	3.8976
Cluster 177	190	673	742		3.0502	-16.7302	512.4748	1.8223	2.1629	1.4521	23.9754	5.8070	5.1428	4.7182	590.2221		3.1404	-16.8702	512.5059	1.9477	2.4085	1.3980	27.4709	5.8972	5.5552	4.9599	680.6275		3.1566	-16.8191	512.5044	1.9035	2.3616	1.4046	26.4481	5.9134	5.5042	4.9584	676.0169		3.0502	-16.7302	512.4748	1.2648	1.6151	2.4289	20.7839	3.2066	4.4327
Cluster 178	79	255	296		-11.9825	7.5609	512.0231	1.4919	1.3445	1.7236	14.4813	3.4256	3.7631	3.4591	186.7842		-11.8749	7.2550	511.9729	1.6861	1.5082	1.6734	17.8259	3.6673	3.6589	3.6054	202.6470		-11.8818	7.3446	512.0065	1.6322	1.4638	1.7230	17.2429	3.6604	3.7485	3.6727	211.0872		-11.9825	7.5609	512.0231	1.2723	1.4955	1.7745	14.1426	3.2904	3.4310
Cluster 179	63	189	215		10.1615	6.3768	515.2472	1.1064	1.6936	1.5760	12.3698	2.9288	4.5456	3.5821	199.7620		10.4678	6.2934	515.5932	1.3325	1.7194	1.5872	15.2328	2.9744	4.4806	3.9281	219.2845		10.3950	6.3018	515.5178	1.3187	1.6856	1.5808	14.7180	3.0472	4.4890	3.9093	223.9951		10.1615	6.3768	515.2472	1.0980	1.5658	1.7085	12.3035	2.7134	3.6045
Cluster 180	55	203	225		-0.6955	12.6592	516.9591	1.8963	1.0458	1.1694	9.7140	4.2484	2.5148	2.9167	130.5266		-0.8584	12.4937	516.9051	2.1237	1.1257	1.2830	12.8479	4.2034	2.6048	3.4027	156.0593		-0.7860	12.5194	516.9110	2.0773	1.1012	1.2489	11.9667	4.2758	2.6305	3.4086	160.5913		-0.6955	12.6592	516.9591	0.8857	1.2842	1.9036	9.0689	1.9221	3.3752
Cluster 181	114	436	484		-5.5185	-12.5933	520.6767	1.6130	1.6869	0.9492	10.8180	3.8425	3.6262	2.1642	126.3139		-5.7158	-12.4334	520.6415	1.6702	1.9135	1.0169	13.6130	4.0971	3.8960	2.4685	165.0503		-5.6881	-12.4485	520.6688	1.6282	1.8673	0.9963	12.6892	4.0694	3.9111	2.4959	166.3944		-5.5185	-12.5933	520.6767	0.7298	1.6456	1.7628	8.8685	1.4741	3.7197
Cluster 182	280	1292	1413		5.8597	-3.4459	526.6518	1.3435	1.2272	1.5824	10.9288	3.6362	3.7798	4.3494	250.3972		5.8811	-3.5478	526.8091	1.6339	1.3465	1.5899	14.6522	3.8563	3.6779	4.6819	278.1518		5.8872	-3.5348	526.8083	1.6026	1.3343	1.5876	14.2200	3.8502	3.6909	4.6811	278.6419		5.8597	-3.4459	526.6518	1.1741	1.2996	1.6576	10.5947	3.4093	3.9895
Cluster 183	201	996	1088		-6.9382	1.7535	527.4068	1.3843	1.3538	1.2734	9.9962	3.4216	3.9687	3.6207	205.9514		-7.4744	1.5882	527.3482	1.5411	1.4732	1.3288	12.6367	4.1068	3.9101	4.0270	270.8685		-7.4277	1.6260	527.3595	1.5318	1.4417	1.3176	12.1889	4.0601	3.9479	4.0383	271.1364		-6.9382	1.7535	527.4068	1.1624	1.3854	1.4492	9.7754	2.8325	3.4917
Cluster 184	209	538	615		-16.5281	-2.1978	528.3090	1.3642	1.6399	1.7968	16.8382	3.7217	4.2989	4.1989	281.3935		-16.7168	-2.4686	528.5910	1.5714	1.7934	1.9807	23.3802	3.7423	4.9337	4.5477	351.7153		-16.6838	-2.4468	528.5746	1.5399	1.7594	1.9747	22.4095	3.7753	4.9119	4.5313	351.9686		-16.5281	-2.1978	528.3090	1.3151	1.5283	1.9272	16.2238	3.9627	4.3862
[truncated: 75 more columns]
