# Supplementary material for: Exploitation of thermal gradients for investigation of irradiation temperature effects with charged particles
Source: Sci Rep. 2019 Sep 19;9:13541. doi: 10.1038/s41598-019-49585-0 (PMC6753122; doi:10.1038/s41598-019-49585-0)
Supplement: Supplementary file 1 — Supplementary data processing Knitr script and data [file 41598_2019_49585_MOESM1_ESM.zip › SuplMater - Copy/data/R14_26536-v01_01.csv]

ROI	Top-Level ROI
Ion(s)	Cr
d-max (nm)	1.4000
Order (ions)	1
N-min (ions)	50
L (nm)	0.7000
d-erosion (nm)	0.5000
Cluster Count	130
	Solute Ions	Ranged Ions	Total Ions		Center_x (nm) Solute	Center_y (nm) Solute	Center_z (nm) Solute	R_gx (nm) Solute	R_gy (nm) Solute	R_gz (nm) Solute	V_Rg (nm^3) Solute	Extent_x (nm) Solute	Extent_y (nm) Solute	Extent_z (nm) Solute	V_Extent (nm^3) Solute		Center_x (nm) Ranged	Center_y (nm) Ranged	Center_z (nm) Ranged	R_gx (nm) Ranged	R_gy (nm) Ranged	R_gz (nm) Ranged	V_Rg (nm^3) Ranged	Extent_x (nm) Ranged	Extent_y (nm) Ranged	Extent_z (nm) Ranged	V_Extent (nm^3) Ranged		Center_x (nm) Total	Center_y (nm) Total	Center_z (nm) Total	R_gx (nm) Total	R_gy (nm) Total	R_gz (nm) Total	V_Rg (nm^3) Total	Extent_x (nm) Total	Extent_y (nm) Total	Extent_z (nm) Total	V_Extent (nm^3) Total		Center_x (nm) Solute'	Center_y (nm) Solute'	Center_z (nm) Solute'	R_gx (nm) Solute'	R_gy (nm) Solute'	R_gz (nm) Solute'	V_Rg (nm^3) Solute'	Extent_x (nm) Solute'	Extent_y (nm) Solute'
Matrix	1526	32675010	33242331
Cluster 1	254	1273	1294		-12.0136	-8.3296	10.3066	0.9816	1.4159	1.1166	6.5000	2.5461	4.3601	3.0154	140.2228		-11.7315	-8.3451	9.8891	1.0379	1.6193	1.2558	8.8406	2.6158	4.5897	2.8555	143.6005		-11.7337	-8.3518	9.8986	1.0331	1.6124	1.2547	8.7552	2.6135	4.5964	2.8461	143.2102		-12.0136	-8.3296	10.3066	0.6324	1.0704	1.6338	4.6326	2.5418	2.7198
Cluster 2	765	2806	2866		-6.1321	-12.4377	28.6084	0.9334	1.0387	1.4825	6.0210	3.0715	3.6653	3.7411	176.4210		-6.2248	-12.1037	28.1613	1.1623	1.2043	1.7125	10.0413	3.2505	3.7443	4.6016	234.5937		-6.2292	-12.1000	28.1600	1.1629	1.2024	1.7144	10.0412	3.2462	3.7406	4.6029	234.1140		-6.1321	-12.4377	28.6084	0.8915	1.0521	1.4988	5.8886	3.6713	3.1953
Cluster 3	115	567	591		11.3472	-6.6233	28.8324	0.8122	0.9707	0.7591	2.5070	2.1486	2.9038	1.9441	50.8073		11.2174	-6.5614	28.7054	0.8366	1.0590	0.7804	2.8961	2.1594	3.0413	2.1641	59.5320		11.2252	-6.5685	28.7102	0.8316	1.0491	0.7802	2.8513	2.1672	3.0483	2.1593	59.7546		11.3472	-6.6233	28.8324	0.7364	0.8129	0.9875	2.4762	1.8454	2.7916
Cluster 4	1824	4659	4751		-0.6117	12.9804	31.3050	0.8540	0.8286	1.5344	4.5476	3.8249	4.1597	5.1581	343.7681		-0.6995	12.8242	31.1045	1.1522	1.1244	1.7397	9.4407	4.1353	4.4364	5.7822	444.3423		-0.6976	12.8197	31.1044	1.1495	1.1268	1.7467	9.4771	4.1371	4.4320	5.7822	444.1007		-0.6117	12.9804	31.3050	0.7584	0.8745	1.5589	4.3305	3.7167	3.9827
Cluster 5	876	3081	3178		-8.2077	6.0790	41.5504	1.1062	1.5004	1.3060	9.0795	3.5499	4.4170	4.0947	268.9389		-8.2318	5.9991	41.4278	1.3769	1.7550	1.3849	14.0184	3.8991	4.5569	4.2806	318.5851		-8.2357	5.9971	41.4237	1.3706	1.7470	1.3875	13.9165	3.8952	4.5549	4.2765	317.8263		-8.2077	6.0790	41.5504	0.9273	1.2136	1.6875	7.9547	2.8100	3.6410
Cluster 6	989	3083	3174		12.3643	-6.3409	45.2260	1.0813	1.0314	1.3173	6.1538	3.5072	3.9840	4.7979	280.8136		12.2105	-6.1379	44.9781	1.3414	1.3517	1.5819	12.0149	3.5363	4.2192	5.1897	324.3386		12.2063	-6.1433	44.9900	1.3371	1.3471	1.5801	11.9214	3.5320	4.2138	5.1778	322.7943		12.3643	-6.3409	45.2260	0.9588	1.0716	1.3786	5.9334	3.4917	5.0930
Cluster 7	192	787	820		13.8718	4.4107	46.6321	0.9472	1.3942	1.5487	8.5665	3.0508	4.0220	3.6905	189.6830		13.6422	4.5704	46.1701	0.8985	1.5357	1.7456	10.0892	2.9575	3.9177	3.6787	178.5361		13.6583	4.5782	46.1920	0.8944	1.5181	1.7292	9.8346	2.9736	3.9098	3.6568	178.0818		13.8718	4.4107	46.6321	0.6278	1.4036	1.6956	6.2587	2.0166	3.9128
Cluster 8	1030	4650	4734		-0.0165	0.5895	49.2297	0.8741	0.9762	1.2361	4.4183	4.0429	3.4365	3.1858	185.4061		-0.0366	0.5503	49.1064	1.0754	1.1297	1.4693	7.4776	4.2245	3.6151	3.4321	219.5575		-0.0363	0.5474	49.1142	1.0741	1.1286	1.4676	7.4517	4.2247	3.6180	3.4243	219.2439		-0.0165	0.5895	49.2297	0.8055	0.8978	1.3379	4.0533	3.1672	4.3877
Cluster 9	447	1271	1315		-3.7854	13.9340	59.2747	0.9197	0.6646	1.2420	3.1799	2.9257	3.6190	2.9683	131.6470		-3.5965	13.7484	59.0434	1.1540	0.7809	1.3970	5.2734	2.8030	3.4334	3.1680	127.7091		-3.6026	13.7472	59.0384	1.1537	0.7778	1.3972	5.2518	2.7969	3.4322	3.1730	127.5859		-3.7854	13.9340	59.2747	0.6412	0.9061	1.2640	3.0765	3.6657	3.0045
Cluster 10	92	331	337		-4.8260	-16.1398	71.9380	1.0061	0.6966	1.1568	3.3962	2.5797	1.8353	2.6597	52.7471		-4.9345	-15.9384	71.7287	1.1630	0.7505	1.2870	4.7050	2.9886	1.7181	2.9701	63.8796		-4.9387	-15.9314	71.7344	1.1625	0.7531	1.2817	4.7004	2.9844	1.7111	2.9644	63.4073		-4.8260	-16.1398	71.9380	0.5775	0.9924	1.2318	2.9571	2.1449	2.1609
Cluster 11	1586	5524	5629		1.5571	0.4392	79.1384	0.8578	0.8786	1.4775	4.6647	4.3234	3.8529	3.8749	270.3760		1.5272	0.4542	79.0327	1.1191	1.0215	1.7399	8.3317	4.6938	3.8679	4.1418	314.9748		1.5292	0.4577	79.0330	1.1175	1.0215	1.7396	8.3177	4.6917	3.8714	4.1416	315.1038		1.5571	0.4392	79.1384	0.8268	0.8580	1.5070	4.4781	4.0344	3.7693
Cluster 12	716	3297	3350		3.9695	-3.4519	96.8883	0.8233	0.9016	1.0507	3.2672	3.3141	3.3802	3.1901	149.6907		3.8269	-3.5027	96.7992	1.0219	1.0928	1.2325	5.7652	3.5699	3.4873	3.3217	173.2149		3.8336	-3.5031	96.8012	1.0234	1.0924	1.2310	5.7647	3.5632	3.4869	3.3196	172.7684		3.9695	-3.4519	96.8883	0.8144	0.9078	1.0524	3.2591	3.5000	3.1114
Cluster 13	952	3381	3489		1.0893	11.0937	99.8940	1.1254	1.3442	1.2873	8.1574	4.7409	4.0817	3.8382	311.1193		0.9504	11.1543	99.6671	1.3420	1.5809	1.3923	12.3725	4.7805	4.1683	4.2811	357.3345		0.9492	11.1538	99.6746	1.3375	1.5773	1.3941	12.3192	4.7793	4.1677	4.2736	356.5686		1.0893	11.0937	99.8940	0.9833	1.2805	1.4575	7.6864	4.0496	4.1722
Cluster 14	1290	4748	4852		6.4488	-6.3321	108.4071	0.8732	0.8384	1.1688	3.5847	3.4647	2.7991	3.8452	156.2057		6.3990	-6.3651	108.3737	1.0980	0.9397	1.4262	6.1637	3.7404	2.9090	3.9276	179.0172		6.4019	-6.3621	108.3731	1.0954	0.9403	1.4264	6.1542	3.7376	2.9061	3.9282	178.7253		6.4488	-6.3321	108.4071	0.8115	0.8865	1.1778	3.5494	2.7732	3.2201
Cluster 15	388	922	957		4.3195	17.7716	112.4748	0.8618	0.5616	1.4482	2.9361	2.8908	1.8368	3.5907	79.8598		4.4098	17.5688	112.1853	1.0941	0.6262	1.6452	4.7219	3.3022	1.7303	3.6253	86.7670		4.4076	17.5749	112.2006	1.0871	0.6272	1.6453	4.6991	3.3000	1.7363	3.6100	86.6440		4.3195	17.7716	112.4748	0.5015	0.8794	1.4597	2.6965	2.2270	2.7412
Cluster 16	338	1687	1747		13.0403	4.0917	117.0067	1.1728	1.2377	1.1361	6.9081	3.2876	3.1766	2.6422	115.5854		13.1590	4.1546	116.9062	1.3668	1.3460	1.1900	9.1705	3.4177	3.3496	2.8865	138.4163		13.1572	4.1534	116.9208	1.3620	1.3405	1.1917	9.1138	3.4196	3.3507	2.9011	139.2403		13.0403	4.0917	117.0067	0.9516	1.0996	1.4434	6.3267	2.8522	3.2668
Cluster 17	197	1098	1125		6.6940	-16.5293	120.0492	1.0871	0.8034	0.9075	3.3198	3.1690	2.7421	2.2446	81.7037		6.7425	-16.5179	119.9683	1.1436	0.9293	0.9555	4.2540	3.1206	2.8886	2.3888	90.1926		6.7367	-16.5135	119.9728	1.1420	0.9280	0.9599	4.2613	3.1263	2.8842	2.3843	90.0531		6.6940	-16.5293	120.0492	0.7248	0.9420	1.1126	3.1821	2.3628	2.7682
Cluster 18	2449	6789	6981		-16.6103	0.0871	130.9839	1.1656	1.0273	1.9369	9.7156	4.7332	3.9792	5.1854	409.0845		-16.5266	0.0519	130.6311	1.3721	1.3508	2.1923	17.0207	4.8423	4.1840	5.9781	507.3414		-16.5195	0.0579	130.6354	1.3740	1.3501	2.1942	17.0508	4.8352	4.1900	5.9737	506.9534		-16.6103	0.0871	130.9839	0.7576	1.1400	2.0718	7.4945	3.5157	4.7038
Cluster 19	1569	5413	5558		4.4344	-10.8631	136.2249	0.9535	0.9160	1.4657	5.3623	3.9932	3.4344	4.3466	249.6928		4.5548	-10.7964	135.9141	1.1710	1.1358	1.6390	9.1312	3.9383	3.6297	4.7224	282.7653		4.5560	-10.7936	135.9156	1.1693	1.1345	1.6360	9.0909	4.0676	3.6269	4.8001	296.6267		4.4344	-10.8631	136.2249	0.8696	0.9137	1.5184	5.0534	3.1919	3.9085
Cluster 20	1173	4245	4361		-8.6213	12.1870	150.7694	1.1014	1.0341	1.4543	6.9387	3.8849	3.3200	4.0895	220.9373		-8.5764	12.1888	150.5762	1.3172	1.2686	1.6540	11.5770	3.9396	3.5483	4.4787	262.2459		-8.5701	12.1937	150.5814	1.3146	1.2676	1.6511	11.5256	3.9333	3.5532	4.4735	261.8804		-8.6213	12.1870	150.7694	0.9244	1.1078	1.5218	6.5278	3.4512	3.9985
Cluster 21	1296	2943	3026		20.1911	3.8868	154.2390	0.6879	0.9531	1.6358	4.4927	2.6523	3.8424	4.8918	208.8291		20.0021	3.9595	153.8015	0.7895	1.2485	1.9412	8.0146	2.5915	4.2645	4.9030	226.9636		20.0026	3.9517	153.8092	0.7895	1.2450	1.9395	7.9859	2.5919	4.2567	4.8953	226.2348		20.1911	3.8868	154.2390	0.6078	0.9981	1.6407	4.1693	2.1680	3.8123
Cluster 22	338	1333	1382		-16.8002	9.4925	160.9754	0.8193	1.0982	1.2523	4.7196	2.4104	3.3996	4.0137	137.7686		-16.6722	9.2399	160.6879	0.9244	1.1947	1.4276	6.6038	2.6363	3.3953	3.8435	144.1025		-16.6740	9.2537	160.6914	0.9186	1.1867	1.4360	6.5574	2.6381	3.4090	3.8469	144.9130		-16.8002	9.4925	160.9754	0.8152	1.0548	1.2917	4.6523	2.4363	3.6707
Cluster 23	1468	4118	4266		10.4983	15.4688	164.2332	1.1679	0.8628	1.1423	4.8220	3.8200	3.8573	3.3116	204.3928		10.5961	15.4305	164.1752	1.4539	1.0614	1.2927	8.3563	4.1179	4.0541	3.4064	238.2027		10.5937	15.4263	164.1795	1.4554	1.0573	1.2935	8.3375	4.1155	4.0499	3.4020	237.5155		10.4983	15.4688	164.2332	0.8390	1.0660	1.2543	4.6989	3.5608	4.2424
Cluster 24	413	1859	1907		9.4465	-12.7020	164.3509	1.0755	0.9468	0.8681	3.7027	3.1025	3.8975	2.6146	132.4317		9.4767	-12.6542	164.2807	1.2539	1.0926	1.0044	5.7636	3.3121	4.1842	2.7300	158.4776		9.4756	-12.6537	164.2842	1.2486	1.0931	1.0044	5.7423	3.3110	4.1848	2.7265	158.2452		9.4465	-12.7020	164.3509	0.6710	0.9915	1.1719	3.2658	2.0556	3.6333
Cluster 25	282	1107	1159		-19.3179	-6.5512	168.3448	0.7420	0.9420	1.0824	3.1692	2.4989	3.1085	3.3699	109.6502		-19.2366	-6.5143	168.0187	0.8210	1.1579	1.1831	4.7111	2.4649	3.1454	3.9777	129.1841		-19.2454	-6.5219	168.0171	0.8158	1.1557	1.1766	4.6467	2.4737	3.1378	3.9793	129.3809		-19.3179	-6.5512	168.3448	0.7376	0.9435	1.0841	3.1605	2.3610	2.8763
Cluster 26	337	1219	1254		-8.9015	-20.0097	171.5847	1.3495	0.8830	1.2478	6.2282	4.1532	2.8517	3.8160	189.3159		-9.1007	-19.7045	171.1566	1.4538	0.9949	1.4743	8.9322	4.5325	2.8566	3.5848	194.4216		-9.1089	-19.7027	171.1593	1.4506	0.9933	1.4719	8.8836	4.5406	2.8584	3.5821	194.7420		-8.9015	-20.0097	171.5847	0.5739	1.0045	1.6791	4.0550	2.0511	2.8573
Cluster 27	907	3737	3824		-2.5746	-6.4083	170.9167	1.2292	1.0630	1.1147	6.1008	4.0182	4.2648	3.0782	220.9611		-2.7481	-6.4756	170.8035	1.4927	1.2265	1.2789	9.8074	3.9909	4.5043	3.3281	250.6016		-2.7473	-6.4772	170.8034	1.4918	1.2266	1.2798	9.8102	3.9917	4.5026	3.3387	251.3577		-2.5746	-6.4083	170.9167	0.9453	1.1332	1.3061	5.8600	3.6085	4.8299
Cluster 28	2146	9807	10069		6.3300	7.3037	178.1973	1.4495	1.4064	1.5297	13.0626	4.4360	3.9955	4.1359	307.0547		6.2376	7.3952	178.2142	1.7213	1.5959	1.6855	19.3941	4.4655	4.3425	4.2469	344.9651		6.2428	7.3964	178.2191	1.7171	1.5917	1.6871	19.3143	4.4707	4.3437	4.2421	345.0657		6.3300	7.3037	178.1973	1.1466	1.5346	1.6581	12.2210	4.0931	4.9820
Cluster 29	2065	6856	7095		-16.9105	6.0829	183.4140	1.0474	1.1691	1.5488	7.9443	4.0564	4.0624	4.1897	289.2021		-16.8626	6.1857	183.1976	1.3256	1.4598	1.7257	13.9876	4.1952	4.3604	4.4183	338.5537		-16.8615	6.1839	183.2044	1.3220	1.4549	1.7294	13.9329	4.1941	4.3586	4.4115	337.7990		-16.9105	6.0829	183.4140	0.8933	1.2802	1.5574	7.4612	3.9135	5.2166
Cluster 30	915	4372	4445		-6.7130	10.4035	185.5632	1.4093	1.2399	1.0638	7.7864	4.4157	5.0798	2.7786	261.0722		-6.2746	10.3430	185.6710	1.7496	1.4148	1.2119	12.5666	4.1919	5.2472	2.8542	262.9705		-6.2764	10.3425	185.6758	1.7500	1.4137	1.2147	12.5880	4.1901	5.2468	2.8495	262.4005		-6.7130	10.4035	185.5632	1.0336	1.2283	1.4415	7.6662	3.3036	4.4518
Cluster 31	372	1910	1960		8.5313	-21.7827	198.7089	1.2673	0.8151	0.8973	3.8826	3.9376	2.7088	2.7131	121.2141		8.6720	-21.8082	198.5841	1.4120	0.9171	1.0430	5.6577	4.0031	2.8843	3.1318	151.4687		8.6644	-21.8072	198.5914	1.4051	0.9140	1.0440	5.6162	4.0107	2.8833	3.1245	151.3479		8.5313	-21.7827	198.7089	0.6587	0.9703	1.3039	3.4909	1.9902	2.8881
Cluster 32	1789	6710	6886		9.4694	16.2473	200.7149	1.4065	1.4208	1.1361	9.5101	4.6830	5.7466	3.8089	429.3600		9.8304	15.9327	200.6278	1.6492	1.7209	1.3032	15.4930	5.0614	5.5641	3.8960	459.5886		9.8307	15.9370	200.6300	1.6471	1.7193	1.3046	15.4749	5.0617	5.5684	3.8938	459.7044		9.4694	16.2473	200.7149	1.0884	1.2961	1.5567	9.1984	3.5506	4.1586
Cluster 33	1425	4933	5115		19.8191	-12.2049	202.5962	1.2367	1.3665	1.3166	9.3198	4.4320	5.2145	3.7790	365.8271		19.7363	-11.9847	202.4715	1.4822	1.6517	1.3962	14.3171	4.4695	5.1726	4.2392	410.5238		19.7322	-11.9837	202.4775	1.4767	1.6509	1.4037	14.3340	4.4654	5.1716	4.2332	409.4874		19.8191	-12.2049	202.5962	1.1441	1.2765	1.4805	9.0563	3.7211	4.1556
Cluster 34	1512	5944	6096		-14.4317	4.2404	209.0274	1.3356	1.3296	1.3995	10.4104	4.9865	4.3639	3.5447	323.1017		-14.5262	4.2074	208.9590	1.5444	1.5028	1.4843	14.4308	5.0003	4.5007	3.8175	359.8657		-14.5274	4.2102	208.9682	1.5389	1.5024	1.4885	14.4159	4.9990	4.5035	3.8083	359.1324		-14.4317	4.2404	209.0274	1.1341	1.3125	1.5816	9.8614	3.8996	4.3920
Cluster 35	2017	7569	7770		-0.9481	14.8979	212.2929	1.9503	1.6056	1.1344	14.8800	6.1725	5.0209	3.1228	405.3978		-1.3964	14.7688	212.1406	2.1799	1.9131	1.3449	23.4934	6.0864	4.8918	3.3933	423.1949		-1.3969	14.7613	212.1496	2.1734	1.9100	1.3445	23.3795	6.0869	4.8842	3.4453	429.0475		-0.9481	14.8979	212.2929	1.0933	1.6325	1.9515	14.5896	2.5860	5.0328
Cluster 36	482	1764	1838		-2.2455	-24.2897	217.2425	1.2842	0.7081	1.2088	4.6045	5.3334	2.7561	3.3853	208.4424		-2.1241	-24.0840	216.7688	1.5219	0.7936	1.4708	7.4409	5.7000	2.7001	3.1377	202.2827		-2.1242	-24.0865	216.7869	1.5175	0.7904	1.4721	7.3958	5.6999	2.7027	3.1197	201.3062		-2.2455	-24.2897	217.2425	0.6897	1.1010	1.3870	4.4121	2.7543	3.8128
Cluster 37	1257	4984	5138		18.3526	-15.0867	222.7618	1.2709	1.2768	1.1244	7.6428	4.1417	4.2889	3.1409	233.7073		18.1980	-15.1179	222.6372	1.4773	1.4806	1.2843	11.7663	4.1424	4.5333	3.3830	266.1067		18.2059	-15.1098	222.6469	1.4728	1.4790	1.2849	11.7238	4.1504	4.5413	3.3733	266.3244		18.3526	-15.0867	222.7618	1.0862	1.2425	1.3365	7.5552	3.2199	4.0490
Cluster 38	515	2392	2460		-18.5725	-7.1426	221.8619	1.1665	1.1501	0.9102	5.1147	3.3567	4.0099	2.9458	166.0897		-18.6660	-7.1612	221.7218	1.3323	1.2462	1.0095	7.0206	3.5562	4.3169	3.1785	204.3975		-18.6674	-7.1653	221.7272	1.3311	1.2435	1.0122	7.0179	3.5575	4.3211	3.1730	204.3179		-18.5725	-7.1426	221.8619	0.8761	1.0692	1.2654	4.9648	2.8221	3.8078
Cluster 39	1826	5946	6123		15.8552	12.7702	224.3733	0.9664	0.9513	1.1156	4.2956	4.1276	4.0807	3.3777	238.3063		15.9455	12.8946	224.2894	1.3069	1.1736	1.2802	8.2244	4.3291	4.4306	3.7002	297.2897		15.9437	12.8896	224.2974	1.3022	1.1706	1.2835	8.1957	4.3310	4.4257	3.6922	296.4380		15.8552	12.7702	224.3733	0.8720	0.9828	1.1648	4.1819	3.7638	4.1370
Cluster 40	1311	5115	5240		2.6522	-0.4561	225.8580	1.2091	1.1486	0.9683	5.6332	4.0067	3.7848	2.4905	158.1971		2.6593	-0.6307	225.6360	1.5026	1.3379	1.0620	8.9431	4.1341	3.9594	2.9515	202.3669		2.6645	-0.6295	225.6477	1.5018	1.3393	1.0667	8.9880	4.1289	3.9582	2.9399	201.2527		2.6522	-0.4561	225.8580	0.9444	1.1231	1.2513	5.5594	2.7089	4.1745
Cluster 41	348	1482	1538		8.6564	-24.0537	235.4192	1.5103	0.7749	0.9560	4.6869	4.0219	2.6407	2.6407	117.4795		8.5593	-23.9081	235.0430	1.8564	0.8623	1.0076	6.7563	4.1256	2.6273	3.2124	145.8517		8.5649	-23.9118	235.0608	1.8530	0.8606	1.0172	6.7950	4.1311	2.6310	3.1946	145.4436		8.6564	-24.0537	235.4192	0.5993	0.9813	1.5727	3.8741	2.1591	2.9829
Cluster 42	1163	5042	5178		6.2063	4.0850	239.1300	1.4159	1.3061	1.0829	8.3884	4.7856	4.1946	3.0375	255.4114		6.4535	4.0485	239.0531	1.7488	1.5344	1.2277	13.7999	5.0082	4.4893	3.1143	293.3016		6.4444	4.0516	239.0548	1.7476	1.5272	1.2303	13.7540	4.9991	4.4862	3.1127	292.4165		6.2063	4.0850	239.1300	1.0247	1.3446	1.4232	8.2135	3.1232	4.6297
Cluster 43	2388	9077	9325		11.9254	-11.3140	250.0963	1.3289	1.4369	1.4361	11.4863	4.5119	5.3037	4.1859	419.5767		11.9165	-11.1996	249.8434	1.6568	1.7965	1.5846	19.7563	4.6296	5.3655	4.6813	487.0861		11.9136	-11.2043	249.8562	1.6519	1.7904	1.5876	19.6681	4.6266	5.3701	4.6685	485.8634		11.9254	-11.3140	250.0963	1.0272	1.4357	1.6663	10.2936	3.4694	4.9710
Cluster 44	742	3292	3391		-5.8714	-17.0610	251.6150	1.6039	1.0660	0.8692	6.2245	4.2328	3.1235	2.5060	138.7859		-5.9204	-16.9863	251.5263	1.8991	1.2371	1.0095	9.9340	4.3722	3.2138	2.4709	145.4315		-5.9257	-16.9841	251.5362	1.8934	1.2324	1.0086	9.8584	4.3668	3.2160	2.4808	145.9377		-5.8714	-17.0610	251.6150	0.6869	1.1715	1.6186	5.4557	2.0064	3.1751
Cluster 45	581	2270	2376		-13.2371	18.2968	252.8267	1.2734	0.9723	1.2755	6.6150	4.0811	3.2750	3.0637	171.5232		-13.1012	18.1410	252.5585	1.5417	1.1407	1.3811	10.1739	4.1307	3.6022	3.6877	229.8467		-13.1047	18.1396	252.5773	1.5350	1.1336	1.3902	10.1321	4.1342	3.6036	3.6689	228.9632		-13.2371	18.2968	252.8267	0.7564	1.2761	1.4119	5.7082	3.2488	3.2610
Cluster 46	2333	7402	7640		9.5654	18.0674	258.2593	1.4834	1.3514	0.9903	8.3153	5.6259	4.5525	3.4367	368.7032		9.7012	17.9311	258.2070	1.7738	1.7072	1.1795	14.9620	5.7530	4.5542	3.4890	382.9051		9.6968	17.9260	258.2148	1.7714	1.7054	1.1827	14.9661	5.7574	4.5593	3.4812	382.7666		9.5654	18.0674	258.2593	0.9705	1.3346	1.5114	8.1999	3.6600	4.4022
Cluster 47	1867	7429	7604		-6.8699	-14.1625	260.7128	1.6424	1.3703	1.0630	10.0206	5.5191	5.0644	3.3850	396.3195		-6.7889	-14.3348	260.5884	1.9541	1.6426	1.1806	15.8730	5.5805	4.8957	3.6335	415.8223		-6.7905	-14.3324	260.5969	1.9512	1.6396	1.1808	15.8234	5.5821	4.8981	3.6251	415.1755		-6.8699	-14.1625	260.7128	0.9166	1.4546	1.6580	9.2597	3.0603	4.5584
Cluster 48	808	3359	3461		-21.7515	4.0692	268.7216	1.0755	1.5819	1.2183	8.6824	3.3513	5.8026	3.3090	269.5437		-21.6734	4.1354	268.7620	1.1878	1.9654	1.2738	12.4563	3.4397	5.8017	3.5252	294.6784		-21.6739	4.1333	268.7692	1.1876	1.9554	1.2775	12.4270	3.4402	5.8038	3.5181	294.2273		-21.7515	4.0692	268.7216	1.0482	1.2289	1.5920	8.5900	3.3346	3.6514
Cluster 49	2278	8812	9034		-11.1798	-15.9418	275.7483	1.5443	1.1965	1.2864	9.9562	5.7507	4.3186	3.4340	357.2314		-11.3659	-16.0148	275.6174	1.9553	1.4242	1.4414	16.8135	5.7707	4.2547	3.7461	385.2688		-11.3591	-16.0146	275.6306	1.9511	1.4260	1.4461	16.8535	5.7774	4.2549	3.7329	384.3745		-11.1798	-15.9418	275.7483	1.0985	1.3592	1.5547	9.7233	3.1210	4.1631
Cluster 50	880	3048	3182		14.8265	19.2538	277.1550	1.3227	1.0593	1.0218	5.9971	4.5391	3.5128	3.2488	216.9859		14.6374	19.0393	277.0351	1.5779	1.3032	1.1723	10.0977	4.5352	3.5828	3.1356	213.4180		14.6257	19.0427	277.0504	1.5693	1.3009	1.1760	10.0562	4.5235	3.5794	3.1509	213.7036		14.8265	19.2538	277.1550	0.8309	1.0392	1.4647	5.2977	3.8623	3.5874
Cluster 51	2472	11129	11377		18.8507	-1.2097	283.4460	1.7617	1.6725	1.4060	17.3528	5.9090	5.4946	3.5394	481.3658		19.0732	-1.5703	283.3390	2.0023	1.9024	1.5021	23.9677	5.6866	5.5102	3.9541	518.9823		19.0674	-1.5691	283.3473	2.0023	1.9042	1.5049	24.0343	5.6923	5.5114	3.9457	518.5293		18.8507	-1.2097	283.4460	1.4034	1.6729	1.7635	17.3414	3.6017	5.5800
Cluster 52	1065	3362	3479		-17.4258	14.0393	288.5125	1.2397	1.2672	1.0590	6.9685	4.2378	4.0325	2.9643	212.1934		-17.0089	13.8090	288.3376	1.5257	1.5743	1.1396	11.4654	4.0761	4.3116	3.4078	250.8673		-17.0206	13.8069	288.3536	1.5215	1.5724	1.1480	11.5049	4.0643	4.3137	3.3918	249.0851		-17.4258	14.0393	288.5125	1.0423	1.1190	1.3876	6.7796	2.5525	5.1786
Cluster 53	74	430	451		24.0199	11.1048	291.6820	0.6711	0.9537	1.0367	2.7794	1.9691	2.2355	3.0003	55.3218		24.0323	10.8752	291.7013	0.7278	0.9434	1.0250	2.9479	2.0921	2.6297	3.1941	73.6118		24.0292	10.8793	291.7149	0.7298	0.9532	1.0267	2.9917	2.0890	2.6257	3.2077	73.6996		24.0199	11.1048	291.6820	0.5878	0.9068	1.1256	2.5130	2.3831	2.3283
Cluster 54	766	3309	3402		-0.8546	-6.9183	294.2822	1.1354	1.1392	0.7781	4.2154	3.7450	4.0186	2.2005	138.7208		-0.8810	-6.8084	294.1879	1.3007	1.3409	0.8982	6.5623	3.9995	4.2673	2.4491	175.0846		-0.8823	-6.8061	294.1971	1.2981	1.3403	0.9018	6.5722	3.9982	4.2696	2.4399	174.4630		-0.8546	-6.9183	294.2822	0.7595	1.1256	1.1612	4.1581	2.1535	4.0104
Cluster 55	182	1091	1122		-17.2801	-18.1311	295.3495	1.4124	1.1636	0.6977	4.8029	3.6680	3.2119	1.9359	95.5354		-17.0767	-18.0338	295.1154	1.4778	1.3147	0.7229	5.8832	3.5445	3.3507	1.7145	85.2930		-17.0715	-18.0427	295.1217	1.4796	1.3116	0.7253	5.8959	3.5393	3.3418	1.7276	85.5895		-17.2801	-18.1311	295.3495	0.6236	0.9610	1.5885	3.9874	1.8615	3.2778
Cluster 56	375	1536	1590		-23.5429	-2.8623	296.9342	0.8860	1.5792	0.9905	5.8053	3.0895	5.2598	2.7617	187.9810		-23.3751	-2.7007	296.8443	0.9223	1.7446	1.0116	6.8182	3.1343	5.1342	2.9151	196.4954		-23.3790	-2.7111	296.8549	0.9245	1.7431	1.0151	6.8525	3.1382	5.1446	2.9045	196.4206		-23.5429	-2.8623	296.9342	0.8433	1.0266	1.5796	5.7281	2.4414	3.2480
Cluster 57	158	693	721		-12.2085	19.9061	299.9497	1.5253	0.9754	0.9131	5.6906	3.9990	2.4385	3.1075	126.9351		-12.0827	19.6967	299.9453	1.7077	1.0878	0.8331	6.4827	4.4127	2.5588	3.1031	146.7644		-12.0995	19.6998	299.9519	1.7137	1.0912	0.8327	6.5223	4.3959	2.5619	3.1098	146.6973		-12.2085	19.9061	299.9497	0.6616	0.9066	1.6888	4.2431	2.1822	3.1681
Cluster 58	104	531	554		12.9644	-23.7726	302.1292	1.2974	0.7415	0.5955	2.3999	3.7078	1.9755	2.2551	69.1911		12.8124	-23.8065	302.0931	1.4115	0.7922	0.6391	2.9933	3.6304	2.0963	2.3807	75.8942		12.8025	-23.8122	302.0987	1.3987	0.7900	0.6453	2.9865	3.6205	2.1019	2.3863	76.0681		12.9644	-23.7726	302.1292	0.4915	0.6050	1.4072	1.7528	1.7103	1.6331
Cluster 59	2774	12100	12484		4.4441	11.8317	311.1197	2.5151	3.5819	2.3499	88.6776	7.1950	7.8853	5.2476	1247.1082		4.6959	11.9797	311.1511	2.6581	3.7374	2.4670	102.6585	7.0832	8.1457	5.2162	1260.6726		4.7035	11.9923	311.1722	2.6508	3.7314	2.4676	102.2352	7.0756	8.1583	5.2151	1260.9865		4.4441	11.8317	311.1197	1.0053	1.7848	4.5257	34.0128	2.6920	5.8241
Cluster 60	959	3980	4152		23.9806	8.1434	319.8255	1.1779	1.2750	1.1748	7.3900	4.2083	4.1947	3.2057	237.0408		23.9546	8.0178	319.8156	1.3394	1.5014	1.3308	11.2103	4.3771	4.0690	3.4550	257.7602		23.9436	8.0177	319.8318	1.3382	1.4983	1.3288	11.1601	4.3662	4.0689	3.4388	255.9054		23.9806	8.1434	319.8255	0.9650	1.2411	1.3862	6.9543	3.2550	3.9339
Cluster 61	1442	4738	4905		23.0839	-13.6468	327.1705	1.4178	1.4290	1.1540	9.7927	5.1310	5.2656	3.1688	358.6118		22.6077	-13.8821	327.1358	1.6848	1.7433	1.3717	16.8759	4.6671	5.5009	3.4931	375.6373		22.6046	-13.8829	327.1456	1.6875	1.7392	1.3703	16.8460	4.7254	5.5017	3.4833	379.3252		23.0839	-13.6468	327.1705	1.1433	1.2667	1.5723	9.5376	3.6311	4.7570
Cluster 62	296	1075	1129		-3.6639	24.4220	330.0000	1.4798	0.6948	1.3384	5.7642	4.8652	2.4116	3.5868	176.2837		-3.4725	24.3024	329.8758	1.7034	0.7499	1.5600	8.3473	4.9143	2.2920	3.7482	176.8483		-3.4887	24.3051	329.8908	1.7029	0.7451	1.5592	8.2867	4.9305	2.2948	3.7633	178.3610		-3.6639	24.4220	330.0000	0.5858	1.0670	1.7269	4.5218	2.4448	3.0720
Cluster 63	1045	4359	4551		-5.4439	-24.2348	332.9914	1.4725	1.0522	1.2396	8.0448	4.5354	3.6489	4.5924	318.3535		-5.4891	-24.1007	332.8967	1.7569	1.2969	1.5109	14.4200	4.5801	3.8216	4.6870	343.6404		-5.4808	-24.1053	332.9124	1.7525	1.2937	1.5101	14.3417	4.5883	3.8170	4.6714	342.6934		-5.4439	-24.2348	332.9914	0.9680	1.2817	1.4941	7.7644	2.7377	5.4419
Cluster 64	564	3311	3399		11.1622	-20.3350	331.7333	1.4293	1.2972	0.8712	6.7659	4.5295	3.6995	2.4852	174.4342		11.1209	-20.2478	331.7062	1.6402	1.4900	0.9269	9.4885	4.7174	3.7972	2.6309	197.4084		11.1232	-20.2420	331.7119	1.6380	1.4901	0.9271	9.4780	4.7198	3.7913	2.6253	196.7795		11.1622	-20.3350	331.7333	0.8352	1.3180	1.4317	6.6017	2.4366	3.7201
Cluster 65	2432	10848	11106		-13.5426	-0.6647	333.2460	1.7769	1.9196	1.4659	20.9445	6.3439	5.7787	4.0654	624.2773		-13.6058	-0.9135	333.0808	1.9525	2.2392	1.5705	28.7610	6.6130	6.0622	4.2849	719.5450		-13.6005	-0.9063	333.0926	1.9516	2.2358	1.5766	28.8169	6.6077	6.0550	4.2731	716.1465		-13.5426	-0.6647	333.2460	1.3136	1.7663	2.0362	19.7883	4.1533	5.6390
Cluster 66	2048	8372	8623		-6.2458	13.7532	336.4197	1.6091	1.2581	1.3844	11.7393	5.0329	4.0296	4.0710	345.8424		-6.3705	13.7494	336.2804	1.9743	1.4801	1.5456	18.9196	5.3066	4.2556	4.5972	434.8646		-6.3623	13.7493	336.2917	1.9709	1.4762	1.5519	18.9122	5.2984	4.2555	4.5859	433.1196		-6.2458	13.7532	336.4197	1.1560	1.3505	1.7112	11.1910	3.9279	4.1304
Cluster 67	2179	9071	9335		15.1859	-15.3396	339.7176	1.4972	1.4714	1.2779	11.7925	4.9013	4.6255	3.8053	361.3624		15.2129	-15.3954	339.5772	1.7577	1.8283	1.5289	20.5812	5.1100	4.9200	4.1396	435.9463		15.2074	-15.3921	339.5836	1.7546	1.8257	1.5297	20.5261	5.1155	4.9167	4.1332	435.4529		15.1859	-15.3396	339.7176	1.1703	1.4996	1.5560	11.4391	2.7780	5.0910
Cluster 68	1919	7498	7730		-0.0075	-6.3238	339.7530	1.1037	1.1636	1.3284	7.1467	3.8364	3.7744	3.4562	209.6304		-0.0531	-6.2863	339.7025	1.3294	1.3611	1.4981	11.3537	4.0128	3.9145	3.6520	240.2979		-0.0598	-6.2847	339.7155	1.3262	1.3579	1.5012	11.3250	4.0096	3.9161	3.6391	239.3509		-0.0075	-6.3238	339.7530	1.1036	1.1229	1.3631	7.0761	3.8776	3.6694
Cluster 69	1390	3683	3856		-2.0546	-27.0091	355.3634	1.3792	0.9733	0.9673	5.4393	5.2078	4.2390	2.8199	260.7532		-1.8176	-26.7611	355.2595	1.7647	1.2455	1.1827	10.8878	4.9920	4.2793	2.9625	265.0976		-1.8168	-26.7535	355.2750	1.7631	1.2442	1.1848	10.8873	4.9912	4.2717	2.9780	265.9638		-2.0546	-27.0091	355.3634	0.8302	1.0609	1.4038	5.1786	2.7494	4.5924
Cluster 70	607	3576	3672		-18.5342	4.7716	359.4921	1.8899	2.2696	1.0421	18.7229	5.7657	6.3832	2.4172	372.6419		-18.4876	4.7839	359.4386	2.0886	2.4275	1.1217	23.8228	6.2657	6.5860	2.6429	456.8323		-18.4948	4.7935	359.4450	2.0850	2.4219	1.1222	23.7361	6.2585	6.5956	2.6364	455.8556		-18.5342	4.7716	359.4921	0.8446	1.9319	2.3158	15.8285	1.9651	5.4982
Cluster 71	386	1565	1645		7.1275	25.0576	362.4547	1.6705	0.7671	1.5377	8.2537	4.7394	2.7440	4.3079	234.6737		7.0153	24.8739	362.3153	1.9007	0.8005	1.5777	10.0552	5.0454	2.7450	4.3428	251.9434		7.0235	24.8810	362.3421	1.8990	0.7961	1.5845	10.0343	5.0371	2.7521	4.3696	253.7351		7.1275	25.0576	362.4547	0.6580	1.5339	1.7198	7.2711	2.4921	4.1628
Cluster 72	281	1109	1150		27.8369	7.0134	363.8120	0.5872	1.1670	0.9573	2.7482	2.1951	4.4131	3.4013	138.0173		27.6767	6.8314	363.5914	0.6361	1.4144	1.0791	4.0665	2.2424	4.8183	3.1807	143.9518		27.6803	6.8255	363.6117	0.6363	1.4050	1.0787	4.0393	2.2460	4.8125	3.2010	144.9311		27.8369	7.0134	363.8120	0.4797	0.9557	1.2164	2.3361	1.8373	3.4630
Cluster 73	876	4177	4361		17.1098	16.9511	363.6012	1.5040	1.4435	1.0111	9.1949	4.9695	5.1883	2.9428	317.8226		17.0662	16.9249	363.6808	1.6946	1.7158	1.1589	14.1144	4.9259	5.3364	3.1752	349.6182		17.0586	16.9319	363.6884	1.6924	1.7063	1.1579	14.0056	4.9183	5.3434	3.1827	350.3723		17.1098	16.9511	363.6012	1.0012	1.3409	1.6024	9.0106	2.6667	4.8825
Cluster 74	408	2144	2218		8.6627	-27.0558	364.6454	1.3078	0.7038	1.1042	4.2572	3.7206	2.5531	3.2677	130.0235		8.4885	-27.0390	364.4291	1.4609	0.7622	1.1777	5.4935	3.5464	2.6101	3.3625	130.3770		8.4873	-27.0381	364.4441	1.4571	0.7602	1.1765	5.4588	3.5452	2.6092	3.3776	130.8723		8.6627	-27.0558	364.6454	0.6231	0.9248	1.4770	3.5651	2.3893	3.2353
Cluster 75	1706	6916	7130		9.2057	-12.0056	367.0246	1.3253	1.2422	1.2146	8.3754	4.1786	4.9136	3.0461	261.9752		9.3004	-11.9336	366.7559	1.5180	1.4288	1.4466	13.1430	4.7604	4.8415	3.4825	336.2053		9.2939	-11.9314	366.7787	1.5175	1.4273	1.4505	13.1592	4.7538	4.8394	3.4598	333.4017		9.2057	-12.0056	367.0246	1.1939	1.2231	1.3613	8.3269	4.2361	3.7846
Cluster 76	131	824	858		15.2920	-24.0371	367.0744	1.3806	0.9227	0.8878	4.7374	3.7023	2.7574	1.9875	84.9921		15.2251	-24.0128	366.8697	1.4327	1.0565	0.8105	5.1388	3.7453	2.7705	2.0683	89.8983		15.2401	-24.0123	366.8903	1.4206	1.0464	0.8197	5.1039	3.7603	2.7700	2.0889	91.1401		15.2920	-24.0371	367.0744	0.6740	0.8811	1.5216	3.7848	2.1815	1.8594
Cluster 77	141	832	861		21.3842	-17.3890	367.5131	0.9993	1.1652	0.8178	3.9888	2.5744	3.3464	2.4002	86.6152		21.2373	-17.5836	367.5320	1.0384	1.2244	0.9434	5.0240	2.7213	3.6468	2.6312	109.3781		21.2401	-17.5853	367.5391	1.0305	1.2182	0.9433	4.9603	2.7185	3.6486	2.6240	109.0199		21.3842	-17.3890	367.5131	0.6061	1.0651	1.2342	3.3376	1.4479	3.1144
Cluster 78	860	4900	5044		-18.1205	-5.4816	368.5471	1.9216	2.1497	0.9227	15.9654	5.5395	5.4923	2.7269	347.5215		-18.2000	-5.4143	368.4154	2.1016	2.3601	0.9665	20.0792	5.7050	5.7616	2.7682	381.1395		-18.1971	-5.4168	368.4276	2.0980	2.3563	0.9685	20.0555	5.7021	5.7592	2.7560	379.1103		-18.1205	-5.4816	368.5471	0.9132	1.9041	2.1692	15.7990	2.7193	5.6231
Cluster 79	2077	7896	8202		-5.6432	-22.1065	376.7203	1.5507	1.2860	1.2551	10.4850	6.5427	4.5165	4.2143	521.6461		-6.0725	-21.7924	376.6279	1.9903	1.5605	1.3794	17.9454	6.1134	4.5727	4.3906	514.1224		-6.0809	-21.7891	376.6422	1.9887	1.5567	1.3833	17.9380	6.1289	4.5694	4.4049	516.7259		-5.6432	-22.1065	376.7203	1.2321	1.3020	1.5559	10.4549	3.3969	4.4261
Cluster 80	428	1869	1960		25.7292	11.4801	376.6315	0.9926	1.1249	1.2188	5.7004	3.8346	3.5397	3.7661	214.1282		25.5778	11.2154	376.4552	1.1658	1.3608	1.2858	8.5435	3.7649	3.4836	3.5898	197.2135		25.5836	11.2322	376.4823	1.1529	1.3577	1.2918	8.4696	3.7707	3.4669	3.6169	198.0518		25.7292	11.4801	376.6315	0.8864	1.2078	1.2214	5.4768	3.6491	3.4318
Cluster 81	143	913	949		10.9941	-26.9891	385.2212	1.3324	0.7220	1.0820	4.3598	2.9654	1.7789	3.7940	83.8343		11.0296	-26.9669	384.9509	1.4515	0.7569	1.0492	4.8281	3.3024	1.9560	3.5237	95.3413		11.0317	-26.9692	384.9575	1.4486	0.7545	1.0616	4.8602	3.3045	1.9582	3.7941	102.8427		10.9941	-26.9891	385.2212	0.5484	1.0548	1.4331	3.4724	1.4484	3.5780
Cluster 82	3523	14107	14616		-6.6248	18.6987	384.9185	2.0529	1.5593	1.5846	21.2472	6.5356	5.8533	4.0494	648.8731		-6.6536	18.8116	384.8387	2.4830	1.9432	1.7298	34.9613	6.9276	6.3261	4.2569	781.4452		-6.6501	18.8120	384.8567	2.4734	1.9366	1.7330	34.7701	6.9311	6.3257	4.2389	778.4891		-6.6248	18.6987	384.9185	1.3696	1.6382	2.1441	20.1512	4.4484	5.0818
Cluster 83	2669	10560	10939		-18.5205	-2.7579	400.5447	1.6438	1.7053	1.4341	16.8398	6.7307	6.7540	4.4097	839.6887		-18.2971	-2.7246	400.4184	2.0100	2.1254	1.5730	28.1484	6.6161	6.8609	4.7627	905.5687		-18.2938	-2.7263	400.4311	2.0017	2.1162	1.5770	27.9810	6.6129	6.8626	4.7499	902.9263		-18.5205	-2.7579	400.5447	1.3650	1.6478	1.7574	16.5577	4.4691	7.0133
Cluster 84	1212	5954	6136		12.8525	-9.7918	401.3885	1.6362	1.4341	1.2725	12.5082	4.6382	4.7932	3.1597	294.2459		13.0718	-9.7455	401.3378	1.9453	1.7015	1.4184	19.6652	4.7822	4.8898	3.4932	342.1577		13.0697	-9.7532	401.3523	1.9412	1.7024	1.4229	19.6977	4.7801	4.8821	3.4787	340.0544		12.8525	-9.7918	401.3885	1.1320	1.5121	1.6690	11.9664	3.0616	5.4312
Cluster 85	2561	10307	10676		16.1728	14.1968	404.1653	1.3685	1.3874	1.2991	10.3322	5.7083	5.6549	4.4623	603.3622		16.0561	14.3361	404.1864	1.5884	1.7235	1.5343	17.5950	5.8271	5.8651	4.4911	642.9346		16.0561	14.3364	404.1921	1.5837	1.7214	1.5393	17.5783	5.8271	5.8653	4.4854	642.1374		16.1728	14.1968	404.1653	1.1180	1.3016	1.5942	9.7173	4.8405	4.9797
Cluster 86	2219	7355	7664		0.4589	17.0339	407.1085	1.5250	1.3458	1.5171	13.0425	5.9054	4.8003	4.3222	513.2263		0.3022	16.9421	407.0565	2.0230	1.6142	1.7437	23.8506	5.9648	5.1036	4.4154	563.0242		0.2948	16.9532	407.0790	2.0084	1.6097	1.7513	23.7175	5.9574	5.0924	4.3929	558.2372		0.4589	17.0339	407.1085	1.2437	1.3791	1.7291	12.4229	4.5920	5.3585
Cluster 87	1460	5425	5608		4.2073	-1.6951	417.7534	1.1840	1.2576	1.2679	7.9082	4.2411	4.3249	3.2116	246.7554		4.2284	-1.8063	417.6761	1.4402	1.4984	1.3495	12.1988	4.2909	4.6812	3.4535	290.5674		4.2248	-1.8054	417.6891	1.4408	1.4940	1.3571	12.2365	4.2873	4.6803	3.4405	289.1787		4.2073	-1.6951	417.7534	1.0968	1.2605	1.3414	7.7677	4.7397	4.3686
Cluster 88	1016	3178	3320		3.6913	24.0635	418.1597	1.3873	1.0762	0.9074	5.6746	3.9270	3.9789	2.9957	196.0757		3.8891	23.8908	418.2515	1.7376	1.3503	1.1185	10.9926	4.0065	4.0933	3.3677	231.3451		3.8897	23.8935	418.2605	1.7324	1.3473	1.1177	10.9278	4.0059	4.0960	3.3767	232.0818		3.6913	24.0635	418.1597	0.7346	1.0738	1.4878	4.9155	3.3326	4.2776
Cluster 89	1533	5909	6096		-8.0229	-5.1098	423.6006	1.2752	1.3226	1.1169	7.8901	3.7337	3.9809	3.1749	197.6675		-8.1095	-5.2346	423.5010	1.4337	1.5524	1.2940	12.0635	3.9072	4.2632	3.3662	234.8723		-8.1087	-5.2253	423.5164	1.4313	1.5482	1.2962	12.0316	3.9080	4.3234	3.3508	237.1451		-8.0229	-5.1098	423.6006	0.9630	1.3045	1.4120	7.4298	3.4811	4.2188
Cluster 90	718	4025	4167		-16.4236	9.0234	427.5808	1.2215	1.4889	1.0734	8.1774	3.8589	4.8108	2.9321	228.0087		-16.4114	9.1103	427.5188	1.3850	1.6660	1.1813	11.4173	4.0302	4.7354	3.3392	266.9399		-16.4128	9.1108	427.5264	1.3780	1.6582	1.1839	11.3319	4.0316	4.7349	3.3316	266.3998		-16.4236	9.0234	427.5808	0.9615	1.3028	1.4964	7.8521	3.2878	4.3232
Cluster 91	215	1143	1203		27.9909	-11.1548	438.3361	0.8715	1.4180	1.0579	5.4757	2.6530	3.1944	2.5755	91.4257		27.9950	-10.9003	438.2238	0.8651	1.4689	1.1166	5.9436	2.6843	3.7510	2.7733	116.9679		28.0060	-10.9028	438.2547	0.8630	1.4644	1.1215	5.9372	2.6954	3.7485	2.7424	116.0617		27.9909	-11.1548	438.3361	0.6759	1.0442	1.5304	4.5244	2.7034	2.5628
Cluster 92	2200	11242	11540		15.5473	-11.2244	440.3810	1.5759	1.6290	1.6154	17.3706	5.8413	6.0601	4.8070	712.7753		15.5164	-10.9062	440.0658	1.9412	1.9469	1.7242	27.2946	6.0412	5.9671	5.3049	801.0340		15.5111	-10.9050	440.0785	1.9340	1.9442	1.7306	27.2579	6.0359	5.9658	5.2921	798.2390		15.5473	-11.2244	440.3810	1.3590	1.5518	1.8686	16.5066	4.0650	6.0278
Cluster 93	870	3334	3447		-23.3543	5.2774	441.0002	1.0818	1.9405	1.3208	11.6140	4.0945	5.3691	3.6534	336.4279		-22.9987	5.0245	440.6243	1.2351	2.2683	1.3662	16.0339	3.9254	5.4456	3.9178	350.7970		-23.0001	5.0285	440.6466	1.2306	2.2628	1.3771	16.0623	3.9268	5.4415	3.8954	348.6614		-23.3543	5.2774	441.0002	1.0432	1.3152	1.9653	11.2946	4.0498	3.6901
Cluster 94	1577	5543	5742		2.8373	-9.8545	440.7724	1.1956	1.2430	1.0710	6.6677	4.1498	4.3221	2.8268	212.3746		2.7765	-9.8466	440.7180	1.4140	1.4427	1.1985	10.2413	4.2106	4.3900	3.0387	235.2821		2.7619	-9.8452	440.7344	1.4110	1.4399	1.2020	10.2292	4.2252	4.3886	3.0223	234.7496		2.8373	-9.8545	440.7724	0.9731	1.1916	1.3248	6.4344	2.7347	4.7637
Cluster 95	1205	3383	3543		25.5183	12.7726	441.0096	1.1450	1.1139	1.0062	5.3756	4.7298	3.9631	3.2001	251.2612		25.2827	12.5493	440.8972	1.4321	1.4254	1.1593	9.9127	4.5736	4.3492	3.3125	276.0058		25.2811	12.5437	440.9059	1.4287	1.4176	1.1588	9.8303	4.5720	4.3548	3.3038	275.5349		25.5183	12.7726	441.0096	1.0008	1.1169	1.1468	5.3696	3.3493	3.9222
Cluster 96	216	1353	1409		16.1392	22.7525	439.4291	1.3471	1.0125	0.7128	4.0723	4.1497	3.0526	1.8569	98.5279		15.9335	22.7446	439.3910	1.5108	1.0978	0.7424	5.1577	4.6066	3.0891	2.0748	123.6747		15.9283	22.7575	439.4013	1.5071	1.0965	0.7453	5.1590	4.6118	3.1020	2.0644	123.7097		16.1392	22.7525	439.4291	0.7097	0.7923	1.4888	3.5066	1.7098	2.3703
Cluster 97	2399	8737	9083		-16.1747	-22.0089	446.4960	1.5556	1.1724	1.6869	12.8877	4.8546	4.0127	5.1108	417.0302		-15.9436	-21.7679	446.3207	1.9136	1.4675	1.9511	22.9507	4.8861	4.0300	5.3861	444.2611		-15.9482	-21.7639	446.3398	1.9089	1.4613	1.9538	22.8298	4.8816	4.0260	5.3671	441.8368		-16.1747	-22.0089	446.4960	1.1062	1.5282	1.7553	12.4298	4.2092	6.1230
Cluster 98	2332	10652	10953		25.3361	-7.2752	450.3216	1.8444	2.1876	1.2460	21.0587	6.2486	6.5302	3.4647	592.2051		25.2466	-7.3092	450.3252	2.1096	2.4585	1.3504	29.3370	6.1592	6.6543	3.6491	626.4625		25.2293	-7.3121	450.3362	2.1109	2.4534	1.3501	29.2892	6.1419	6.6514	3.6381	622.5447		25.3361	-7.2752	450.3216	1.2370	1.8266	2.2076	20.8935	3.5011	6.3671
Cluster 99	1811	8161	8376		-17.2597	-3.4264	452.1023	1.8105	1.8807	1.2907	18.4085	5.7993	5.2660	3.3616	430.0326		-17.0163	-3.4397	451.9187	2.1321	2.1771	1.4127	27.4663	5.7582	5.4307	3.5452	464.3718		-17.0242	-3.4428	451.9341	2.1279	2.1749	1.4163	27.4552	5.7660	5.4276	3.6362	476.6700		-17.2597	-3.4264	452.1023	1.2066	1.8513	1.8968	17.7468	3.3875	5.8269
Cluster 100	343	2034	2117		8.1849	-29.0141	454.0372	1.6217	0.8587	1.0441	6.0902	5.1411	2.7759	3.4364	205.4234		8.1935	-28.9099	453.8465	1.8312	0.8336	1.1258	7.1985	5.1325	2.8250	3.3593	204.0299		8.1842	-28.9167	453.8573	1.8339	0.8350	1.1238	7.2084	5.1418	2.8318	3.3701	205.5509		8.1849	-29.0141	454.0372	0.7263	1.0511	1.6808	5.3748	2.3433	3.1786
Cluster 101	2329	8191	8452		8.5954	5.4859	456.0890	1.3923	1.5281	1.2379	11.0327	5.2520	4.6842	3.6875	379.9996		8.6230	5.3307	455.9530	1.7120	1.8075	1.4401	18.6673	5.4727	4.8288	4.0396	447.1625		8.6249	5.3278	455.9649	1.7044	1.8022	1.4438	18.5774	5.4745	4.8260	4.0277	445.7263		8.5954	5.4859	456.0890	1.1684	1.4052	1.5705	10.8007	4.2847	5.1906
Cluster 102	115	841	877		1.9524	-23.4061	462.2883	1.2930	1.3274	0.7114	5.1145	2.7907	3.0209	1.6564	58.4920		1.9285	-23.4765	462.3584	1.2945	1.4434	0.7611	5.9566	3.1724	3.1690	1.8441	77.6586		1.9269	-23.4755	462.3574	1.2844	1.4385	0.7604	5.8850	3.1708	3.1680	1.8450	77.6338		1.9524	-23.4061	462.2883	0.3228	1.2978	1.4669	2.5738	0.8473	2.8190
Cluster 103	1799	9553	9854		16.0272	-8.3036	467.2674	1.4674	1.6914	1.4775	15.3599	4.7617	5.3873	3.8848	417.4416		15.9810	-8.5207	467.0913	1.7534	1.9811	1.5787	22.9708	4.9642	5.8282	4.2254	512.0847		15.9692	-8.5206	467.1048	1.7472	1.9743	1.5824	22.8642	4.9524	5.8280	4.2119	509.2200		16.0272	-8.3036	467.2674	1.4340	1.4597	1.7349	15.2112	4.9759	5.1367
Cluster 104	718	3426	3550		26.4633	-14.8656	469.0190	1.1995	1.6448	1.5484	12.7960	3.4240	4.4439	4.0667	259.1951		26.3803	-14.6741	468.8507	1.3471	1.8986	1.5553	16.6617	3.7616	4.8762	4.0888	314.1428		26.3804	-14.6805	468.8748	1.3425	1.8921	1.5651	16.6533	3.7616	4.8697	4.1129	315.5800		26.4633	-14.8656	469.0190	0.8911	1.5575	1.8226	10.5953	3.1063	4.1171
Cluster 105	444	2462	2560		-24.0178	1.6581	471.1204	1.1982	2.3334	1.1817	13.8395	4.2036	6.2495	3.3248	365.8630		-23.8004	1.3416	470.8717	1.2218	2.5292	1.1936	15.4496	4.1636	6.1659	3.3869	364.2165		-23.8032	1.3562	470.8949	1.2176	2.5219	1.1959	15.3823	4.1664	6.1806	3.4101	367.8315		-24.0178	1.6581	471.1204	1.1261	1.1814	2.3692	13.2021	3.6132	3.3204
Cluster 106	871	3705	3897		3.9266	24.0904	474.8378	1.5784	1.2733	0.9091	7.6533	4.8774	4.7671	2.5280	246.2188		3.9418	23.8106	474.7700	2.0238	1.5066	1.0203	13.0301	4.9771	4.6329	2.6350	254.5022		3.9299	23.8103	474.7760	2.0159	1.5013	1.0199	12.9296	4.9889	4.6332	2.6289	254.5397		3.9266	24.0904	474.8378	0.7248	1.3454	1.6136	6.5913	1.9861	5.0855
Cluster 107	297	2255	2338		-17.1137	16.6234	475.9724	1.3045	1.1986	0.8968	5.8736	3.1871	3.5430	2.5223	119.3019		-16.9157	16.6474	475.9328	1.3123	1.2372	0.8985	6.1106	3.5324	3.8174	2.8187	159.2066		-16.9146	16.6494	475.9362	1.3098	1.2344	0.8957	6.0657	3.5335	3.8193	2.8153	159.1484		-17.1137	16.6234	475.9724	0.7314	1.2000	1.4027	5.1570	1.7741	2.8563
Cluster 108	896	5077	5204		-11.5878	-2.7569	476.3554	1.7374	1.5433	1.1752	13.1987	5.0460	4.9737	3.5111	369.1117		-11.7288	-2.9215	476.3068	1.9504	1.7033	1.2769	17.7688	5.2548	4.9663	3.9162	428.0956		-11.7359	-2.9230	476.3166	1.9458	1.6984	1.2780	17.6902	5.2619	4.9647	3.9065	427.4726		-11.5878	-2.7569	476.3554	0.9390	1.5433	1.8756	11.3853	2.9484	4.9633
Cluster 109	595	2609	2723		-24.5094	-7.1480	483.6296	1.2684	1.7664	1.2176	11.4270	3.9380	5.6756	3.6896	345.4251		-24.0512	-6.9657	483.5009	1.3428	2.1219	1.2808	15.2858	3.6507	5.6902	3.6004	313.2876		-24.0706	-6.9607	483.5074	1.3396	2.1115	1.2872	15.2507	3.6701	5.6852	3.5939	314.1053		-24.5094	-7.1480	483.6296	1.1016	1.3025	1.8170	10.9204	2.7061	3.7987
Cluster 110	400	2186	2252		0.7131	-4.3993	482.1962	1.2366	1.2808	0.6788	4.5037	3.6757	3.9180	1.7824	107.5254		0.6469	-4.5003	482.1709	1.3722	1.3864	0.7200	5.7378	3.7753	4.1956	2.0322	134.8338		0.6402	-4.5001	482.1780	1.3670	1.3810	0.7201	5.6940	3.7687	4.1958	2.0250	134.1313		0.7131	-4.3993	482.1962	0.6619	1.2366	1.2897	4.4215	2.0920	3.7149
Cluster 111	1907	8493	8838		-3.4202	-22.5738	495.1564	1.6638	1.5008	1.2644	13.2257	5.6287	4.6302	4.5818	500.1914		-3.1394	-22.4342	495.0655	2.0578	1.7411	1.4728	22.1033	5.5751	4.8688	4.9705	565.1487		-3.1390	-22.4311	495.0771	2.0501	1.7388	1.4742	22.0133	5.5747	4.8656	4.9589	563.4197		-3.4202	-22.5738	495.1564	1.1819	1.5635	1.6668	12.9017	4.1951	4.5901
Cluster 112	260	1946	1997		17.6462	-8.4971	493.9202	1.4976	1.6102	0.7768	7.8468	3.9604	4.1842	1.7278	119.9334		17.7249	-8.5055	493.8866	1.5299	1.7241	0.7966	8.8014	4.2155	4.4268	1.9155	149.7292		17.7223	-8.4991	493.8854	1.5266	1.7157	0.7965	8.7382	4.2130	4.4203	1.9143	149.3276		17.6462	-8.4971	493.9202	0.6946	1.4305	1.7060	7.1007	1.5297	3.6418
Cluster 113	180	1025	1058		-12.2023	-4.9497	495.3817	1.2437	1.4337	0.6371	4.7583	3.0526	3.8631	1.6754	82.7595		-12.2810	-5.0883	495.4350	1.3252	1.4750	0.6678	5.4678	3.0986	4.0531	1.8381	96.7010		-12.2779	-5.0933	495.4370	1.3242	1.4729	0.6681	5.4582	3.1018	4.0481	1.8361	96.5724		-12.2023	-4.9497	495.3817	0.5635	1.1946	1.5045	4.2420	1.3568	3.0868
Cluster 114	2326	8957	9231		3.6531	2.9024	496.1921	1.4670	1.4218	1.3946	12.1854	4.7497	4.8523	3.3300	321.4839		3.6381	2.9968	495.9922	1.8112	1.6692	1.5497	19.6250	4.9466	4.8299	3.7584	376.1260		3.6320	2.9955	496.0055	1.8074	1.6650	1.5514	19.5561	4.9405	4.8312	3.7452	374.4403		3.6531	2.9024	496.1921	1.2806	1.3679	1.6149	11.8491	4.3306	4.4457
Cluster 115	313	2274	2351		-18.5511	10.9500	499.3843	1.3962	1.5829	0.9563	8.8526	3.9794	4.6527	2.1791	168.9957		-18.4869	10.8771	499.2968	1.4950	1.7964	0.9727	10.9425	3.9829	4.7618	2.4869	197.5686		-18.5031	10.8902	499.3098	1.4907	1.7860	0.9735	10.8571	3.9990	4.7749	2.4740	197.8833		-18.5511	10.9500	499.3843	0.6715	1.3141	1.7866	6.6032	1.4107	3.4690
Cluster 116	1124	5723	5882		-17.4565	-19.5206	507.9771	1.4259	1.3583	1.0989	8.9149	4.2311	3.9355	3.6046	251.4183		-17.5033	-19.5897	508.0025	1.5519	1.5944	1.2516	12.9726	4.3957	4.1449	3.5792	273.1542		-17.5073	-19.5857	508.0092	1.5493	1.5930	1.2523	12.9462	4.3918	4.1489	3.5724	272.6617		-17.4565	-19.5206	507.9771	0.8786	1.2164	1.6835	7.5361	3.0503	4.0668
Cluster 117	1233	8547	8800		-18.9822	5.7766	509.1319	1.9148	2.3260	1.2135	22.6386	5.4880	6.7439	3.4122	528.9940		-19.1289	5.3991	509.0030	2.1342	2.5062	1.2249	27.4440	5.8160	6.6219	3.7463	604.3591		-19.1196	5.4040	509.0103	2.1301	2.4978	1.2302	27.4169	5.8067	6.6268	3.7390	602.6596		-18.9822	5.7766	509.1319	1.2125	1.9129	2.3281	22.6178	3.5024	5.5646
Cluster 118	1686	6800	7004		2.9958	-16.9035	509.2831	1.2765	1.1788	1.2981	8.1818	3.9506	3.7504	3.4792	215.9263		3.1302	-16.9054	509.2814	1.5657	1.4230	1.4350	13.3918	4.0850	3.9907	3.4808	237.6936		3.1285	-16.9047	509.2935	1.5584	1.4224	1.4364	13.3362	4.0834	3.9914	3.4687	236.8128		2.9958	-16.9035	509.2831	1.1671	1.2546	1.3297	8.1550	3.7938	4.2802
Cluster 119	99	930	969		5.1760	-26.0254	508.8736	1.4461	1.0193	0.7333	4.5273	4.1086	2.6532	1.5374	70.1997		5.0457	-25.9329	508.8282	1.3725	0.9888	0.7419	4.2177	3.9784	2.7738	1.9278	89.1117		5.0482	-25.9323	508.8320	1.3699	0.9871	0.7406	4.1947	4.1603	2.7731	1.9241	92.9826		5.1760	-26.0254	508.8736	0.4762	1.1500	1.4555	3.3392	0.9453	2.9789
Cluster 120	567	3469	3582		21.8657	-22.2852	512.9573	1.2497	1.3393	1.1936	8.3678	4.0537	4.0800	2.9968	207.6138		21.8342	-21.8744	512.8255	1.4450	1.4859	1.2716	11.4368	4.3041	4.1707	3.1900	239.8692		21.8328	-21.8845	512.8302	1.4416	1.4852	1.2704	11.3933	4.3055	4.1606	3.1854	239.0168		21.8657	-22.2852	512.9573	0.9519	1.2110	1.5516	7.4919	3.6936	2.8662
Cluster 121	1076	4913	5152		26.3949	10.9036	515.3568	1.2932	1.1845	1.1955	7.6711	3.9064	4.6825	3.8113	292.0194		26.3936	10.8918	515.3799	1.4924	1.4079	1.3260	11.6705	3.9826	4.7168	3.9271	309.0137		26.3858	10.8916	515.3993	1.4929	1.3986	1.3294	11.6272	3.9748	4.7166	3.9076	306.8673		26.3949	10.9036	515.3568	1.1424	1.2242	1.3042	7.6404	3.8248	3.8441
Cluster 122	1002	5005	5164		7.5350	11.7830	515.9181	1.5869	1.4414	1.1404	10.9268	4.7674	4.5485	2.8140	255.6052		7.5623	11.6646	515.8276	1.8803	1.6200	1.2646	16.1356	4.8961	4.7122	2.9045	280.7013		7.5568	11.6751	515.8362	1.8712	1.6165	1.2653	16.0309	4.8906	4.7017	2.8959	278.9273		7.5350	11.7830	515.9181	1.0267	1.4712	1.6365	10.3543	3.1981	4.5966
Cluster 123	973	6084	6249		16.9781	0.2164	519.9912	1.5394	2.0313	1.2429	16.2806	4.1976	6.5854	3.1766	367.8186		16.7684	0.4721	519.7305	1.7361	2.2510	1.2887	21.0955	4.1724	6.3297	3.5137	388.7011		16.7699	0.4788	519.7390	1.7356	2.2428	1.2914	21.0563	4.1710	6.3230	3.5052	387.2273		16.9781	0.2164	519.9912	0.9044	1.7266	2.0595	13.4719	2.4800	4.6494
Cluster 124	97	503	529		31.6053	-6.6135	521.8946	0.4519	1.3784	0.9793	2.5554	1.4278	3.2600	2.5618	49.9467		31.5774	-6.5485	521.6840	0.4521	1.3652	1.0262	2.6528	1.5684	3.5854	2.3512	55.3819		31.5860	-6.5355	521.7217	0.4508	1.3574	1.0299	2.6401	1.5770	3.5984	2.3889	56.7852		31.6053	-6.6135	521.8946	0.3799	0.9096	1.4462	2.0933	1.4841	2.2197
Cluster 125	155	951	989		-25.6966	-6.9438	528.0219	0.8781	1.3318	1.8678	9.1491	2.7868	3.2910	4.6760	179.6348		-25.5424	-7.0664	527.9966	0.8856	1.3240	1.7949	8.8158	2.6326	3.3553	4.7804	176.8746		-25.5482	-7.0752	528.0173	0.8828	1.3164	1.7913	8.7198	2.6383	3.3465	4.8011	177.5585		-25.6966	-6.9438	528.0219	0.8668	1.3136	1.8858	8.9947	2.6998	3.3610
Cluster 126	209	967	1017		-10.4776	24.4709	538.7005	1.7867	0.8675	1.5831	10.2783	4.6649	2.6331	3.6881	189.7537		-9.9696	24.4108	538.5424	1.7736	0.9008	1.5987	10.6987	4.3237	2.8238	3.6823	188.3201		-9.9971	24.4055	538.5722	1.7696	0.8923	1.5989	10.5761	4.3511	2.8290	3.7121	191.3975		-10.4776	24.4709	538.7005	0.7164	1.5269	1.8991	8.7011	1.8245	3.7802
Cluster 127	1345	5807	5993		6.9314	8.2908	538.5588	1.4268	1.5891	1.0479	9.9524	4.9275	5.2902	3.0585	333.9614		6.8922	8.2767	538.4830	1.6584	1.8501	1.1762	15.1175	5.1112	5.4671	3.3765	395.2165		6.9003	8.2762	538.4909	1.6513	1.8438	1.1775	15.0169	5.1193	5.4676	3.3686	394.9454		6.9314	8.2908	538.5588	0.8197	1.4045	1.7363	8.3729	3.0903	4.7317
Cluster 128	2440	9586	9941		26.3253	10.0216	542.5777	1.6399	1.4925	1.5500	15.8919	6.6674	5.6886	4.5029	715.3883		26.2672	10.1969	542.6590	1.9261	1.8211	1.7309	25.4320	6.9537	5.9926	4.6997	820.3345		26.2595	10.1849	542.6746	1.9204	1.8175	1.7323	25.3266	6.9460	5.9806	4.6840	815.0554		26.3253	10.0216	542.5777	1.3202	1.5332	1.7961	15.2284	5.6681	5.0282
Cluster 129	2038	9157	9488		11.8121	-21.4511	542.3784	1.6422	1.7644	1.3523	16.4135	5.5551	5.3100	3.3081	408.7423		11.8516	-21.3328	542.2744	2.0087	2.0812	1.4941	26.1626	5.8070	5.3545	3.6811	479.4400		11.8462	-21.3355	542.2800	2.0047	2.0768	1.4937	26.0501	5.8017	5.3572	3.6755	478.5142		11.8121	-21.4511	542.3784	1.1958	1.6458	1.8709	15.4231	2.8215	4.7771
Cluster 130	227	1950	2009		-19.0478	1.8740	542.4600	1.6053	1.9991	0.8178	10.9935	3.7645	5.0373	2.0951	166.4161		-18.8821	1.8406	542.3421	1.5444	2.0368	0.7869	10.3681	3.7753	5.2532	2.3614	196.1712		-18.8964	1.8477	542.3479	1.5414	2.0339	0.7914	10.3918	3.7610	5.2603	2.3556	195.2093		-19.0478	1.8740	542.4600	0.6436	1.6800	2.0014	9.0643	1.3640	3.9480
[truncated: 75 more columns]
