# Supplementary material for: Exploitation of thermal gradients for investigation of irradiation temperature effects with charged particles
Source: Sci Rep. 2019 Sep 19;9:13541. doi: 10.1038/s41598-019-49585-0 (PMC6753122; doi:10.1038/s41598-019-49585-0)
Supplement: Supplementary file 1 — Supplementary data processing Knitr script and data [file 41598_2019_49585_MOESM1_ESM.zip › SuplMater - Copy/data/R14_26538-v01_01.csv]

ROI	Top-Level ROI
Ion(s)	Cr
d-max (nm)	1.4000
Order (ions)	1
N-min (ions)	50
L (nm)	0.7000
d-erosion (nm)	0.5000
Cluster Count	73
	Solute Ions	Ranged Ions	Total Ions		Center_x (nm) Solute	Center_y (nm) Solute	Center_z (nm) Solute	R_gx (nm) Solute	R_gy (nm) Solute	R_gz (nm) Solute	V_Rg (nm^3) Solute	Extent_x (nm) Solute	Extent_y (nm) Solute	Extent_z (nm) Solute	V_Extent (nm^3) Solute		Center_x (nm) Ranged	Center_y (nm) Ranged	Center_z (nm) Ranged	R_gx (nm) Ranged	R_gy (nm) Ranged	R_gz (nm) Ranged	V_Rg (nm^3) Ranged	Extent_x (nm) Ranged	Extent_y (nm) Ranged	Extent_z (nm) Ranged	V_Extent (nm^3) Ranged		Center_x (nm) Total	Center_y (nm) Total	Center_z (nm) Total	R_gx (nm) Total	R_gy (nm) Total	R_gz (nm) Total	V_Rg (nm^3) Total	Extent_x (nm) Total	Extent_y (nm) Total	Extent_z (nm) Total	V_Extent (nm^3) Total		Center_x (nm) Solute'	Center_y (nm) Solute'	Center_z (nm) Solute'	R_gx (nm) Solute'	R_gy (nm) Solute'	R_gz (nm) Solute'	V_Rg (nm^3) Solute'	Extent_x (nm) Solute'	Extent_y (nm) Solute'
Matrix	2838	8779319	9113472
Cluster 1	191	1285	1641		2.7477	13.5258	3.8367	4.0337	3.6162	1.3122	80.1770	10.0169	9.5805	3.5802	1439.1719		2.8819	13.9988	3.9425	4.3023	3.7154	1.3464	90.1471	10.0905	9.2879	3.5112	1378.3851		2.7843	13.4549	3.6668	4.1102	3.8282	1.4269	94.0470	10.1881	9.8318	3.7869	1588.8933		2.7477	13.5258	3.8367	0.8490	3.4039	4.3316	52.4319	2.6943	8.3517
Cluster 2	256	2093	2328		10.1772	-9.9411	4.9911	4.0024	3.5814	1.5613	93.7452	9.9527	10.2690	4.7679	2041.1980		10.7154	-10.8426	5.1116	4.0346	3.4829	1.4338	84.3947	10.5387	11.3174	4.8183	2407.2509		10.6684	-10.7535	5.0361	3.9904	3.4971	1.4772	86.3473	10.4916	11.2283	4.8938	2414.8776		10.1772	-9.9411	4.9911	1.5076	3.2712	4.2790	88.3951	4.1896	7.1548
Cluster 3	205	1369	1526		14.8673	5.1838	6.1694	3.8059	1.9724	2.7455	86.3286	8.2728	5.6580	6.7408	1321.6329		15.8094	5.1926	6.3058	3.5652	1.8551	2.6417	73.1832	9.2149	5.9505	6.6044	1516.9371		15.5143	5.0900	6.0990	3.7318	1.8857	2.7310	80.5017	8.9199	6.0531	6.8112	1540.4446		14.8673	5.1838	6.1694	1.2346	2.1559	4.4430	49.5364	3.1934	5.3568
Cluster 4	153	1177	1289		-2.8826	-14.6579	5.7011	3.3898	3.8592	1.3083	71.6955	7.8659	8.2266	4.4177	1197.4571		-2.7065	-15.6209	5.6343	3.7454	3.7611	1.1167	65.8908	8.2180	9.6122	4.5042	1490.3671		-2.7239	-15.5148	5.6131	3.7357	3.7661	1.1375	67.0370	8.2006	9.5062	4.5253	1477.7066		-2.8826	-14.6579	5.7011	1.2649	3.2786	3.9683	68.9348	3.8229	7.0302
Cluster 5	200	2052	2332		-18.3295	3.3064	6.5100	4.4617	3.0254	1.5534	87.8290	10.0099	7.4221	4.6859	1458.2960		-20.3502	4.0826	6.8003	3.8991	3.1140	1.4248	72.4637	12.6183	7.4188	4.6867	1837.7850		-20.1555	4.0906	6.6592	3.9040	3.0694	1.5015	75.3668	12.4235	7.6104	4.8278	1912.0178		-18.3295	3.3064	6.5100	1.2551	2.8605	4.6599	70.0755	2.6708	7.3621
Cluster 6	576	3384	3461		-27.2656	-14.4546	14.4439	2.0442	1.2813	1.7054	18.7104	6.9655	4.1164	5.1080	613.4976		-26.9810	-14.1080	14.0992	2.4524	1.3723	1.9472	27.4489	6.9908	4.3736	4.9120	629.0872		-26.9971	-14.1120	14.1136	2.4479	1.3757	1.9493	27.4974	7.0068	4.3696	4.9263	631.7886		-27.2656	-14.4546	14.4439	0.3035	1.0728	2.7360	3.7315	1.4576	3.3554
Cluster 7	182	1552	1591		-1.2244	-30.5007	15.8098	1.4816	1.1177	1.0481	7.2702	3.7065	3.0525	2.9075	137.7913		-1.4726	-30.5120	15.7396	1.5210	1.2295	1.0898	8.5363	4.2144	3.2084	3.2760	185.5454		-1.4537	-30.5167	15.7433	1.5245	1.2291	1.0928	8.5773	4.1955	3.2037	3.2724	184.2382		-1.2244	-30.5007	15.8098	0.4255	1.4178	1.5335	3.8752	1.4742	4.4991
Cluster 8	65	551	567		-2.7223	27.5798	15.2073	1.5291	1.1654	0.9262	6.9136	3.2000	2.9234	2.2296	87.3716		-2.6061	27.4261	15.0635	1.6041	1.1812	0.9106	7.2273	3.2782	2.8321	2.5413	98.8279		-2.6133	27.4314	15.0649	1.5935	1.1757	0.9062	7.1116	3.2854	2.8374	2.5399	99.1757		-2.7223	27.5798	15.2073	0.4327	1.3841	1.5656	3.9276	1.0619	3.7981
Cluster 9	513	2548	2626		4.0708	-23.6987	17.3247	1.2983	1.2959	1.1785	8.3054	3.9775	4.2649	3.2313	229.6017		4.0442	-23.6221	17.2446	1.4557	1.4235	1.3037	11.3164	3.9792	4.4535	3.5404	262.8086		4.0447	-23.6321	17.2602	1.4535	1.4214	1.3056	11.2987	3.9797	4.4435	3.5280	261.3298		4.0708	-23.6987	17.3247	0.6645	1.2980	1.6210	5.8563	2.2143	4.0026
Cluster 10	179	1983	2028		-11.1718	-30.5598	17.6188	1.8481	0.7998	0.9762	6.0442	5.4889	2.3885	2.5490	139.9836		-11.1462	-30.5555	17.5190	1.9910	0.8349	1.0291	7.1659	5.6760	2.4891	2.7566	163.1307		-11.1527	-30.5623	17.5283	1.9909	0.8328	1.0320	7.1675	5.6694	2.4959	2.7473	162.8348		-11.1718	-30.5598	17.6188	0.4474	0.8927	2.0028	3.3506	1.6228	2.6135
Cluster 11	83	879	894		24.0771	-22.8954	17.2782	1.0866	0.8943	1.0180	4.1437	2.4581	1.9812	2.5805	52.6425		24.1322	-22.6687	17.1259	1.1390	0.9314	0.9893	4.3962	2.4743	2.5794	2.8694	76.7095		24.1345	-22.6689	17.1315	1.1373	0.9296	0.9888	4.3785	2.4766	2.5792	2.8638	76.6268		24.0771	-22.8954	17.2782	0.3192	1.0267	1.3641	1.8727	1.0987	3.1314
Cluster 12	253	1404	1445		12.2358	3.7153	17.6706	1.4013	1.3557	0.8985	7.1502	3.4810	4.1435	2.4999	151.0366		12.1944	3.7685	17.5420	1.4808	1.4362	0.9286	8.2720	3.6777	4.3550	2.7404	183.8516		12.1960	3.7591	17.5498	1.4798	1.4312	0.9298	8.2482	3.6792	4.3645	2.7327	183.8087		12.2358	3.7153	17.6706	0.7962	1.3583	1.4595	6.6116	2.0400	4.4099
Cluster 13	577	2921	2998		10.5920	22.1740	18.5347	1.5922	1.3267	1.0459	9.2548	5.0786	3.8837	2.9425	243.1060		10.8161	22.1482	18.2725	1.6755	1.4114	1.1653	11.5427	5.3027	3.8579	3.2470	278.2379		10.8087	22.1452	18.2818	1.6774	1.4104	1.1679	11.5742	5.2953	3.8549	3.2377	276.8394		10.5920	22.1740	18.5347	0.8854	1.2618	1.7358	8.1237	2.3852	3.9840
Cluster 14	456	2495	2568		25.5547	-13.9794	19.2853	1.2739	1.1277	1.1794	7.0972	3.8776	4.3526	3.6220	256.0649		25.5538	-13.9734	19.0645	1.4188	1.2521	1.2046	8.9632	4.0997	4.5723	4.0244	315.9889		25.5479	-13.9766	19.0672	1.4175	1.2497	1.2065	8.9525	4.1056	4.5755	4.0217	316.4554		25.5547	-13.9794	19.2853	0.9451	1.2243	1.3760	6.6695	3.3439	4.4456
Cluster 15	317	1883	1926		-13.6443	25.3555	19.8888	1.6385	1.1546	1.0339	8.1927	4.8383	3.4179	3.8467	266.4577		-13.4195	25.4074	19.7899	1.7690	1.2289	1.0372	9.4453	4.8635	3.6588	4.1865	312.0516		-13.4268	25.4096	19.7985	1.7661	1.2274	1.0375	9.4203	4.8708	3.6610	4.1779	312.0690		-13.6443	25.3555	19.8888	0.6718	1.3173	1.7030	6.3125	2.4396	3.5847
Cluster 16	633	3677	3778		32.6564	-2.8779	20.8576	1.1023	1.3472	1.4309	8.9001	4.0078	4.4230	4.4985	334.0239		32.6001	-2.8212	20.6356	1.1752	1.4998	1.5459	11.4129	3.9515	4.4798	4.9883	369.8784		32.6005	-2.8244	20.6424	1.1749	1.4963	1.5522	11.4299	3.9519	4.4766	4.9815	369.1473		32.6564	-2.8779	20.8576	0.8403	1.2832	1.6506	7.4551	3.6779	3.9248
Cluster 17	499	3096	3186		28.4466	16.3159	22.2339	1.4122	1.2352	1.2348	9.0227	3.8364	3.6160	3.7671	218.8981		28.4716	16.2641	22.1398	1.4963	1.3770	1.3249	11.4343	3.8614	3.7198	4.0220	241.9852		28.4693	16.2665	22.1541	1.4916	1.3747	1.3268	11.3966	3.8591	3.7222	4.0076	241.1352		28.4466	16.3159	22.2339	0.9872	1.3175	1.5280	8.3239	4.5048	4.1762
Cluster 18	236	1679	1722		-26.1893	-19.5260	21.5692	1.2223	1.3436	0.9996	6.8766	3.4492	3.4925	2.8147	142.0281		-26.0990	-19.4063	21.4002	1.2414	1.4272	1.0823	8.0325	3.5477	3.6736	3.1272	170.7209		-26.0945	-19.4104	21.4078	1.2382	1.4317	1.0883	8.0813	3.5522	3.6695	3.1196	170.3305		-26.1893	-19.5260	21.5692	0.6519	1.3061	1.4723	5.2508	1.8769	3.7136
Cluster 19	193	1160	1204		-30.6418	0.2721	22.1419	1.3714	1.5152	0.8161	7.1035	4.2357	3.9381	2.5269	176.5565		-30.6687	0.1550	22.0358	1.3697	1.5733	0.8035	7.2529	4.2625	4.0679	2.6958	195.8001		-30.6730	0.1540	22.0445	1.3663	1.5730	0.8129	7.3184	4.2669	4.0669	2.8722	208.7710		-30.6418	0.2721	22.1419	0.6908	1.4216	1.5312	6.2989	1.7664	4.0761
Cluster 20	262	1132	1166		-30.1948	11.0617	23.1861	1.2996	1.3126	0.9625	6.8781	3.5651	4.1305	2.4468	150.9238		-30.0611	11.0262	22.9784	1.3622	1.4213	1.0809	8.7657	3.8834	4.4215	2.9713	213.7067		-30.0719	11.0228	22.9917	1.3657	1.4206	1.0830	8.8016	3.8726	4.4181	2.9580	211.9953		-30.1948	11.0617	23.1861	0.7035	1.3038	1.4641	5.6254	1.7194	3.8963
Cluster 21	402	1870	1916		15.0835	7.2594	24.4701	1.3541	1.4625	0.8841	7.3335	4.1306	4.6854	2.3149	187.6624		15.2306	7.1284	24.2761	1.4674	1.4807	0.9432	8.5843	4.3447	4.7091	2.7089	232.1574		15.2366	7.1248	24.2839	1.4690	1.4834	0.9433	8.6102	4.3508	4.7054	2.7011	231.6330		15.0835	7.2594	24.4701	0.8602	1.2793	1.5418	7.1077	2.1923	3.5512
Cluster 22	445	2511	2598		-2.3042	-12.4123	25.8152	1.7693	1.5071	0.7890	8.8123	6.0295	4.0974	2.3783	246.1203		-2.0503	-12.2754	25.7873	1.9388	1.7256	0.8238	11.5454	5.8971	4.3998	2.5987	282.4377		-2.0396	-12.2905	25.7932	1.9332	1.7273	0.8256	11.5479	5.8864	4.3847	2.5928	280.3172		-2.3042	-12.4123	25.8152	0.7458	1.5088	1.7864	8.4206	2.1020	3.7992
Cluster 23	412	1981	2046		-19.1226	1.4337	26.0700	1.5626	1.5264	0.8777	8.7689	4.0861	4.8033	2.6006	213.8013		-19.0434	1.3803	25.8700	1.8242	1.6916	0.9416	12.1719	4.3373	4.8261	2.8006	245.5528		-19.0460	1.3904	25.8798	1.8135	1.6903	0.9434	12.1130	4.3347	4.8362	2.7908	245.0640		-19.1226	1.4337	26.0700	0.7318	1.4689	1.6878	7.5996	2.3509	4.4445
Cluster 24	194	1584	1621		-2.0326	24.8674	26.4412	1.6620	1.3752	0.9914	9.4916	4.4408	3.9760	2.6143	193.3572		-1.5359	24.5935	26.1324	1.7181	1.3853	0.9599	9.5691	5.2027	4.4358	3.2772	316.8133		-1.5386	24.5970	26.1370	1.7204	1.3831	0.9633	9.6014	5.2001	4.4323	3.2726	315.9517		-2.0326	24.8674	26.4412	0.7270	1.4808	1.7073	7.6990	2.0729	4.1755
Cluster 25	849	3651	3735		-10.8919	-6.7668	28.5567	1.5720	1.4607	1.1144	10.7189	4.5208	4.5376	3.1407	269.8728		-10.9129	-6.8140	28.3236	1.8129	1.6181	1.2239	15.0385	4.9585	4.6757	3.6092	350.5000		-10.9155	-6.8144	28.3272	1.8082	1.6220	1.2285	15.0928	4.9610	4.6753	3.6056	350.3079		-10.8919	-6.7668	28.5567	0.9906	1.5047	1.6129	10.0703	4.0256	4.2367
Cluster 26	171	1108	1142		-16.0248	-25.9191	28.4252	1.7043	1.3993	0.9443	9.4333	4.5495	3.4775	2.1466	142.2525		-16.1988	-25.9854	28.3717	1.7005	1.4266	0.9362	9.5135	4.6176	3.7704	2.2238	162.1719		-16.1983	-25.9724	28.3721	1.6873	1.4259	0.9334	9.4067	4.6181	3.7573	2.2234	161.6005		-16.0248	-25.9191	28.4252	0.6021	1.4296	1.8299	6.5973	1.9492	3.7683
Cluster 27	308	1477	1516		-30.5961	13.3487	30.2710	1.3928	1.5057	1.0599	9.3106	4.1097	4.5612	2.6937	211.5070		-30.4601	13.5711	30.2117	1.5094	1.6610	1.0854	11.3982	4.1675	4.5889	2.8223	226.0824		-30.4584	13.5661	30.2068	1.5068	1.6564	1.0800	11.2913	4.1658	4.5939	2.8271	226.6265		-30.5961	13.3487	30.2710	0.6513	1.2726	1.8129	6.2938	2.4580	3.2756
Cluster 28	728	2953	3021		34.8473	-10.0047	33.9580	0.9696	1.1184	1.5567	7.0715	3.0385	3.5832	4.6206	210.7291		34.6831	-9.9764	33.6961	1.0645	1.3170	1.6743	9.8321	3.1035	3.6764	4.5209	216.0631		34.6845	-9.9719	33.7042	1.0635	1.3193	1.6818	9.8850	3.1049	3.6719	4.5289	216.2830		34.8473	-10.0047	33.9580	0.7638	1.1783	1.6256	6.1280	2.5288	3.9296
Cluster 29	659	2839	2936		5.0777	-28.5821	37.0140	1.4280	1.2356	0.9108	6.7318	5.0351	4.4390	2.7841	260.6565		4.8953	-28.5089	36.7375	1.7154	1.3846	1.0667	10.6120	5.0893	4.4272	3.2556	307.2583		4.9029	-28.5060	36.7521	1.7181	1.3960	1.0733	10.7826	5.0817	4.4257	3.2410	305.3209		5.0777	-28.5821	37.0140	0.7856	1.3021	1.4432	6.1842	1.7732	5.2249
Cluster 30	156	848	860		9.2225	12.3179	35.7054	1.6776	1.4340	0.4965	5.0036	4.6097	3.3172	1.7291	110.7488		9.2286	12.2314	35.7393	1.7668	1.4252	0.5015	5.2901	4.7141	3.4888	1.8703	128.8489		9.2254	12.2247	35.7386	1.7768	1.4229	0.4995	5.2892	4.7419	3.4955	1.8711	129.9106		9.2225	12.3179	35.7054	0.4520	1.3611	1.7495	4.5087	1.4840	3.2602
Cluster 31	516	2585	2633		5.4821	30.5108	38.0034	1.6325	1.1639	1.0880	8.6598	4.9615	3.8686	3.2155	258.5283		5.4646	30.4436	37.9761	1.8958	1.3225	1.1940	12.5396	5.0854	4.0004	3.4903	297.4233		5.4583	30.4438	37.9778	1.8989	1.3200	1.1934	12.5307	5.0917	4.0006	3.4886	297.6661		5.4821	30.5108	38.0034	0.8596	1.3138	1.6549	7.8285	2.1482	4.1509
Cluster 32	478	2368	2414		-11.6920	-7.2237	38.2318	1.9017	1.6214	0.5574	7.1993	4.6919	4.3015	2.1312	180.1691		-11.7720	-7.2894	38.1232	2.0020	1.6311	0.6248	8.5457	4.8840	4.5968	2.1445	201.6687		-11.7698	-7.2944	38.1243	2.0017	1.6328	0.6252	8.5596	4.8862	4.6017	2.1455	202.0757		-11.6920	-7.2237	38.2318	0.5471	1.6197	1.9061	7.0757	2.0551	4.4839
Cluster 33	1006	3707	3781		-18.9286	31.1263	40.2524	1.5740	0.9183	1.3196	7.9896	4.6909	2.8163	3.7875	209.5905		-18.6380	30.9773	40.0275	1.9081	1.0044	1.5284	12.2693	5.3068	3.1283	3.8949	270.8430		-18.6320	30.9823	40.0306	1.9008	1.0081	1.5260	12.2482	5.3128	3.1332	3.8918	271.3650		-18.9286	31.1263	40.2524	0.7254	1.3155	1.6750	6.6950	3.2404	3.8616
Cluster 34	1222	4786	4910		-6.8323	26.0496	40.7250	1.5039	1.3529	1.2499	10.6521	5.1208	4.0803	3.4498	301.9373		-6.6905	26.0810	40.5185	1.8040	1.6764	1.5123	19.1579	5.3769	4.0489	3.9756	362.5529		-6.6907	26.0911	40.5228	1.8036	1.6801	1.5127	19.2000	5.3768	4.0743	3.9713	364.4190		-6.8323	26.0496	40.7250	0.8659	1.5215	1.6092	8.8802	2.7411	5.5302
Cluster 35	1246	6244	6436		5.9878	-15.3607	40.9388	1.3859	1.6814	0.8561	8.3562	4.5147	6.0508	2.7425	313.8215		5.8482	-15.4001	40.6548	1.6378	2.0321	0.9486	13.2246	4.4859	6.1921	3.2757	381.1332		5.8492	-15.4048	40.6578	1.6359	2.0319	0.9504	13.2326	4.4869	6.1968	3.2727	381.1686		5.9878	-15.3607	40.9388	0.8404	1.3875	1.6880	8.2444	2.7989	4.5136
Cluster 36	937	3410	3477		-32.5448	-13.0964	42.5956	1.3239	1.2008	1.4467	9.6334	3.6917	3.8798	3.5740	214.4252		-32.4565	-13.1403	42.3513	1.4742	1.3067	1.6258	13.1186	3.6850	4.0904	4.0240	254.0683		-32.4619	-13.1418	42.3656	1.4741	1.3048	1.6330	13.1570	3.6796	4.0919	4.0097	252.8870		-32.5448	-13.0964	42.5956	0.8974	1.2560	1.7043	8.0463	3.3243	3.6349
Cluster 37	286	1344	1383		19.1977	19.8864	40.5934	1.6087	1.1915	0.7314	5.8722	5.0976	3.2264	2.0878	143.8311		19.2426	19.9120	40.4846	1.8072	1.2866	0.7918	7.7118	5.0526	3.4234	2.2694	164.4298		19.2383	19.9196	40.4939	1.7972	1.2843	0.7961	7.6971	5.0570	3.4310	2.2601	164.2573		19.1977	19.8864	40.5934	0.5576	1.1530	1.7036	4.5880	1.4722	3.0739
Cluster 38	1369	4611	4768		23.9548	-26.9735	44.2764	1.5738	1.1650	0.7494	5.7556	6.2178	3.9958	3.7429	389.5260		24.0180	-26.8605	44.1504	1.9290	1.2909	0.8984	9.3708	6.6465	4.0276	3.7863	424.5541		23.9936	-26.8544	44.1493	1.9357	1.2915	0.9030	9.4557	6.6220	4.0215	3.7851	422.2272		23.9548	-26.9735	44.2764	0.6830	1.1688	1.6010	5.3538	2.7701	4.2007
Cluster 39	345	1867	1901		-25.8678	8.0067	42.4033	1.5244	1.5220	0.9147	8.8896	4.0909	4.7578	2.4432	199.1918		-26.2033	8.1184	42.5276	1.6820	1.6220	1.0086	11.5267	4.5465	4.9105	2.6941	251.9419		-26.2093	8.1178	42.5283	1.6814	1.6170	1.0097	11.4992	4.5525	4.9099	2.6947	252.3024		-25.8678	8.0067	42.4033	0.6567	1.4954	1.6761	6.8951	1.7555	4.4224
Cluster 40	400	2494	2556		27.9585	14.1980	43.8341	1.3967	1.3344	0.7990	6.2377	3.8652	3.7903	2.2851	140.2300		28.0210	14.2898	43.8068	1.4745	1.4454	0.8347	7.4516	4.1217	3.9839	2.4876	171.1052		28.0253	14.2819	43.8090	1.4793	1.4453	0.8352	7.4793	4.1175	3.9761	2.4899	170.7454		27.9585	14.1980	43.8341	0.6800	1.3373	1.4557	5.5447	1.6962	3.9002
Cluster 41	500	2388	2451		-38.4329	3.0671	46.8245	1.4372	1.2476	0.9674	7.2660	4.1828	3.6789	2.7065	174.4562		-38.3660	3.0056	46.7098	1.5731	1.4357	1.0647	10.0715	4.4663	3.9236	2.9246	214.6770		-38.3687	3.0044	46.7183	1.5681	1.4346	1.0647	10.0333	4.4690	3.9248	2.9161	214.2471		-38.4329	3.0671	46.8245	0.7313	1.2381	1.5780	5.9853	1.9148	4.0902
Cluster 42	446	1928	1967		3.9009	10.4219	46.7871	1.3784	1.5514	0.6213	5.5654	3.6496	4.7663	1.8579	135.3781		3.7157	10.5695	46.7179	1.5682	1.6710	0.7013	7.6988	3.9638	5.0913	2.2472	189.9648		3.7138	10.5733	46.7175	1.5670	1.6671	0.6990	7.6495	3.9657	5.0951	2.2476	190.2315		3.9009	10.4219	46.7871	0.6142	1.2496	1.6595	5.3356	1.7093	4.0556
Cluster 43	640	2804	2879		-0.4006	33.1254	48.5382	1.5328	1.1377	1.0206	7.4552	4.4677	3.6139	2.8435	192.3063		-0.4356	33.2593	48.4572	1.7243	1.3175	1.1646	11.0821	4.6629	3.8820	2.9480	223.5334		-0.4338	33.2610	48.4611	1.7292	1.3146	1.1660	11.1021	4.6611	3.8838	2.9442	223.2540		-0.4006	33.1254	48.5382	0.9354	1.1969	1.5421	7.2315	2.3615	3.6666
Cluster 44	1088	4767	4861		-16.5760	-25.5184	49.9088	1.5957	1.1859	0.9649	7.6485	5.1343	3.9048	3.1623	265.5612		-16.6304	-25.4768	49.8425	1.8567	1.3135	1.0881	11.1154	5.3437	3.8631	3.2049	277.1290		-16.6227	-25.4793	49.8410	1.8552	1.3133	1.0910	11.1352	5.3514	3.8656	3.2064	277.8382		-16.5760	-25.5184	49.9088	0.9082	1.2081	1.6122	7.4101	2.3315	3.7915
Cluster 45	297	1429	1460		-34.8648	19.4986	49.5483	0.9988	1.1180	1.1156	5.2181	2.7641	4.2694	2.5841	127.7377		-34.5017	19.5559	49.1685	1.1184	1.1682	1.2076	6.6087	2.7365	4.4568	3.0914	157.9282		-34.5020	19.5590	49.1787	1.1218	1.1683	1.2112	6.6488	2.7362	4.4599	3.0812	157.4983		-34.8648	19.4986	49.5483	0.6211	1.1282	1.3540	3.9744	1.9448	3.6280
Cluster 46	176	825	847		-10.7408	37.5166	49.2606	1.5021	0.5841	0.8778	3.2262	3.5843	1.9019	2.6498	75.6639		-10.3807	37.4450	49.1730	1.6060	0.6114	0.9173	3.7727	3.8258	1.9950	2.5622	81.9177		-10.3765	37.4450	49.1775	1.6109	0.6070	0.9181	3.7604	3.8300	1.9950	2.5667	82.1498		-10.7408	37.5166	49.2606	0.5011	0.8919	1.5236	2.8522	1.6928	2.7148
Cluster 47	553	3179	3260		-30.7520	-20.9835	50.9723	1.7416	1.2033	0.7930	6.9616	4.9281	4.4071	3.1190	283.7486		-30.8858	-21.1470	50.8916	1.9031	1.3189	0.8967	9.4274	5.1982	4.6001	3.2261	323.1329		-30.8814	-21.1457	50.8941	1.9022	1.3165	0.8968	9.4073	5.1937	4.5989	3.2236	322.5210		-30.7520	-20.9835	50.9723	0.6725	1.1548	1.8232	5.9310	2.2710	3.9520
Cluster 48	932	4391	4501		35.8290	-9.0478	53.0412	1.7175	1.3048	0.9410	8.8336	5.0540	4.7030	2.9120	289.9313		35.9324	-8.9571	53.0326	2.0006	1.4922	1.1088	13.8653	5.2953	4.7367	3.0455	319.9742		35.9164	-8.9540	53.0308	2.0006	1.4933	1.1075	13.8592	5.2793	4.7335	3.0437	318.6058		35.8290	-9.0478	53.0412	0.8235	1.2824	1.7931	7.9320	2.3572	4.2641
Cluster 49	572	2857	2901		-17.4492	19.0010	53.2873	1.7636	1.3993	0.7810	8.0727	4.7039	4.7959	2.8407	268.4438		-17.1979	18.9868	53.1547	2.0584	1.4510	0.8480	10.6095	5.1439	4.8976	3.1980	337.4709		-17.1971	18.9936	53.1546	2.0613	1.4530	0.8468	10.6233	5.1447	4.9044	3.1981	338.0064		-17.4492	19.0010	53.2873	0.7005	1.3950	1.8004	7.3696	1.8712	4.6950
Cluster 50	960	4633	4829		-11.0124	-15.1254	53.7931	1.9581	1.3720	0.8591	9.6676	6.2585	3.8820	2.2451	228.4821		-11.1105	-15.1162	53.7378	2.4024	1.4867	0.9399	14.0618	6.1791	4.0888	2.5296	267.7128		-11.1130	-15.1193	53.7410	2.4024	1.4902	0.9387	14.0767	6.1767	4.0857	2.5264	267.0557		-11.0124	-15.1254	53.7931	0.7286	1.4117	1.9826	8.5420	2.1080	4.1284
Cluster 51	535	2688	2755		-33.7754	6.3244	53.2575	1.4320	1.2677	0.8513	6.4728	4.4362	3.5217	2.3846	156.0523		-33.6877	6.2600	53.1724	1.6111	1.3766	0.9620	8.9371	4.5239	3.8384	2.7501	200.0304		-33.6816	6.2603	53.1790	1.6138	1.3755	0.9617	8.9423	4.5300	3.8388	2.7436	199.8455		-33.7754	6.3244	53.2575	0.6049	1.2567	1.5611	4.9708	1.5125	3.4486
Cluster 52	527	2589	2655		4.1029	16.1426	52.9085	1.3103	1.5400	0.7661	6.4755	4.2725	4.8211	2.1568	186.0882		4.0196	16.6483	52.8382	1.4485	1.6608	0.8104	8.1661	4.5533	5.3642	2.4536	251.0270		4.0200	16.6602	52.8423	1.4457	1.6646	0.8101	8.1665	4.5529	5.3760	2.4495	251.1400		4.1029	16.1426	52.9085	0.7539	1.1576	1.6634	6.0813	1.9910	3.6623
Cluster 53	314	1689	1735		38.4837	2.0754	54.1112	1.2082	1.2361	0.7499	4.6911	3.7833	3.8439	1.9897	121.2079		38.4383	1.9718	54.0198	1.3111	1.3740	0.8194	6.1829	3.9588	3.8451	2.3576	150.3266		38.4310	1.9789	54.0228	1.3105	1.3753	0.8180	6.1750	3.9516	3.8521	2.3546	150.1307		38.4837	2.0754	54.1112	0.6818	1.2079	1.2753	4.3988	1.7100	4.5844
Cluster 54	871	6319	6597		9.6570	-15.2667	55.3975	3.8601	1.7241	0.7981	22.2502	11.4270	6.2619	2.0995	629.2656		8.8171	-15.0715	55.2670	4.1029	1.9776	0.8704	29.5830	10.6906	6.2943	2.3923	674.3007		8.8111	-15.0669	55.2694	4.1088	1.9786	0.8714	29.6737	10.6846	6.2897	2.3900	672.7667		9.6570	-15.2667	55.3975	0.7496	1.7257	3.8691	20.9646	2.0131	6.3171
Cluster 55	296	1296	1332		21.1663	20.4194	54.4796	1.4876	1.1849	0.6250	4.6144	4.4816	3.1745	1.5636	93.1825		21.0544	20.5416	54.3670	1.6237	1.2541	0.6623	5.6494	4.6664	3.4640	1.8785	127.1884		21.0464	20.5417	54.3738	1.6171	1.2548	0.6655	5.6561	4.6743	3.4641	1.8716	126.9468		21.1663	20.4194	54.4796	0.5471	1.0704	1.6007	3.9269	1.3182	3.3672
Cluster 56	305	1481	1634		17.9690	-29.6089	57.3930	1.7448	1.2839	0.6229	5.8450	6.1544	3.7169	1.8198	174.3667		17.6806	-29.5700	57.3648	1.8392	1.3627	0.6753	7.0894	5.9537	3.9677	2.1647	214.2003		17.7048	-29.4894	57.3586	1.8391	1.3632	0.6697	7.0332	5.9779	4.0483	2.1710	220.0724		17.9690	-29.6089	57.3930	0.5144	1.2843	1.7796	4.9247	1.5557	3.4567
Cluster 57	981	4612	4857		12.4195	-0.9630	56.8166	1.4281	1.4672	0.8212	7.2073	4.8898	4.9904	2.4960	255.1309		12.2905	-0.8100	56.7081	1.6171	1.5957	0.9230	9.9763	5.0660	5.1502	2.8111	307.2228		12.2930	-0.8174	56.7160	1.6187	1.5965	0.9296	10.0628	5.0635	5.1576	2.8033	306.6555		12.4195	-0.9630	56.8166	0.8037	1.4290	1.4759	7.1005	2.3706	4.7810
Cluster 58	772	3392	3462		9.7792	22.3259	58.7612	1.5013	1.2484	0.7683	6.0322	4.4575	3.7018	2.3734	164.0502		9.6716	22.1562	58.6770	1.7304	1.4120	0.8781	8.9865	4.7330	3.9802	2.7651	218.1931		9.6704	22.1505	58.6790	1.7309	1.4105	0.8791	8.9901	4.7342	3.9859	2.7631	218.4056		9.7792	22.3259	58.7612	0.7278	1.2081	1.5536	5.7216	2.0514	4.5078
Cluster 59	166	1060	1085		24.7605	31.4362	58.4772	1.3631	1.0365	0.8779	5.1953	3.5594	2.7778	2.1529	89.1631		24.5116	31.4344	58.3373	1.4764	1.1311	0.8751	6.1220	3.9719	2.9426	2.4131	118.1395		24.5187	31.4371	58.3454	1.4792	1.1284	0.8787	6.1432	3.9647	2.9453	2.4050	117.6395		24.7605	31.4362	58.4772	0.5409	0.9101	1.6069	3.3135	2.5015	2.4750
Cluster 60	1131	4289	4428		36.3991	-12.0974	63.1369	1.3891	1.2418	0.7928	5.7286	5.4794	3.4173	3.3959	266.3590		36.5014	-12.0354	63.0591	1.6700	1.3813	0.9072	8.7656	5.5817	3.7323	3.3386	291.3299		36.4890	-12.0308	63.0604	1.6747	1.3839	0.9079	8.8145	5.5693	3.7277	3.3399	290.4444		36.3991	-12.0974	63.1369	0.7096	1.2080	1.4620	5.2494	2.6479	4.8255
Cluster 61	565	3012	3081		-0.6025	22.4435	61.6608	1.4517	1.4495	0.6246	5.5052	4.6255	3.9695	1.9286	148.3266		-0.4774	22.5146	61.5849	1.6651	1.5915	0.6953	7.7185	4.5004	4.3816	2.1891	180.8158		-0.4740	22.5039	61.5875	1.6667	1.5908	0.6965	7.7355	4.4971	4.3709	2.1865	180.0299		-0.6025	22.4435	61.6608	0.6102	1.4103	1.4958	5.3916	1.8959	4.8091
Cluster 62	573	2477	2533		13.7577	33.8369	61.3618	1.7329	1.1050	0.6962	5.5836	5.0557	4.2340	2.1095	189.1473		13.7777	33.8990	61.3925	1.9016	1.2864	0.7819	8.0114	5.3004	4.3056	2.3387	223.5666		13.7690	33.8976	61.3939	1.8989	1.2876	0.7848	8.0374	5.3091	4.3043	2.3373	223.7295		13.7577	33.8369	61.3618	0.6202	1.1038	1.7622	5.0534	1.5139	4.3068
Cluster 63	537	2400	2506		-11.3568	-38.7227	62.5398	1.9196	1.1373	0.8345	7.6313	5.9898	3.7168	2.2019	205.3362		-11.2727	-38.4958	62.4000	2.1887	1.2718	0.8887	10.3624	6.2548	3.7192	2.4988	243.4863		-11.3000	-38.4767	62.3987	2.1902	1.2721	0.8846	10.3234	6.2275	3.7001	2.5001	241.3082		-11.3568	-38.7227	62.5398	0.6501	1.2279	1.9350	6.4706	1.8591	4.0023
Cluster 64	371	3010	3329		-2.0881	-12.2350	62.4408	1.2168	1.2186	0.3584	2.2262	3.9811	3.4480	1.1083	63.7283		-1.9254	-12.1871	62.3398	1.3603	1.4410	0.4558	3.7427	4.5020	3.5609	1.3144	88.2663		-1.9414	-12.1976	62.3926	1.3556	1.4226	0.4881	3.9430	4.4860	3.5713	1.3630	91.4685		-2.0881	-12.2350	62.4408	0.3159	1.2060	1.2409	1.9801	0.8577	3.7532
Cluster 65	454	1690	1741		29.0890	-29.0059	64.5968	1.3356	1.2104	0.7573	5.1277	4.8529	4.5596	2.2096	204.7956		28.9424	-29.0330	64.5105	1.5208	1.3840	0.8462	7.4602	4.8011	4.6467	2.4130	225.4931		28.9324	-29.0421	64.5141	1.5189	1.3848	0.8491	7.4812	4.7911	4.6559	2.4094	225.1304		29.0890	-29.0059	64.5968	0.5682	1.0182	1.5693	3.8031	1.4380	2.9863
Cluster 66	546	2961	3026		-11.6407	30.5106	64.7696	1.5678	1.4637	0.8576	8.2433	4.4043	4.2572	2.6089	204.8990		-11.7162	30.3202	64.6706	1.7257	1.6099	0.9627	11.2030	4.5409	4.1213	2.9572	231.8231		-11.7186	30.3144	64.6716	1.7266	1.6120	0.9613	11.2080	4.5385	4.1156	2.9562	231.3003		-11.6407	30.5106	64.7696	0.6454	1.4994	1.6344	6.6252	2.0290	5.0642
Cluster 67	146	886	907		-21.1043	23.1255	65.5819	1.3656	1.4554	0.6401	5.3291	3.1496	3.6511	1.5493	74.6272		-21.0049	23.2153	65.5108	1.4651	1.4322	0.6461	5.6784	3.3192	3.6830	1.9404	99.3591		-20.9960	23.2245	65.5107	1.4601	1.4341	0.6469	5.6737	3.3281	3.6738	1.9404	99.3780		-21.1043	23.1255	65.5819	0.4244	1.4153	1.4865	3.7404	0.9861	3.2398
Cluster 68	597	2525	2615		0.4296	39.5888	67.4691	1.3462	1.0515	0.8819	5.2293	4.4348	3.3198	2.2637	139.6007		0.3818	39.5859	67.4487	1.5387	1.2290	0.9785	7.7517	4.6842	3.3656	2.4730	163.3057		0.3806	39.5840	67.4511	1.5422	1.2321	0.9796	7.7969	4.6854	3.3637	2.4706	163.0988		0.4296	39.5888	67.4691	0.6451	1.2004	1.3559	4.3985	1.9851	3.1944
Cluster 69	298	1603	1641		-30.4639	-16.3081	68.9977	1.3821	1.1440	0.6755	4.4739	3.9196	3.2508	2.1062	112.4164		-30.4237	-16.2082	68.9106	1.4899	1.3334	0.7130	5.9331	4.1107	3.2565	2.2622	126.8494		-30.4177	-16.2103	68.9083	1.5005	1.3320	0.7146	5.9830	4.1166	3.2585	2.2599	126.9842		-30.4639	-16.3081	68.9977	0.2546	1.1680	1.4987	1.8669	0.7257	3.3159
Cluster 70	431	2525	2593		-42.2395	10.4036	69.9891	1.0416	1.3958	0.8459	5.1513	3.3577	4.5179	2.7566	175.1615		-42.0051	10.5447	69.7181	1.0850	1.6292	0.9080	6.7233	3.2512	4.4268	2.8562	172.1894		-41.9996	10.5471	69.7185	1.0854	1.6277	0.9073	6.7143	3.2457	4.4244	2.8559	171.7854		-42.2395	10.4036	69.9891	0.6096	1.0495	1.5085	4.0429	1.5384	3.8734
Cluster 71	409	2285	2335		-41.5577	0.8948	70.5826	1.4035	1.3390	0.8951	7.0460	4.1658	3.9390	2.6988	185.5021		-41.4866	0.8836	70.5393	1.5285	1.4702	0.9560	8.9993	4.2369	4.0961	2.8092	204.2140		-41.4813	0.8899	70.5379	1.5264	1.4703	0.9568	8.9946	4.2422	4.0898	2.8106	204.2573		-41.5577	0.8948	70.5826	0.5872	1.3372	1.5592	5.1279	1.4879	3.9416
Cluster 72	132	578	595		-17.1609	39.0626	72.6088	1.3257	0.6317	0.7967	2.7949	4.2660	1.8329	2.0386	66.7687		-16.9426	39.0109	72.2968	1.4785	0.6922	0.8858	3.7970	4.2327	1.8956	1.9781	66.4805		-16.9272	39.0130	72.3048	1.4794	0.6959	0.8826	3.8060	4.2173	1.8934	1.9862	66.4327		-17.1609	39.0626	72.6088	0.4076	0.8053	1.4059	1.9331	1.3146	2.0013
Cluster 73	120	763	860		-34.0990	-27.5775	73.8600	0.6953	0.6609	0.3737	0.7193	1.8598	1.9860	0.9109	14.0929		-33.9301	-27.5725	73.7481	0.7785	0.6835	0.4315	0.9619	1.9630	2.0966	1.2516	21.5763		-33.8840	-27.5715	73.7919	0.7872	0.6796	0.4468	1.0014	2.0090	2.0956	1.2078	21.2990		-34.0990	-27.5775	73.8600	0.2050	0.5076	0.8719	0.3801	0.5910	1.3762
[truncated: 75 more columns]
