# Supplementary material for: Exploitation of thermal gradients for investigation of irradiation temperature effects with charged particles
Source: Sci Rep. 2019 Sep 19;9:13541. doi: 10.1038/s41598-019-49585-0 (PMC6753122; doi:10.1038/s41598-019-49585-0)
Supplement: Supplementary file 1 — Supplementary data processing Knitr script and data [file 41598_2019_49585_MOESM1_ESM.zip › SuplMater - Copy/data/R14_26539-v01_01.csv]

ROI	Top-Level ROI
Ion(s)	Cr
d-max (nm)	1.4000
Order (ions)	1
N-min (ions)	50
L (nm)	0.7000
d-erosion (nm)	0.5000
Cluster Count	89
	Solute Ions	Ranged Ions	Total Ions		Center_x (nm) Solute	Center_y (nm) Solute	Center_z (nm) Solute	R_gx (nm) Solute	R_gy (nm) Solute	R_gz (nm) Solute	V_Rg (nm^3) Solute	Extent_x (nm) Solute	Extent_y (nm) Solute	Extent_z (nm) Solute	V_Extent (nm^3) Solute		Center_x (nm) Ranged	Center_y (nm) Ranged	Center_z (nm) Ranged	R_gx (nm) Ranged	R_gy (nm) Ranged	R_gz (nm) Ranged	V_Rg (nm^3) Ranged	Extent_x (nm) Ranged	Extent_y (nm) Ranged	Extent_z (nm) Ranged	V_Extent (nm^3) Ranged		Center_x (nm) Total	Center_y (nm) Total	Center_z (nm) Total	R_gx (nm) Total	R_gy (nm) Total	R_gz (nm) Total	V_Rg (nm^3) Total	Extent_x (nm) Total	Extent_y (nm) Total	Extent_z (nm) Total	V_Extent (nm^3) Total		Center_x (nm) Solute'	Center_y (nm) Solute'	Center_z (nm) Solute'	R_gx (nm) Solute'	R_gy (nm) Solute'	R_gz (nm) Solute'	V_Rg (nm^3) Solute'	Extent_x (nm) Solute'	Extent_y (nm) Solute'
Matrix	1152	11868017	12027656
Cluster 1	191	717	775		5.1150	-0.1641	0.9075	1.0753	1.5246	0.2602	1.7870	3.1021	4.3422	1.6229	91.5684		4.8332	-0.1553	0.9380	1.2464	1.7764	0.3153	2.9241	3.3183	4.4409	1.5924	98.2959		4.8792	-0.1570	0.9417	1.2439	1.7733	0.3121	2.8839	3.3643	4.4392	1.5887	99.3881		5.1150	-0.1641	0.9075	0.1899	1.0862	1.5273	1.3197	1.5678	3.2087
Cluster 2	143	733	754		-14.6038	-1.6081	5.9759	0.9046	1.0389	0.4815	1.8952	2.2903	2.6619	1.3454	34.3576		-14.3989	-1.4467	5.7799	0.9652	1.2652	0.5706	2.9188	2.1457	3.1412	1.5749	44.4657		-14.4018	-1.4336	5.7778	0.9565	1.2633	0.5664	2.8667	2.1486	3.1544	1.5770	44.7703		-14.6038	-1.6081	5.9759	0.1549	0.9771	1.0726	0.6801	0.3992	2.6285
Cluster 3	166	640	664		-12.1813	10.1049	7.0203	0.8858	0.8549	0.4758	1.5094	3.2660	2.5672	1.7458	61.3127		-11.9711	9.9664	6.8610	1.0646	1.0234	0.6163	2.8129	3.2072	2.6222	1.9695	69.3820		-11.9722	9.9745	6.8656	1.0561	1.0176	0.6150	2.7687	3.2083	2.6304	1.9649	69.4575		-12.1813	10.1049	7.0203	0.1936	0.7457	1.0716	0.6481	0.5306	2.4714
Cluster 4	308	876	911		5.0457	-16.9988	10.7514	1.1729	0.8829	0.5591	2.4252	4.0257	3.2552	2.9095	159.7056		5.1432	-16.8526	10.6625	1.6138	0.9554	0.7478	4.8298	4.1610	3.1352	2.9984	163.8469		5.1333	-16.8438	10.6610	1.6142	0.9566	0.7405	4.7898	4.1710	3.1264	2.9999	163.8583		5.0457	-16.9988	10.7514	0.5016	0.8844	1.1976	2.2252	2.5944	3.2935
Cluster 5	106	680	684		6.6392	-2.6317	10.1686	0.9062	0.9963	0.4110	1.5545	1.8515	2.7801	0.9743	21.0076		6.6511	-2.6438	10.1206	0.9460	1.0865	0.4533	1.9517	2.0394	2.8712	1.2011	29.4610		6.6510	-2.6472	10.1233	0.9447	1.0852	0.4538	1.9488	2.0393	2.8746	1.1985	29.4287		6.6392	-2.6317	10.1686	0.3992	0.8928	1.0131	1.5124	0.8934	1.8421
Cluster 6	732	2860	2878		3.2128	2.2424	12.2025	1.3158	1.3137	0.7349	5.3209	4.6274	4.7463	1.5982	147.0321		3.3269	2.3691	12.1013	1.5772	1.4240	0.8048	7.5718	4.7415	4.8730	1.9709	190.7456		3.3252	2.3695	12.1022	1.5770	1.4246	0.8057	7.5822	4.7398	4.8733	1.9700	190.6092		3.2128	2.2424	12.2025	0.7067	1.2302	1.4087	5.1298	1.7904	3.8233
Cluster 7	706	2368	2397		-3.2153	14.3972	13.6816	1.1310	0.9158	0.7440	3.2278	4.2406	3.3885	2.1038	126.6260		-3.2684	14.3018	13.6663	1.4762	1.1326	0.8659	6.0643	4.3147	3.2930	2.2311	132.7877		-3.2674	14.3023	13.6679	1.4747	1.1334	0.8667	6.0681	4.3157	3.2936	2.2295	132.7462		-3.2153	14.3972	13.6816	0.7150	0.9256	1.1416	3.1648	2.1767	3.2854
Cluster 8	704	3062	3090		-8.5671	-15.6606	14.0913	1.1027	1.1483	0.7925	4.2031	3.6647	3.5181	2.3432	126.5439		-8.6505	-15.6807	14.0058	1.3216	1.3404	0.9090	6.7449	3.7631	3.6761	2.5316	146.6974		-8.6539	-15.6780	14.0084	1.3227	1.3376	0.9093	6.7389	3.7665	3.6735	2.5290	146.5719		-8.5671	-15.6606	14.0913	0.7272	0.9414	1.3219	3.7906	2.2412	3.2989
Cluster 9	604	3516	3556		-14.8920	0.0550	14.7139	1.2827	1.5872	0.9309	7.9390	3.5739	5.1381	2.5232	194.0773		-14.8690	0.0806	14.5561	1.3734	1.7740	1.0197	10.4070	3.8868	5.2413	2.8833	246.0427		-14.8678	0.0893	14.5591	1.3733	1.7729	1.0205	10.4082	3.8880	5.2500	2.8802	246.2625		-14.8920	0.0550	14.7139	0.6813	1.4064	1.6090	6.4580	1.7690	3.8674
Cluster 10	397	1952	1993		17.6390	-1.0180	16.8146	0.9329	1.0132	0.6064	2.4008	2.8570	2.9139	1.8037	62.8969		17.6980	-0.9949	16.7416	1.0848	1.1815	0.7330	3.9354	2.9969	3.0709	2.2306	85.9890		17.6975	-0.9998	16.7406	1.0833	1.1841	0.7345	3.9465	2.9973	3.0758	2.2316	86.1783		17.6390	-1.0180	16.8146	0.6035	0.9283	1.0192	2.3916	1.8398	2.7634
Cluster 11	152	995	1001		14.4937	4.5504	23.5640	0.9860	1.0862	0.5739	2.5745	2.6272	3.7013	1.5389	62.6835		14.5006	4.3599	23.5466	1.0395	1.0886	0.6032	2.8589	2.7769	3.7693	1.6215	71.0951		14.5031	4.3568	23.5486	1.0397	1.0902	0.6026	2.8613	2.7743	3.7724	1.6196	71.0006		14.4937	4.5504	23.5640	0.5258	0.9547	1.1373	2.3915	1.1273	2.3704
Cluster 12	231	1105	1111		-2.0766	10.4372	25.6579	1.0086	1.3055	0.5921	3.2656	2.3547	3.3863	1.7227	57.5379		-2.1082	10.2947	25.6558	1.1102	1.4093	0.6443	4.2228	2.8681	3.4590	2.0549	85.3915		-2.1065	10.2981	25.6548	1.1091	1.4084	0.6440	4.2140	2.8664	3.4624	2.0559	85.4681		-2.0766	10.4372	25.6579	0.5808	1.0089	1.3103	3.2162	1.7116	2.4913
Cluster 13	62	299	302		-19.1889	12.9421	25.9473	0.8934	0.9341	0.8268	2.8903	2.2791	2.4206	2.1378	49.4012		-19.0876	12.9917	25.8738	0.9226	0.9489	0.9047	3.3178	2.3932	2.3710	2.2285	52.9671		-19.0855	13.0000	25.8794	0.9213	0.9498	0.9026	3.3083	2.3954	2.3626	2.2340	52.9602		-19.1889	12.9421	25.9473	0.3132	0.8083	1.2660	1.3427	0.8331	1.8678
Cluster 14	108	468	474		20.0870	12.4557	29.3672	0.5845	0.6981	0.9246	1.5804	2.0310	1.9576	2.7425	45.6742		20.0579	12.2135	29.1362	0.6647	0.7798	0.9972	2.1651	2.2095	1.9895	2.5115	46.2456		20.0626	12.2085	29.1342	0.6648	0.7772	0.9962	2.1560	2.2142	1.9946	2.5094	46.4233		20.0870	12.4557	29.3672	0.4107	0.7780	0.9539	1.2768	1.4608	2.1323
Cluster 15	1639	8808	8876		16.0536	-5.6271	32.4147	1.4996	1.5556	1.2687	12.3969	4.4955	4.4943	3.1982	270.6674		15.9768	-5.5754	32.2724	1.6856	1.7229	1.3454	16.3657	4.6297	4.7536	3.6636	337.7319		15.9749	-5.5736	32.2747	1.6847	1.7227	1.3460	16.3635	4.6316	4.7517	3.6613	337.5221		16.0536	-5.6271	32.4147	1.1352	1.4637	1.6874	11.7440	3.2154	4.2204
Cluster 16	503	2193	2229		-21.8022	-10.5135	33.7061	0.9820	1.3115	1.2100	6.5271	3.1932	3.4032	3.3877	154.2095		-21.5540	-10.6357	33.3360	1.1038	1.4467	1.3335	8.9194	3.1919	3.4666	3.5085	162.6109		-21.5551	-10.6383	33.3438	1.1021	1.4443	1.3392	8.9295	3.1929	3.4640	3.5007	162.1860		-21.8022	-10.5135	33.7061	0.7517	1.1080	1.5348	5.3542	2.4499	3.0221
Cluster 17	1299	6843	6896		1.4187	-4.9917	37.8498	1.4267	1.5337	1.1039	10.1184	5.1558	5.5475	2.7465	329.0464		1.2792	-4.8178	37.7010	1.6845	1.7457	1.1682	14.3895	5.1416	5.6373	3.0030	364.5973		1.2786	-4.8182	37.7043	1.6836	1.7459	1.1694	14.3987	5.1409	5.6376	2.9997	364.1692		1.4187	-4.9917	37.8498	0.9912	1.4392	1.5977	9.5472	2.9027	4.9467
Cluster 18	109	838	846		-4.9837	-22.5419	37.3467	1.1420	0.7030	0.6127	2.0604	3.3138	1.6142	1.6323	36.5739		-4.9514	-22.5821	37.4175	1.2306	0.7775	0.6491	2.6012	3.3650	1.7743	1.8435	46.1047		-4.9599	-22.5839	37.4178	1.2293	0.7758	0.6479	2.5882	3.3734	1.7761	1.8433	46.2606		-4.9837	-22.5419	37.3467	0.4201	0.8281	1.1452	1.6690	1.2878	2.1759
Cluster 19	1313	5199	5276		2.6679	-22.3984	44.7079	1.4191	0.8960	1.0463	5.5724	5.1744	3.0802	3.5155	234.7029		2.3913	-22.4540	44.5921	1.7974	1.0885	1.1631	9.5319	5.0734	3.1318	3.7431	249.1242		2.3892	-22.4550	44.5943	1.7981	1.0896	1.1647	9.5584	5.0713	3.1446	3.7409	249.8978		2.6679	-22.3984	44.7079	0.8533	1.0575	1.4370	5.4314	3.4511	3.0712
Cluster 20	1090	5973	6031		-12.3760	-12.9609	43.8747	1.3324	1.1289	1.2878	8.1134	4.0508	3.5078	3.5965	214.0659		-12.3731	-12.9750	43.6593	1.5613	1.2631	1.3493	11.1455	4.1946	3.5294	3.9261	243.4654		-12.3735	-12.9753	43.6595	1.5607	1.2625	1.3489	11.1336	4.1942	3.5296	3.9260	243.4518		-12.3760	-12.9609	43.8747	1.0010	1.3249	1.3966	7.7585	3.7583	3.7864
Cluster 21	818	3109	3132		-8.5808	14.9015	45.0955	1.3986	1.1225	0.9116	5.9945	3.9836	4.6591	2.3016	178.9343		-8.5209	14.9353	45.0779	1.5908	1.2933	0.9887	8.5205	4.1754	4.9448	2.6121	225.9010		-8.5236	14.9364	45.0771	1.5900	1.2935	0.9881	8.5122	4.1727	4.9458	2.6129	225.8714		-8.5808	14.9015	45.0955	0.8495	1.0967	1.4569	5.6853	2.4616	4.6924
Cluster 22	457	3056	3081		-14.3444	-1.9750	47.7958	1.4950	1.5143	0.8095	7.6758	4.6977	3.8854	2.0095	153.6431		-14.3446	-1.8837	47.6585	1.6739	1.6711	0.8578	10.0512	4.6975	3.9969	2.3203	182.4837		-14.3466	-1.8772	47.6597	1.6717	1.6714	0.8598	10.0631	4.6955	4.0034	2.3191	182.6034		-14.3444	-1.9750	47.7958	0.7094	1.4599	1.5964	6.9257	2.1866	3.8682
Cluster 23	1113	4054	4105		21.5245	13.9608	48.3510	0.8832	0.9925	1.1733	4.3084	3.4635	3.9784	3.5203	203.1887		21.5269	13.8926	48.3132	1.0527	1.2390	1.3794	7.5364	3.7344	4.0506	3.6719	232.6618		21.5307	13.8921	48.3187	1.0514	1.2386	1.3814	7.5357	3.7382	4.0501	3.6664	232.5216		21.5245	13.9608	48.3510	0.8113	1.0375	1.1863	4.1825	2.6826	4.0487
Cluster 24	775	4541	4588		9.1648	-7.7044	53.5371	1.7604	3.4119	1.2664	31.8625	4.8533	6.8951	3.0454	426.8913		9.4008	-7.2398	53.3173	1.7454	3.4187	1.2707	31.7608	4.9457	6.8918	3.3944	484.6299		9.3922	-7.2603	53.3253	1.7445	3.4188	1.2717	31.7701	4.9371	6.8714	3.3864	481.2210		9.1648	-7.7044	53.5371	0.6410	1.1512	3.8220	11.8143	1.5797	3.5911
Cluster 25	278	1267	1281		-5.6057	25.8360	55.0310	1.1783	0.8392	0.7996	3.3119	3.1649	2.8703	2.1603	82.2069		-5.6396	25.8598	55.0003	1.4680	0.9522	0.8239	4.8241	3.3074	2.9720	2.3953	98.6284		-5.6368	25.8590	54.9996	1.4670	0.9506	0.8260	4.8250	3.3102	2.9712	2.3960	98.7089		-5.6057	25.8360	55.0310	0.7412	0.8015	1.2410	3.0882	2.3576	2.1601
Cluster 26	944	4216	4258		-7.9289	6.7800	56.2750	1.3878	1.2788	0.9220	6.8540	5.0230	4.1423	2.6850	234.0121		-7.9492	6.7741	56.1605	1.6051	1.5069	0.9748	9.8766	5.2501	4.4016	3.1350	303.4546		-7.9437	6.7728	56.1632	1.6039	1.5087	0.9767	9.9004	5.2556	4.4003	3.1322	303.4259		-7.9289	6.7800	56.2750	0.8954	1.2921	1.3928	6.7503	2.7115	4.4247
Cluster 27	101	658	672		-22.2837	-15.8263	56.2537	0.9463	0.8587	0.6326	2.1532	2.5169	1.9818	1.9332	40.3915		-22.4322	-15.8514	56.2260	1.0270	0.9150	0.6584	2.5914	2.8279	2.0829	2.0451	50.4577		-22.4501	-15.8529	56.2412	1.0262	0.9136	0.6655	2.6133	2.8458	2.0844	2.0298	50.4351		-22.2837	-15.8263	56.2537	0.5065	0.7807	1.0803	1.7892	1.4518	1.9609
Cluster 28	342	2115	2138		10.9556	-11.6379	62.7240	1.1321	1.1920	0.7997	4.5205	4.2374	3.5543	2.0517	129.4336		10.9343	-11.5874	62.6945	1.2182	1.2989	0.8361	5.5413	4.2586	3.6461	2.2555	146.7026		10.9306	-11.5791	62.6883	1.2186	1.3021	0.8373	5.5646	4.2623	3.6378	2.2617	146.8909		10.9556	-11.6379	62.7240	0.6300	1.1490	1.2748	3.8653	1.8509	3.3744
Cluster 29	1261	5426	5459		4.3502	19.8695	63.7286	1.0774	1.2970	1.0255	6.0024	3.5831	4.0739	4.6277	282.9607		4.3840	19.9015	63.6567	1.2706	1.5326	1.1750	9.5840	3.6403	4.1059	4.6997	294.2399		4.3851	19.8992	63.6588	1.2697	1.5328	1.1758	9.5847	3.6415	4.1036	4.6975	294.0365		4.3502	19.8695	63.7286	0.8699	1.0809	1.4033	5.5276	3.7127	3.4203
Cluster 30	319	2098	2122		23.6169	-10.4183	64.6772	1.1122	1.1064	0.7804	4.0223	3.1031	3.3628	2.2804	99.6761		23.6424	-10.4754	64.6366	1.1760	1.1731	0.8458	4.8875	3.1944	3.6701	2.3209	113.9760		23.6431	-10.4775	64.6371	1.1757	1.1701	0.8448	4.8683	3.1951	3.6722	2.3204	114.0423		23.6169	-10.4183	64.6772	0.6985	1.1015	1.1699	3.7706	1.6036	3.1633
Cluster 31	280	1987	2012		-7.9512	-27.9793	66.6690	1.3919	0.7434	0.8641	3.7454	3.4161	2.0714	2.2122	65.5697		-8.0564	-27.8849	66.5705	1.5424	0.8292	0.9249	4.9550	3.4445	2.1901	2.4987	78.9571		-8.0587	-27.8825	66.5689	1.5398	0.8274	0.9240	4.9311	3.4422	2.1877	2.5003	78.8654		-7.9512	-27.9793	66.6690	0.5180	0.8896	1.4754	2.8479	1.8463	2.4195
Cluster 32	905	5445	5506		-20.0013	-4.3030	68.3144	1.6930	1.5538	1.0934	12.0485	5.1423	5.2140	3.1856	357.7758		-20.0180	-4.3004	68.1415	1.8278	1.7792	1.1753	16.0105	5.3557	5.5992	3.5218	442.3823		-20.0152	-4.3005	68.1459	1.8267	1.7791	1.1745	15.9897	5.3586	5.5992	3.5174	442.0730		-20.0013	-4.3030	68.3144	0.9855	1.5107	1.7952	11.1955	2.3092	4.5117
Cluster 33	314	2093	2112		-28.8664	3.7041	67.5346	1.1374	1.0219	0.7935	3.8634	3.1835	3.0174	2.5327	101.9091		-28.8338	3.7748	67.4703	1.2543	1.1284	0.9008	5.3401	3.3731	3.3661	2.7473	130.6647		-28.8342	3.7761	67.4692	1.2541	1.1277	0.9012	5.3383	3.3735	3.3674	2.7484	130.7828		-28.8664	3.7041	67.5346	0.6526	1.0069	1.2361	3.4022	1.8471	3.4425
Cluster 34	1134	4423	4477		-22.7352	12.8329	69.3834	1.2560	1.3273	1.1473	8.0116	4.3652	4.4601	3.6590	298.4076		-22.7878	12.8953	69.3777	1.4226	1.5663	1.3141	12.2660	4.7295	4.6386	3.8254	351.5354		-22.7879	12.8968	69.3847	1.4232	1.5662	1.3181	12.3067	4.7297	4.6371	3.8184	350.7852		-22.7352	12.8329	69.3834	0.9939	1.2517	1.4495	7.5535	3.2570	4.4000
Cluster 35	1036	5084	5151		4.8106	-14.6520	70.2732	1.0742	1.3302	0.9206	5.5100	3.5860	4.7217	2.6079	184.9643		4.8480	-14.3884	70.0421	1.2400	1.5940	1.0459	8.6595	3.6234	4.5329	2.8601	196.7704		4.8483	-14.3904	70.0435	1.2401	1.5913	1.0458	8.6446	3.7690	4.5348	2.8588	204.6685		4.8106	-14.6520	70.2732	0.8866	1.0692	1.3570	5.3883	2.1863	3.1168
Cluster 36	713	3733	3778		7.5213	-0.1044	71.0113	1.4925	1.5933	0.8745	8.7108	4.5148	4.8640	2.2180	204.0209		7.7300	-0.0336	70.8703	1.6734	1.7744	0.9648	11.9993	4.4973	4.9349	2.4449	227.2928		7.7292	-0.0280	70.8729	1.6743	1.7784	0.9648	12.0334	4.4981	4.9404	2.4423	227.3491		7.5213	-0.1044	71.0113	0.8350	1.5101	1.5979	8.4402	2.0128	4.1838
Cluster 37	852	3563	3607		9.8886	23.4277	72.6228	1.4785	1.3417	0.8877	7.3764	4.8710	4.6935	2.7758	265.8222		10.0157	23.4356	72.5736	1.6101	1.4738	0.9646	9.5884	5.2500	4.7014	2.8252	292.0929		10.0123	23.4349	72.5726	1.6101	1.4723	0.9634	9.5659	5.2466	4.7007	2.8262	291.9617		9.8886	23.4277	72.6228	0.8680	1.3040	1.5234	7.2218	2.7067	3.6140
Cluster 38	520	2940	2975		-6.1437	-19.8915	74.8692	1.3225	1.1626	0.7394	4.7620	3.8724	3.2441	2.0958	110.2838		-6.1371	-19.7709	74.8548	1.4800	1.2872	0.8206	6.5486	4.0617	3.3767	2.3697	136.1410		-6.1311	-19.7740	74.8568	1.4803	1.2854	0.8208	6.5423	4.0557	3.3736	2.3677	135.6963		-6.1437	-19.8915	74.8692	0.6959	1.1797	1.3309	4.5769	1.7313	3.3460
Cluster 39	361	2235	2267		9.8842	8.4004	73.8315	1.1148	1.3440	0.7320	4.5939	3.1397	3.9909	1.8890	99.1448		9.6537	8.4313	73.6905	1.2641	1.3953	0.7870	5.8145	3.4160	3.9601	2.0300	115.0283		9.6534	8.4313	73.6919	1.2641	1.3925	0.7870	5.8030	3.4163	3.9600	2.0286	114.9585		9.8842	8.4004	73.8315	0.7273	1.0924	1.3648	4.5417	1.7170	3.2632
Cluster 40	288	2148	2178		-1.0585	-29.3730	75.0628	1.5253	0.8634	0.8252	4.5519	4.3035	2.3070	2.3143	96.2478		-1.1331	-29.4019	75.0571	1.4847	0.9713	0.9303	5.6196	4.5905	2.5796	2.4478	121.4169		-1.1316	-29.3997	75.0541	1.4815	0.9697	0.9313	5.6040	4.5891	2.5773	2.4507	121.4178		-1.0585	-29.3730	75.0628	0.5582	1.0401	1.5360	3.7358	1.4357	2.7849
Cluster 41	513	2601	2624		-3.9104	14.3721	76.0003	1.1519	1.3976	0.7865	5.3040	3.3367	3.9223	2.0157	110.5047		-3.8058	14.3947	75.8999	1.2831	1.5721	0.8388	7.0869	3.8014	4.0160	2.2203	141.9846		-3.8054	14.3924	75.9029	1.2830	1.5713	0.8393	7.0874	3.8017	4.0137	2.2172	141.7187		-3.9104	14.3721	76.0003	0.7779	1.1536	1.4009	5.2666	2.0540	3.2652
Cluster 42	494	2655	2684		-23.0290	-18.6030	82.0044	1.1131	1.0185	0.8838	4.1967	3.0810	3.0369	2.1506	84.2880		-22.9679	-18.5406	81.8333	1.3090	1.1820	0.9676	6.2709	3.5897	3.1291	2.4833	116.8400		-22.9645	-18.5422	81.8363	1.3097	1.1803	0.9656	6.2522	3.5931	3.1307	2.4803	116.8725		-23.0290	-18.6030	82.0044	0.7206	0.9900	1.2481	3.7300	3.4714	3.0428
Cluster 43	1142	5980	6068		26.0412	-14.6126	84.6516	1.0252	1.1306	1.2269	5.9570	3.6477	3.7688	3.7799	217.6623		26.1166	-14.6030	84.5587	1.1940	1.3188	1.3202	8.7080	3.8143	3.9620	3.9416	249.5063		26.1178	-14.6089	84.5692	1.1947	1.3189	1.3222	8.7272	3.8155	3.9561	3.9311	248.5580		26.0412	-14.6126	84.6516	0.9491	1.0601	1.3454	5.6700	2.9173	3.9105
Cluster 44	283	1883	1901		-27.1065	5.5188	82.6185	1.1947	1.2348	0.8045	4.9711	3.2476	3.2625	2.0178	89.5511		-27.1222	5.6204	82.5639	1.2425	1.3032	0.8518	5.7773	3.5934	3.3305	2.2035	110.4622		-27.1225	5.6175	82.5662	1.2442	1.3000	0.8516	5.7699	3.5931	3.3334	2.2013	110.4395		-27.1065	5.5188	82.6185	0.7042	1.2115	1.2789	4.5701	2.0722	3.2739
Cluster 45	1072	4742	4799		-26.0924	-10.4108	86.0122	1.2126	1.2428	1.0964	6.9214	4.3528	4.0109	3.0396	222.2857		-26.2173	-10.3259	85.7798	1.4219	1.4342	1.2724	10.8682	4.6789	4.0520	3.3906	269.2632		-26.2137	-10.3229	85.7832	1.4205	1.4349	1.2732	10.8711	4.6754	4.0489	3.3871	268.5832		-26.0924	-10.4108	86.0122	1.0428	1.1582	1.3373	6.7655	2.8203	3.3373
Cluster 46	425	2545	2575		-3.0165	27.4474	86.2965	1.0652	1.0502	0.8631	4.0447	3.0232	4.4420	2.3872	134.2861		-3.0956	27.4012	86.3147	1.1928	1.1724	0.9858	5.7746	2.9441	4.5873	2.5548	144.5282		-3.0918	27.3977	86.3198	1.1920	1.1715	0.9859	5.7671	2.9479	4.5838	2.5497	144.3146		-3.0165	27.4474	86.2965	0.7537	1.0711	1.1257	3.8069	1.9718	3.6252
Cluster 47	926	3574	3621		-14.4342	15.6105	89.1748	1.2869	1.2036	0.9092	5.8992	5.1386	4.2713	2.6165	240.5514		-14.7663	15.5679	89.3181	1.5140	1.4359	1.0097	9.1951	4.8065	4.4473	2.6969	241.4751		-14.7648	15.5678	89.3214	1.5154	1.4363	1.0090	9.1996	4.8081	4.4472	2.6936	241.2518		-14.4342	15.6105	89.1748	0.8211	1.1949	1.3526	5.5589	2.4649	4.5193
Cluster 48	1026	4156	4201		8.4493	17.4539	89.3247	1.0506	1.3557	0.9387	5.6004	3.7101	4.7312	2.8303	208.1030		8.4391	17.6108	89.2282	1.2392	1.6205	1.0228	8.6031	3.8225	4.9760	3.1489	250.8861		8.4375	17.6123	89.2266	1.2420	1.6193	1.0231	8.6190	3.8209	4.9774	3.1505	250.9783		8.4493	17.4539	89.3247	0.8426	1.0072	1.4486	5.1496	2.6774	3.4021
Cluster 49	571	3637	3682		14.3521	-11.3614	91.7133	1.3276	1.4574	0.8237	6.6759	3.5575	4.3838	2.1675	141.5926		14.3891	-11.2243	91.5963	1.4389	1.6098	0.9019	8.7506	3.9145	4.2716	2.2271	155.9868		14.3840	-11.2255	91.5959	1.4383	1.6087	0.9017	8.7399	3.9094	4.2704	2.2267	155.7162		14.3521	-11.3614	91.7133	0.7506	1.3016	1.5190	6.2167	1.8183	3.6798
Cluster 50	463	2348	2390		5.2525	-30.9796	92.8393	1.2898	0.8586	0.8331	3.8646	4.2957	2.8298	2.1607	110.0194		5.2423	-30.9922	92.7768	1.3880	0.9571	0.8774	4.8822	4.4381	2.9203	2.4402	132.4727		5.2445	-30.9918	92.7827	1.3860	0.9584	0.8769	4.8790	4.4403	2.9199	2.4344	132.2077		5.2525	-30.9796	92.8393	0.6500	1.0034	1.2905	3.5258	1.7780	2.8252
Cluster 51	527	2474	2506		18.4881	24.7113	95.2742	1.1062	1.1490	0.9517	5.0668	3.5285	4.3395	2.8439	182.4069		18.5715	24.7134	95.1597	1.2872	1.3066	1.0953	7.7163	4.0496	4.4363	3.1345	235.8773		18.5716	24.7108	95.1660	1.2846	1.3033	1.0969	7.6924	4.0497	4.4337	3.1282	235.2743		18.4881	24.7113	95.2742	0.9097	1.0324	1.2475	4.9075	2.6312	3.4526
Cluster 52	793	3339	3399		14.2143	-22.1391	95.4972	1.2978	1.1541	0.8792	5.5158	3.5293	3.9977	2.4622	145.5164		14.2016	-21.9642	95.4398	1.5284	1.3796	0.9930	8.7703	3.6369	4.1221	2.8543	179.2427		14.1971	-21.9705	95.4417	1.5300	1.3816	0.9915	8.7789	3.6324	4.1284	2.8524	179.1746		14.2143	-22.1391	95.4972	0.8417	1.0642	1.3957	5.2372	2.2136	3.5422
Cluster 53	1847	8425	8527		-9.8559	-26.3743	97.9238	1.6694	1.0618	1.1897	8.8336	5.9664	3.8994	3.2226	314.0563		-9.7352	-26.4070	97.7903	1.8877	1.2632	1.3088	13.0729	6.1631	4.1495	3.4982	374.7394		-9.7334	-26.4062	97.7930	1.8873	1.2622	1.3092	13.0633	6.1613	4.1488	3.4956	374.2790		-9.8559	-26.3743	97.9238	1.0173	1.2138	1.6798	8.6877	3.1361	3.5938
Cluster 54	934	5347	5400		-5.4848	-2.9351	100.0496	1.4574	1.3513	0.9256	7.6355	4.2871	4.2267	2.3035	174.8420		-5.3658	-2.9488	99.9219	1.7307	1.5315	0.9948	11.0456	4.4992	4.2693	2.7148	218.4382		-5.3667	-2.9526	99.9229	1.7297	1.5321	0.9954	11.0493	4.5001	4.2655	2.7138	218.2078		-5.4848	-2.9351	100.0496	0.8915	1.2900	1.5323	7.3811	2.1590	4.1050
Cluster 55	1114	7443	7545		24.9477	6.8702	100.3158	1.3949	1.6500	1.2371	11.9263	4.6904	5.2167	3.0534	312.9553		25.0696	6.8261	100.1151	1.4779	1.7820	1.3138	14.4943	4.8868	5.3729	3.3712	370.7738		25.0708	6.8258	100.1173	1.4798	1.7831	1.3147	14.5319	4.8880	5.3726	3.3690	370.6017		24.9477	6.8702	100.3158	1.0699	1.5212	1.6552	11.2844	2.7929	5.2606
Cluster 56	344	2330	2360		-4.3863	25.2235	101.0128	1.1274	1.0414	0.7621	3.7478	2.8583	3.6374	2.2608	98.4589		-4.2971	25.2401	100.9676	1.2415	1.1448	0.8597	5.1183	3.0666	3.8571	2.5967	128.6576		-4.2942	25.2394	100.9657	1.2415	1.1449	0.8610	5.1266	3.0637	3.8564	2.5986	128.6037		-4.3863	25.2235	101.0128	0.7249	1.0266	1.1648	3.6312	1.9035	3.1758
Cluster 57	495	2818	2858		25.8107	-15.1861	103.4564	1.1361	1.3243	0.9374	5.9077	3.7882	3.2928	2.5918	135.4186		25.8365	-15.1199	103.3424	1.3176	1.3856	1.0500	8.0298	3.7866	3.3390	2.9590	156.7104		25.8382	-15.1233	103.3450	1.3145	1.3850	1.0485	7.9951	3.7849	3.3424	2.9565	156.6661		25.8107	-15.1861	103.4564	0.6879	1.1961	1.4211	4.8976	1.6209	4.5002
Cluster 58	352	2933	2961		15.0437	-8.6818	103.3047	1.2464	1.4703	0.7941	6.0956	3.5674	4.0866	2.4871	151.8774		15.0172	-8.8288	103.3942	1.3911	1.5826	0.8157	7.5220	3.6810	4.3150	2.4309	161.7370		15.0116	-8.8317	103.3950	1.3915	1.5825	0.8152	7.5189	3.6866	4.3179	2.4300	162.0329		15.0437	-8.6818	103.3047	0.7128	1.2502	1.5083	5.6299	2.1130	3.5466
Cluster 59	178	1291	1306		-20.6049	4.0834	102.7132	1.1615	1.1820	0.6436	3.7010	2.8788	2.8615	2.0672	71.3314		-20.5138	4.1417	102.6654	1.2095	1.2072	0.7034	4.3023	3.0021	2.9971	2.2201	83.6726		-20.5165	4.1406	102.6647	1.2094	1.2070	0.7061	4.3179	2.9993	2.9960	2.2209	83.5946		-20.6049	4.0834	102.7132	0.4872	1.1746	1.2423	2.9778	1.2958	3.4350
Cluster 60	535	2177	2213		34.0292	-3.9012	106.3003	0.6228	1.2157	1.1911	3.7777	1.9612	3.8184	2.8074	88.0622		33.8512	-3.7522	106.1691	0.6682	1.3668	1.3607	5.2053	2.0412	4.2794	3.0152	110.3261		33.8508	-3.7519	106.1735	0.6692	1.3657	1.3621	5.2146	2.0408	4.2797	3.0108	110.1520		34.0292	-3.9012	106.3003	0.6163	1.0472	1.3447	3.6352	2.0266	3.0840
Cluster 61	1009	5259	5320		-20.3826	13.2837	105.5776	1.3011	1.2742	1.0783	7.4882	4.7076	4.4043	3.4960	303.6183		-20.5599	13.2257	105.5576	1.4853	1.4452	1.2240	11.0053	4.8095	4.5060	3.7810	343.2326		-20.5614	13.2266	105.5589	1.4856	1.4440	1.2246	11.0042	4.8080	4.5069	3.7797	343.0803		-20.3826	13.2837	105.5776	0.9871	1.2582	1.3863	7.2117	2.8377	4.3940
Cluster 62	338	1982	2013		10.2703	30.6934	108.8078	1.1278	0.9080	0.8598	3.6881	3.1755	2.4980	2.2121	73.5016		10.3154	30.7689	108.7497	1.1845	0.9803	0.9592	4.6654	3.4301	2.9741	2.4104	103.0025		10.3142	30.7641	108.7538	1.1828	0.9824	0.9584	4.6651	3.4290	2.9693	2.4063	102.6248		10.2703	30.6934	108.8078	0.8114	0.9187	1.1547	3.6054	2.0067	3.2045
Cluster 63	219	1396	1420		-31.7589	-6.0499	110.7982	1.1162	1.2824	0.7741	4.6412	3.0517	2.9569	2.6076	98.5623		-31.7574	-6.1821	110.7220	1.1767	1.3850	0.8161	5.5712	3.2650	3.1708	2.7451	119.0421		-31.7656	-6.1734	110.7285	1.1784	1.3837	0.8205	5.6039	3.2568	3.1622	2.7386	118.1368		-31.7589	-6.0499	110.7982	0.5721	1.1140	1.3861	3.7005	1.3636	3.5934
Cluster 64	491	3249	3297		-3.0498	-16.8592	110.9154	1.3782	1.2626	0.8250	6.0134	3.8401	3.5243	2.5613	145.2006		-2.8841	-16.9263	110.9238	1.4690	1.4410	0.9055	8.0291	4.2108	3.6596	2.5853	166.8779		-2.8828	-16.9256	110.9251	1.4679	1.4437	0.9046	8.0302	4.2122	3.6603	2.5840	166.8802		-3.0498	-16.8592	110.9154	0.7147	1.2608	1.4401	5.4353	2.0824	3.6638
Cluster 65	750	5054	5114		-18.1146	-26.8168	115.7249	1.3465	1.2422	1.0942	7.6658	4.1205	4.4850	2.9583	229.0064		-18.1129	-26.7843	115.6233	1.5335	1.4102	1.1636	10.5410	4.2652	4.7100	2.9371	247.1603		-18.1178	-26.7816	115.6236	1.5333	1.4116	1.1634	10.5478	4.2604	4.7074	2.9368	246.7133		-18.1146	-26.8168	115.7249	0.8730	1.2381	1.5027	6.8036	2.6266	4.0246
Cluster 66	1087	4477	4543		7.7272	-11.9760	114.9198	1.1394	1.3227	1.1288	7.1261	3.6158	3.8890	3.2286	190.1663		7.5765	-12.1426	114.9532	1.3396	1.4094	1.2938	10.2324	3.9121	4.1919	3.4324	235.7802		7.5782	-12.1464	114.9587	1.3406	1.4086	1.2962	10.2529	3.9104	4.1957	3.4269	235.5135		7.7272	-11.9760	114.9198	1.0016	1.1709	1.3957	6.8558	3.6998	4.1060
Cluster 67	332	1889	1921		0.6231	5.7539	115.0930	1.0917	1.3149	0.6725	4.0438	2.6986	3.4544	1.9832	77.4408		0.6627	5.6725	115.1086	1.1227	1.4553	0.7454	5.1017	3.0635	3.7045	2.2427	106.6129		0.6692	5.6758	115.1098	1.1257	1.4544	0.7467	5.1205	3.0570	3.7011	2.2415	106.2352		0.6231	5.7539	115.0930	0.6620	1.0669	1.3403	3.9657	2.2441	2.9726
Cluster 68	279	1895	1928		7.6847	16.8835	115.2117	1.1915	1.4054	0.7323	5.1364	3.1885	3.9517	1.8507	97.6773		7.6113	16.9574	115.2409	1.2784	1.4507	0.7587	5.8942	3.2925	4.2496	2.0287	118.8993		7.6128	16.9587	115.2426	1.2807	1.4505	0.7582	5.8993	3.2910	4.2484	2.0269	118.7070		7.6847	16.8835	115.2117	0.6582	1.0591	1.5414	4.5011	1.6452	3.1219
Cluster 69	66	486	491		-36.2976	-2.5929	116.4084	0.5512	1.2381	0.8903	2.5450	1.6716	3.6631	1.8029	46.2442		-36.3148	-2.6107	116.4554	0.5348	1.2054	0.8776	2.3694	1.9650	3.9006	1.8499	59.3923		-36.3123	-2.6101	116.4586	0.5350	1.2116	0.8798	2.3890	1.9626	3.8999	1.8531	59.4109		-36.2976	-2.5929	116.4084	0.4717	0.9127	1.2545	2.2624	1.3587	1.8959
Cluster 70	1476	4707	4831		13.7333	-29.9478	118.5974	1.1554	0.8839	1.2174	5.2078	3.9802	3.3643	3.8293	214.7824		13.8074	-29.9341	118.4393	1.3418	1.0466	1.3149	7.7349	4.0543	3.4676	3.9873	234.8097		13.8002	-29.9341	118.4467	1.3424	1.0490	1.3231	7.8044	4.0470	3.4676	3.9800	233.9573		13.7333	-29.9478	118.5974	0.8134	1.1539	1.2670	4.9809	3.5217	3.7576
Cluster 71	234	1211	1221		-9.9612	25.2896	118.4412	1.2205	1.0040	0.7338	3.7664	3.2779	2.3591	1.9160	62.0629		-9.9207	25.2471	118.3845	1.2992	1.0740	0.8028	4.6919	3.5450	2.5244	2.0983	78.6578		-9.9202	25.2453	118.3855	1.3001	1.0720	0.8024	4.6841	3.5456	2.5226	2.0973	78.5766		-9.9612	25.2896	118.4412	0.6376	1.0231	1.2581	3.4377	1.4583	2.5570
Cluster 72	621	3067	3121		-34.4642	9.5932	120.1361	0.8023	1.2706	1.2656	5.4047	2.3252	3.4219	3.4136	113.7711		-34.3285	9.4940	120.1737	0.9231	1.3983	1.4076	7.6102	2.3805	3.6027	3.5157	126.3034		-34.3288	9.4930	120.1789	0.9231	1.4019	1.4091	7.6384	2.3808	3.6037	3.5105	126.1633		-34.4642	9.5932	120.1361	0.7662	0.9642	1.5308	4.7368	2.3988	2.5934
Cluster 73	292	2108	2149		-15.6152	-18.1777	120.8780	1.3420	1.1013	0.7757	4.8026	3.5161	3.3514	2.5828	127.4920		-15.6485	-18.1489	120.8863	1.4876	1.1862	0.8320	6.1495	3.6572	3.3621	2.6640	137.2125		-15.6443	-18.1585	120.8907	1.4834	1.1843	0.8322	6.1239	3.6615	3.3717	2.6685	137.9910		-15.6152	-18.1777	120.8780	0.6379	1.1586	1.3662	4.2293	1.6826	3.0759
Cluster 74	543	2925	2975		-5.1789	13.9508	120.4116	1.0631	1.4373	0.7188	4.6005	3.0573	3.9871	1.9268	98.3823		-5.0604	13.7522	120.3842	1.2274	1.5525	0.8081	6.4501	3.4137	4.1415	2.1553	127.6392		-5.0617	13.7576	120.3862	1.2261	1.5540	0.8079	6.4478	3.4124	4.1362	2.1532	127.3020		-5.1789	13.9508	120.4116	0.6915	1.0589	1.4537	4.4588	1.9665	3.2005
Cluster 75	490	3158	3210		-13.4715	-5.8546	121.4022	1.3180	1.3306	0.8495	6.2409	3.9894	3.6687	2.3416	143.5556		-13.5107	-5.8655	121.3502	1.4448	1.4398	0.8717	7.5950	4.0572	3.8963	2.3936	158.5002		-13.5059	-5.8673	121.3536	1.4450	1.4415	0.8758	7.6419	4.0621	3.8945	2.3902	158.3896		-13.4715	-5.8546	121.4022	0.7191	1.3024	1.4199	5.5702	2.2558	4.4527
Cluster 76	105	585	602		32.9890	14.2578	122.4394	0.7265	1.3824	1.0161	4.2747	1.9153	3.1777	3.1044	79.1439		32.9686	14.1144	122.3113	0.8515	1.4050	1.0388	5.2055	2.1573	3.5002	3.1479	99.5657		32.9793	14.1172	122.3182	0.8437	1.3983	1.0483	5.1804	2.1679	3.4974	3.1548	100.1950		32.9890	14.2578	122.4394	0.4990	1.0172	1.4791	3.1447	2.0728	3.1007
Cluster 77	571	3443	3508		-15.2094	2.5331	122.3924	1.5458	1.4019	0.8243	7.4826	5.0728	3.7700	2.1405	171.4710		-15.2616	2.4758	122.2362	1.6351	1.5289	0.9053	9.4798	5.3387	4.3551	2.4607	239.6548		-15.2644	2.4766	122.2364	1.6319	1.5279	0.9045	9.4462	5.3359	4.3543	2.4605	239.4668		-15.2094	2.5331	122.3924	0.8038	1.2667	1.6685	7.1156	1.9527	3.5236
Cluster 78	1142	7213	7332		24.2067	4.5231	123.5660	1.4136	1.7474	1.2192	12.6143	3.8063	5.5555	3.5031	310.2849		24.2699	4.6013	123.3728	1.4799	1.8668	1.3029	15.0769	3.9391	5.9205	3.9178	382.7178		24.2706	4.6041	123.3739	1.4802	1.8676	1.3025	15.0826	3.9385	5.9233	3.9166	382.7296		24.2067	4.5231	123.5660	0.9981	1.5548	1.7676	11.4898	2.6919	4.3662
Cluster 79	1085	3519	3581		4.5513	6.3840	125.6370	1.0286	1.1903	1.0942	5.6112	3.3842	4.0324	3.0641	175.1518		4.7048	6.2890	125.5939	1.1670	1.3311	1.1487	7.4743	3.7103	4.3004	3.1073	207.6742		4.7102	6.2889	125.5971	1.1641	1.3299	1.1509	7.4638	3.7157	4.3002	3.1040	207.7539		4.5513	6.3840	125.6370	0.9680	1.1241	1.2129	5.5287	3.5509	3.9356
Cluster 80	909	5806	5892		-10.2597	-27.4556	126.8896	1.4707	1.4715	0.9620	8.7210	4.5857	3.9831	2.9952	229.1602		-10.2039	-27.5223	126.8147	1.5658	1.5318	1.0600	10.6496	4.8162	4.1517	3.1722	265.6964		-10.2036	-27.5174	126.8144	1.5659	1.5321	1.0611	10.6636	4.8159	4.1468	3.1726	265.3967		-10.2597	-27.4556	126.8896	0.9201	1.3347	1.6204	8.3356	2.6852	4.2690
Cluster 81	1374	5064	5136		-10.0916	27.5459	128.8686	1.2624	0.9642	1.1327	5.7754	4.9644	3.1193	3.3016	214.1538		-10.2271	27.5372	128.7835	1.6004	1.1289	1.3009	9.8449	4.8733	3.2641	3.6668	244.3196		-10.2254	27.5399	128.7858	1.6020	1.1287	1.3041	9.8778	4.8750	3.2630	3.6644	244.1622		-10.0916	27.5459	128.8686	0.8676	1.1862	1.2832	5.5318	3.3093	4.5957
Cluster 82	907	3807	3845		-27.1628	-23.8584	130.3146	1.2528	1.1660	1.3531	8.2789	3.6651	4.0929	3.4873	219.1193		-27.0363	-23.7365	130.1185	1.4117	1.3714	1.4642	11.8732	4.0734	4.2148	3.4307	246.7205		-27.0343	-23.7380	130.1198	1.4137	1.3715	1.4625	11.8776	4.0753	4.2133	3.4294	246.6525		-27.1628	-23.8584	130.3146	0.5901	1.3588	1.6017	5.3790	2.1608	3.4883
Cluster 83	567	3145	3190		-33.4510	-9.0911	130.0728	1.1208	1.3463	1.0939	6.9142	3.2847	3.5673	2.8895	141.8232		-33.5101	-9.0832	129.9884	1.2443	1.4827	1.1895	9.1929	3.6798	3.6732	3.2551	184.2975		-33.5096	-9.0863	129.9917	1.2460	1.4832	1.1908	9.2178	3.6803	3.6701	3.2518	183.9802		-33.4510	-9.0911	130.0728	0.7640	1.1882	1.5066	5.7289	2.2577	3.3246
Cluster 84	505	3379	3439		19.6280	16.4147	132.4188	1.4725	1.6485	0.9056	9.2080	4.2860	5.5989	2.2696	228.1351		19.5140	16.5376	132.3378	1.4664	1.7551	0.9936	10.7114	4.4236	5.7403	2.4800	263.7910		19.5165	16.5353	132.3404	1.4633	1.7552	0.9936	10.6892	4.4262	5.7426	2.4774	263.7684		19.6280	16.4147	132.4188	0.8603	1.4234	1.7145	8.7945	2.1089	4.5711
Cluster 85	720	3021	3081		13.8322	24.6320	132.6810	1.1257	1.1697	0.9164	5.0547	3.6278	3.2388	2.7576	135.7215		13.9187	24.6574	132.6796	1.3300	1.3547	1.0277	7.7561	3.7836	3.4036	2.7937	150.6988		13.9164	24.6551	132.6848	1.3338	1.3575	1.0285	7.8009	3.7813	3.4059	2.7885	150.4267		13.8322	24.6320	132.6810	0.8643	1.0250	1.2953	4.8065	2.6167	3.5153
Cluster 86	497	2777	2823		17.4145	1.4939	133.9186	1.0680	1.2971	0.5624	3.2632	3.4837	4.1666	1.4801	89.9919		17.3181	1.4338	133.7510	1.2266	1.4734	0.6330	4.7920	3.5930	4.2861	1.6424	105.9473		17.3190	1.4367	133.7521	1.2264	1.4750	0.6336	4.8011	3.5939	4.2832	1.6413	105.8324		17.4145	1.4939	133.9186	0.5311	1.0821	1.2986	3.1263	1.2490	3.6703
Cluster 87	367	2603	2650		27.2127	-23.6795	136.2303	1.0747	0.9978	0.8383	3.7654	2.9929	2.9189	2.9145	106.6543		26.9735	-23.4803	136.0569	1.1237	1.1497	0.9302	5.0341	3.1713	3.1043	3.1799	131.1352		26.9728	-23.4823	136.0550	1.1223	1.1467	0.9331	5.0303	3.1720	3.1023	3.1818	131.1499		27.2127	-23.6795	136.2303	0.6549	1.0213	1.1753	3.2928	1.6967	3.0043
Cluster 88	1118	3618	3713		8.5130	-30.8406	138.3111	1.2838	0.9800	0.8895	4.6880	4.4324	3.3317	2.7355	169.2100		8.5870	-30.9023	138.2628	1.4959	1.1838	1.0086	7.4811	4.6388	3.4267	2.7838	185.3568		8.5916	-30.9000	138.2671	1.4986	1.1843	1.0072	7.4880	4.6434	3.4872	2.7794	188.5205		8.5130	-30.8406	138.3111	0.7792	1.0332	1.3135	4.4294	2.1817	3.2235
Cluster 89	70	425	430		14.3006	29.0108	140.0041	0.9466	0.9116	0.4898	1.7703	2.0896	1.9670	1.1316	19.4834		14.4155	29.1799	140.0324	0.9107	0.8517	0.4676	1.5191	2.2141	2.3754	1.2379	27.2704		14.4076	29.1783	140.0280	0.9094	0.8499	0.4677	1.5140	2.2062	2.3737	1.2422	27.2499		14.3006	29.0108	140.0041	0.1845	0.9758	0.9903	0.7470	0.5138	2.5219
[truncated: 75 more columns]
