# Supplementary material for: Exploitation of thermal gradients for investigation of irradiation temperature effects with charged particles
Source: Sci Rep. 2019 Sep 19;9:13541. doi: 10.1038/s41598-019-49585-0 (PMC6753122; doi:10.1038/s41598-019-49585-0)
Supplement: Supplementary file 1 — Supplementary data processing Knitr script and data [file 41598_2019_49585_MOESM1_ESM.zip › SuplMater - Copy/data/R14_26540-v02_01.csv]

ROI	Top-Level ROI
Ion(s)	Cr
d-max (nm)	1.4000
Order (ions)	1
N-min (ions)	50
L (nm)	0.7000
d-erosion (nm)	0.5000
Cluster Count	20
	Solute Ions	Ranged Ions	Total Ions		Center_x (nm) Solute	Center_y (nm) Solute	Center_z (nm) Solute	R_gx (nm) Solute	R_gy (nm) Solute	R_gz (nm) Solute	V_Rg (nm^3) Solute	Extent_x (nm) Solute	Extent_y (nm) Solute	Extent_z (nm) Solute	V_Extent (nm^3) Solute		Center_x (nm) Ranged	Center_y (nm) Ranged	Center_z (nm) Ranged	R_gx (nm) Ranged	R_gy (nm) Ranged	R_gz (nm) Ranged	V_Rg (nm^3) Ranged	Extent_x (nm) Ranged	Extent_y (nm) Ranged	Extent_z (nm) Ranged	V_Extent (nm^3) Ranged		Center_x (nm) Total	Center_y (nm) Total	Center_z (nm) Total	R_gx (nm) Total	R_gy (nm) Total	R_gz (nm) Total	V_Rg (nm^3) Total	Extent_x (nm) Total	Extent_y (nm) Total	Extent_z (nm) Total	V_Extent (nm^3) Total		Center_x (nm) Solute'	Center_y (nm) Solute'	Center_z (nm) Solute'	R_gx (nm) Solute'	R_gy (nm) Solute'	R_gz (nm) Solute'	V_Rg (nm^3) Solute'	Extent_x (nm) Solute'	Extent_y (nm) Solute'
Matrix	285	2717433	2730588
Cluster 1	1273	5268	5330		-0.7878	-4.4420	6.1435	1.6308	0.9268	0.8101	5.1290	5.5966	4.2990	2.3531	237.1461		-0.7859	-4.5374	6.1198	2.1034	1.1873	0.8601	8.9972	5.8847	4.2354	2.5263	263.7531		-0.7841	-4.5390	6.1217	2.1000	1.1857	0.8610	8.9807	5.8828	4.2338	2.5245	263.3755		-0.7878	-4.4420	6.1435	0.7109	0.8985	1.6918	4.5263	2.1407	3.7251
Cluster 2	661	2568	2617		8.3631	-0.7798	17.9825	1.0726	1.3125	0.7797	4.5983	3.9632	3.6186	2.3265	139.7587		8.2907	-0.8062	17.9902	1.3312	1.5501	0.8982	7.7635	4.0491	3.7953	2.5226	162.3816		8.2903	-0.8072	17.9940	1.3271	1.5473	0.8994	7.7356	4.0486	3.7962	2.5189	162.1640		8.3631	-0.7798	17.9825	0.5972	0.9804	1.4708	3.6075	1.8641	3.6710
Cluster 3	148	699	725		-10.5422	7.8559	18.7858	1.6347	1.8183	0.9668	12.0365	3.7924	4.9640	2.4518	193.3422		-10.1826	7.8698	18.7589	1.6360	1.8363	1.0454	13.1551	4.1047	5.2696	2.8535	258.5341		-10.2133	7.8463	18.7570	1.6318	1.8367	1.0407	13.0657	4.0740	5.2461	2.8516	255.2922		-10.5422	7.8559	18.7858	0.7404	1.0243	2.3056	7.3243	2.4189	2.3952
Cluster 4	1418	5871	5926		2.5141	-11.1724	19.6733	1.5371	0.8145	0.9918	5.2013	5.5947	2.9957	3.4357	241.1981		2.2842	-11.0457	19.4831	2.0522	1.0556	1.1373	10.3198	5.6950	3.1112	3.7743	280.1188		2.2891	-11.0454	19.4841	2.0501	1.0539	1.1383	10.3025	5.6999	3.1115	3.7734	280.3167		2.5141	-11.1724	19.6733	0.6680	0.8689	1.6758	4.0748	2.4573	3.8558
Cluster 5	219	901	912		5.0762	11.0008	27.8432	0.9488	1.2429	0.6151	3.0383	2.9407	3.4852	1.7178	73.7458		5.1262	10.7855	27.9275	1.0986	1.4916	0.7084	4.8620	3.1559	3.3082	1.8378	80.3735		5.1173	10.7848	27.9265	1.1036	1.4889	0.7070	4.8657	3.1470	3.3075	1.8388	80.1700		5.0762	11.0008	27.8432	0.4700	0.8390	1.3779	2.2758	1.3622	2.5479
Cluster 6	1625	5419	5511		-0.0359	-6.5407	33.9747	1.7580	1.2228	1.0852	9.7718	7.0211	4.3941	3.3574	433.8782		0.0623	-6.5783	33.9594	2.2595	1.5993	1.2717	19.2486	7.2663	4.4043	3.6548	489.9352		0.0557	-6.5768	33.9528	2.2552	1.5956	1.2686	19.1224	7.2597	4.4027	3.6613	490.1970		-0.0359	-6.5407	33.9747	0.7453	1.2008	1.9406	7.2750	2.9161	4.2720
Cluster 7	665	2909	2945		-5.3635	-12.5742	47.8917	1.7201	0.8878	1.1114	7.1093	5.8767	3.0980	3.2885	250.7885		-5.1958	-12.5806	47.7405	1.9962	1.0895	1.1815	10.7635	5.8159	3.1299	3.5953	274.1435		-5.1926	-12.5826	47.7397	1.9934	1.0873	1.1837	10.7468	5.8127	3.1319	3.5961	274.2259		-5.3635	-12.5742	47.8917	0.7463	0.9695	1.8669	5.6579	2.6754	2.9387
Cluster 8	365	1236	1260		2.8815	-14.5676	56.6790	0.9917	0.6395	0.9525	2.5302	3.1554	2.4829	2.9335	96.2686		2.8243	-14.3324	56.4672	1.2457	0.7560	1.1509	4.5398	3.2340	2.3848	3.0002	96.9272		2.8239	-14.3325	56.4716	1.2477	0.7528	1.1478	4.5159	3.2336	2.3849	3.0047	97.0619		2.8815	-14.5676	56.6790	0.6220	0.8786	1.0681	2.4450	2.3600	2.7998
Cluster 9	941	3083	3166		0.5124	8.1082	58.6288	1.2711	1.3649	1.0950	7.9573	4.8551	4.4170	3.1750	285.2018		0.5563	8.1556	58.4319	1.6238	1.6651	1.3387	15.1621	4.8112	4.6080	3.7238	345.8091		0.5603	8.1442	58.4463	1.6192	1.6607	1.3451	15.1504	4.8072	4.5966	3.7094	343.3321		0.5124	8.1082	58.6288	0.9178	1.2031	1.5452	7.1471	2.8986	4.2591
Cluster 10	437	1629	1668		15.1334	-3.1733	61.1571	0.8050	1.3935	1.3853	6.5097	2.7809	4.8177	2.9760	167.0077		14.7758	-2.9656	60.7113	0.8804	1.6918	1.4355	8.9564	2.4233	4.7577	3.5896	173.3548		14.7839	-2.9592	60.7169	0.8796	1.6902	1.4342	8.9310	2.4314	4.7513	3.5841	173.4332		15.1334	-3.1733	61.1571	0.6552	1.0578	1.7207	4.9953	3.0280	3.9014
Cluster 11	804	2788	2833		14.5065	-0.3131	69.9993	1.0204	1.1493	1.1836	5.8147	3.8542	4.7995	3.1144	241.3171		14.3125	-0.2491	69.7819	1.2665	1.3695	1.2999	9.4438	3.8759	4.9670	3.3590	270.8732		14.3129	-0.2486	69.7840	1.2646	1.3645	1.3025	9.4145	3.8763	4.9664	3.3568	270.6980		14.5065	-0.3131	69.9993	0.8911	0.9604	1.4306	5.1286	3.3181	3.4213
Cluster 12	871	2979	3052		-2.2481	-8.8632	72.8892	1.1899	1.2343	1.3494	8.3011	4.0820	4.7919	3.2409	265.5451		-2.2728	-8.8974	72.8044	1.4704	1.4987	1.5132	13.9679	4.2950	5.1343	3.3491	309.3616		-2.2773	-8.8921	72.8016	1.4636	1.4909	1.5116	13.8169	4.2905	5.1290	3.3691	310.5636		-2.2481	-8.8632	72.8892	1.0197	1.1286	1.5642	7.5398	3.9914	4.7250
Cluster 13	710	2106	2151		-8.6881	8.0176	80.3544	1.3630	1.3199	1.0335	7.7882	5.6291	4.9604	2.7935	326.7362		-8.5977	7.9737	80.2359	1.6473	1.6484	1.1750	13.3646	5.5387	5.0653	2.8407	333.8390		-8.5950	7.9712	80.2394	1.6406	1.6450	1.1775	13.3116	5.5361	5.0629	2.8372	333.1023		-8.6881	8.0176	80.3544	0.9942	1.1668	1.5225	7.3985	3.2504	3.9421
Cluster 14	1071	3226	3292		10.1908	12.5946	83.1067	1.1581	1.0503	1.5289	7.7894	4.5220	3.8165	4.2491	307.1780		10.0689	12.4171	82.8888	1.5388	1.3250	1.7798	15.2012	4.4744	3.9589	4.6653	346.1618		10.0681	12.4173	82.9013	1.5349	1.3250	1.7876	15.2279	4.4736	3.9590	4.6528	345.1855		10.1908	12.5946	83.1067	0.6528	1.0795	1.7861	5.2725	3.0409	4.1052
Cluster 15	88	350	361		-10.9006	-12.7715	83.5850	1.1283	0.8020	1.3404	5.0810	2.6427	2.0337	3.2776	73.7898		-10.7468	-12.7789	83.5433	1.2151	0.8518	1.4516	6.2936	2.7965	2.1392	3.4324	86.0122		-10.7447	-12.7849	83.5687	1.2182	0.8513	1.4543	6.3175	2.7986	2.1333	3.4578	86.4728		-10.9006	-12.7715	83.5850	0.3439	1.1322	1.5208	2.4802	1.0223	3.0618
Cluster 16	539	2194	2249		10.3045	6.8116	96.7172	1.0257	1.3343	1.1490	6.5869	3.1891	4.9970	3.2147	214.5898		10.2849	6.8749	96.6119	1.2144	1.5146	1.2346	9.5127	3.5121	5.0603	3.5443	263.8507		10.2797	6.8707	96.5999	1.2078	1.5087	1.2372	9.4432	3.5173	5.0561	3.5563	264.9223		10.3045	6.8116	96.7172	0.9301	1.0231	1.4969	5.9671	3.2646	3.7869
Cluster 17	1018	3133	3208		-12.4625	0.8298	100.9592	1.4813	1.2181	1.3536	10.2301	4.8098	4.5798	3.8957	359.4622		-12.3941	0.7648	100.8230	1.7322	1.5119	1.5020	16.4770	4.7415	4.6518	4.2334	391.1261		-12.4004	0.7714	100.8266	1.7283	1.5033	1.5055	16.3842	4.7478	4.6452	4.2298	390.7532		-12.4625	0.8298	100.9592	0.9307	1.1978	1.7914	8.3651	3.3898	4.3778
Cluster 18	995	3277	3333		-3.4540	-16.5933	109.6550	1.4221	0.7376	1.4019	6.1595	3.8837	3.7790	4.0168	246.9381		-3.4497	-16.3975	109.4642	1.6819	0.9184	1.7540	11.3484	4.1834	3.5880	4.4710	281.1088		-3.4521	-16.3992	109.4669	1.6788	0.9161	1.7502	11.2747	4.1810	3.5896	4.4684	280.9108		-3.4540	-16.5933	109.6550	0.7186	1.0397	1.7130	5.3608	3.3403	3.5231
Cluster 19	717	2408	2478		-1.8626	14.1614	109.7976	1.2314	0.9949	1.0186	5.2277	4.4686	3.1397	2.9678	174.4104		-1.9023	14.1974	109.5690	1.5939	1.2171	1.0439	8.4822	4.5490	3.4617	3.0210	199.2685		-1.9019	14.1948	109.5678	1.5862	1.2114	1.0439	8.4020	4.5486	3.4591	3.0198	199.0244		-1.8626	14.1614	109.7976	0.8198	1.0205	1.3529	4.7413	2.7514	3.7768
Cluster 20	78	378	397		16.5971	-4.5316	111.1063	0.9033	1.1037	0.7044	2.9417	2.7976	2.7233	1.6949	54.0887		16.3837	-4.5088	111.0031	0.9484	1.4086	0.6964	3.8972	2.7204	2.7704	2.2470	70.9356		16.3818	-4.4903	110.9996	0.9390	1.3945	0.6984	3.8311	2.7185	2.7889	2.2504	71.4675		16.5971	-4.5316	111.1063	0.5839	0.9672	1.1198	2.6491	1.3620	2.8829
[truncated: 75 more columns]
