# Supplementary material for: Exploitation of thermal gradients for investigation of irradiation temperature effects with charged particles
Source: Sci Rep. 2019 Sep 19;9:13541. doi: 10.1038/s41598-019-49585-0 (PMC6753122; doi:10.1038/s41598-019-49585-0)
Supplement: Supplementary file 1 — Supplementary data processing Knitr script and data [file 41598_2019_49585_MOESM1_ESM.zip › SuplMater - Copy/data/R14_26541-v01_01.csv]

ROI	Top-Level ROI
Ion(s)	Cr
d-max (nm)	1.4000
Order (ions)	1
N-min (ions)	50
L (nm)	0.7000
d-erosion (nm)	0.5000
Cluster Count	115
	Solute Ions	Ranged Ions	Total Ions		Center_x (nm) Solute	Center_y (nm) Solute	Center_z (nm) Solute	R_gx (nm) Solute	R_gy (nm) Solute	R_gz (nm) Solute	V_Rg (nm^3) Solute	Extent_x (nm) Solute	Extent_y (nm) Solute	Extent_z (nm) Solute	V_Extent (nm^3) Solute		Center_x (nm) Ranged	Center_y (nm) Ranged	Center_z (nm) Ranged	R_gx (nm) Ranged	R_gy (nm) Ranged	R_gz (nm) Ranged	V_Rg (nm^3) Ranged	Extent_x (nm) Ranged	Extent_y (nm) Ranged	Extent_z (nm) Ranged	V_Extent (nm^3) Ranged		Center_x (nm) Total	Center_y (nm) Total	Center_z (nm) Total	R_gx (nm) Total	R_gy (nm) Total	R_gz (nm) Total	V_Rg (nm^3) Total	Extent_x (nm) Total	Extent_y (nm) Total	Extent_z (nm) Total	V_Extent (nm^3) Total		Center_x (nm) Solute'	Center_y (nm) Solute'	Center_z (nm) Solute'	R_gx (nm) Solute'	R_gy (nm) Solute'	R_gz (nm) Solute'	V_Rg (nm^3) Solute'	Extent_x (nm) Solute'	Extent_y (nm) Solute'
Matrix	1954	22384060	22451766
Cluster 1	477	2728	2800		-4.0619	2.2626	1.1806	1.5256	3.4000	0.6231	13.5388	4.5477	10.6152	2.6924	544.4455		-3.7047	0.9030	1.1748	1.6600	3.9085	0.6515	17.7059	4.2416	9.5051	2.8919	488.3829		-3.7235	0.9413	1.1787	1.6614	3.9033	0.6512	17.6905	4.2603	9.5434	2.8880	491.8531		-4.0619	2.2626	1.1806	0.4617	1.1269	3.5767	7.7949	2.0844	2.8731
Cluster 2	93	603	625		3.4658	3.1177	3.4105	0.9463	1.8632	0.3656	2.7004	2.4430	4.2511	0.8470	36.8469		3.4739	2.8266	3.4442	0.9862	1.8073	0.3967	2.9617	2.6625	4.8212	1.1308	60.8032		3.4842	2.8262	3.4413	0.9798	1.7901	0.3928	2.8860	2.6728	4.8217	1.1337	61.2003		3.4658	3.1177	3.4105	0.2772	0.9129	1.8949	2.0088	0.7139	2.8157
Cluster 3	89	447	484		4.1552	8.3740	8.7873	1.3859	1.5170	0.8928	7.8624	3.1951	3.5670	2.3376	111.5974		4.0478	8.1699	8.7526	1.4292	1.4257	0.9517	8.1230	3.5449	3.5208	2.4739	129.3373		4.0429	8.2086	8.7502	1.4015	1.4270	0.9366	7.8458	3.5498	3.5595	2.4764	131.0710		4.1552	8.3740	8.7873	0.7441	1.3515	1.6245	6.8430	2.0631	3.2121
Cluster 4	383	1516	1572		4.4549	-8.4316	13.0789	1.8392	1.8346	1.0122	14.3068	4.4919	5.0468	3.0000	284.8788		4.4149	-7.7274	12.9340	2.1343	2.0136	1.1124	20.0248	4.6950	4.4566	3.2407	284.0264		4.4189	-7.7455	12.9393	2.1235	2.0087	1.1059	19.7592	4.6911	4.4746	3.2353	284.4672		4.4549	-8.4316	13.0789	0.6511	1.4114	2.3146	8.9092	2.3009	4.0897
Cluster 5	70	394	402		-8.6142	-2.0240	17.4722	1.3605	1.8903	0.7940	8.5533	3.6812	4.2134	1.5081	97.9783		-8.4852	-1.8995	17.4594	1.3282	1.8992	0.9288	9.8138	3.7197	4.5470	1.7924	126.9842		-8.4947	-1.8942	17.4624	1.3215	1.8954	0.9256	9.7119	3.7291	4.5522	1.7894	127.2397		-8.6142	-2.0240	17.4722	0.5140	1.4358	1.9311	5.9691	1.5306	3.6461
Cluster 6	62	304	311		-4.7773	10.2205	19.3449	1.0611	1.1553	0.8512	4.3710	2.5632	3.3120	1.9388	68.9417		-4.7395	10.3639	19.4783	1.0710	1.1637	1.0263	5.3583	2.7747	3.5380	2.0946	86.1315		-4.7455	10.3655	19.4799	1.0683	1.1575	1.0215	5.2909	2.7686	3.5395	2.0930	85.9154		-4.7773	10.2205	19.3449	0.5928	1.0545	1.3122	3.4358	1.4040	2.5432
Cluster 7	563	2128	2221		7.6712	-6.6044	23.0583	1.4196	2.1471	1.0449	13.3413	3.8251	5.5948	2.7939	250.4496		7.2787	-6.2045	22.9404	1.5813	2.3479	1.1307	17.5851	4.2355	5.9947	3.0024	319.3242		7.3066	-6.2164	22.9435	1.5746	2.3444	1.1229	17.3628	4.2075	5.9828	2.9993	316.2612		7.6712	-6.6044	23.0583	0.7051	1.4955	2.2325	9.8599	2.0716	3.8210
Cluster 8	164	795	824		-8.0928	9.1417	26.7095	1.1763	1.6936	0.8907	7.4327	3.5228	4.5312	3.2657	218.3612		-8.0485	8.9824	26.7552	1.1617	1.7690	1.0336	8.8974	3.5956	4.3720	3.3442	220.2053		-8.0491	8.9901	26.7460	1.1552	1.7564	1.0226	8.6913	3.5962	4.3796	3.3534	221.2392		-8.0928	9.1417	26.7095	0.7912	1.1588	1.7540	6.7358	2.4328	3.3263
Cluster 9	87	404	420		-11.8533	7.5780	36.2348	0.8504	1.4205	0.9006	4.5570	2.3417	3.5991	2.5685	90.6793		-11.8503	7.5279	36.3138	0.8677	1.5592	0.9824	5.5669	2.4729	3.9444	2.9120	118.9765		-11.8597	7.5455	36.3249	0.8612	1.5448	0.9781	5.4508	2.4823	3.9268	2.9231	119.3494		-11.8533	7.5780	36.2348	0.7074	0.8413	1.5310	3.8165	1.9273	1.9923
Cluster 10	1091	4892	4970		-4.4168	10.9184	36.2625	1.4639	1.9594	0.9959	11.9661	4.2211	7.6716	3.5831	486.0295		-4.0643	10.5491	35.9579	1.4659	2.1505	1.2142	16.0338	4.1919	7.4763	4.2298	555.2691		-4.0683	10.5470	35.9657	1.4664	2.1499	1.2156	16.0528	4.1960	7.4742	4.2220	554.6303		-4.4168	10.9184	36.2625	0.9918	1.1305	2.1708	10.1951	3.6041	3.6850
Cluster 11	334	1091	1124		10.2491	-7.4108	36.7064	1.4380	1.8626	1.0751	12.0611	3.5881	4.9713	2.4488	182.9735		9.9891	-7.4133	36.7465	1.6844	2.2164	1.1163	17.4560	3.7774	5.3593	2.4889	211.0546		9.9877	-7.4249	36.7479	1.6825	2.2031	1.1140	17.2974	3.7788	5.3478	2.4904	210.8037		10.2491	-7.4108	36.7064	0.7522	1.3428	2.0794	8.7975	1.9136	3.6298
Cluster 12	56	329	333		5.8252	-13.5458	42.9698	1.7323	0.9629	0.9699	6.7764	3.0838	2.0850	2.2407	60.3480		5.2739	-13.6729	42.8942	1.8599	0.9379	1.0575	7.7267	3.9177	2.2161	2.5216	91.7062		5.2802	-13.6743	42.8994	1.8510	0.9340	1.0622	7.6921	3.9115	2.2176	2.5164	91.4309		5.8252	-13.5458	42.9698	0.5187	1.0425	1.8742	4.2453	1.1793	2.2072
Cluster 13	52	242	247		-7.3901	3.1344	45.2333	1.3411	1.2411	0.5629	3.9244	2.9627	3.0620	1.4373	54.6159		-7.1564	3.0846	45.2553	1.4830	1.1258	0.5874	4.1079	3.2444	3.0122	1.4397	58.9329		-7.1562	3.0841	45.2587	1.4874	1.1199	0.5866	4.0928	3.2446	3.0117	1.4363	58.7869		-7.3901	3.1344	45.2333	0.4379	1.2355	1.3920	3.1544	0.9125	3.0368
Cluster 14	579	2112	2193		-14.2279	-1.5795	48.8454	1.6667	2.5148	1.1337	19.9049	4.7003	6.6293	3.4687	452.7378		-13.9673	-1.5929	48.7274	1.7772	2.8306	1.2875	27.1310	4.6293	6.7223	3.6511	475.9317		-13.9841	-1.5965	48.7316	1.7786	2.8142	1.2822	26.8840	4.6462	6.7187	3.6468	476.8566		-14.2279	-1.5795	48.8454	0.8935	1.4623	2.7296	14.9395	2.6718	4.1247
Cluster 15	650	2373	2432		-7.7287	11.7022	51.5142	1.2857	1.7259	0.8609	8.0017	4.6889	5.8906	2.7418	317.2176		-7.7342	11.5217	51.3991	1.4769	1.8028	1.0206	11.3820	4.9511	6.0488	2.9785	373.6387		-7.7348	11.5264	51.4031	1.4679	1.7997	1.0195	11.2826	4.9517	6.0534	2.9745	373.4705		-7.7287	11.7022	51.5142	0.8527	1.0869	1.8612	7.2260	2.8117	4.9077
Cluster 16	404	1573	1615		10.7408	-8.9782	56.4582	1.3633	1.6275	0.9119	8.4749	3.4078	4.6055	2.4790	162.9765		10.7399	-9.1372	56.4083	1.5368	1.9537	0.9886	12.4338	3.7231	4.8550	2.7296	206.6725		10.7511	-9.1308	56.4149	1.5334	1.9416	0.9862	12.2996	3.7120	4.8486	2.7229	205.2790		10.7408	-8.9782	56.4582	0.8000	1.3821	1.6698	7.7341	2.2143	3.3470
Cluster 17	1468	4548	4642		0.3760	-9.3534	64.2935	1.2880	1.6798	1.1221	10.1690	4.2743	5.5570	3.5716	355.3552		0.3685	-9.4927	64.1770	1.6535	2.1324	1.2849	18.9774	4.5297	5.4427	3.8436	396.9208		0.3750	-9.4907	64.1808	1.6499	2.1272	1.2832	18.8637	4.5232	5.4448	3.8398	396.1115		0.3760	-9.3534	64.2935	1.0934	1.2770	1.7068	9.9829	3.0355	4.1053
Cluster 18	148	607	621		-12.9240	-8.7868	71.4243	1.3019	1.6664	0.8273	7.5179	3.6921	4.5132	1.9791	138.1410		-13.1198	-8.6116	71.4763	1.4481	1.8613	0.8765	9.8962	3.6267	4.5323	2.2405	154.2611		-13.1126	-8.6193	71.4817	1.4375	1.8542	0.8756	9.7761	3.6339	4.5399	2.2459	155.2022		-12.9240	-8.7868	71.4243	0.6767	1.1006	1.8673	5.8257	1.5338	2.7747
Cluster 19	217	853	883		8.0002	-0.3133	72.6192	1.2842	1.7371	0.6488	6.0630	3.3670	4.7422	1.5831	105.8821		7.8989	-0.4885	72.5912	1.4513	1.9923	0.7033	8.5185	3.5466	5.0488	1.6199	121.5006		7.9036	-0.4863	72.5896	1.4439	1.9750	0.7025	8.3910	3.5419	5.0466	1.6216	121.4105		8.0002	-0.3133	72.6192	0.5812	1.2545	1.7821	5.4431	1.4421	3.6385
Cluster 20	370	1361	1397		8.3429	-13.7644	77.5301	1.4147	1.4461	0.9661	8.2787	4.0740	3.7448	2.4739	158.0961		8.1673	-13.6767	77.3874	1.6556	1.6298	1.1098	12.5432	4.2309	4.4693	2.5065	198.5314		8.1725	-13.6709	77.3905	1.6501	1.6218	1.1042	12.3781	4.2257	4.4752	2.5096	198.7935		8.3429	-13.7644	77.5301	0.7798	1.2682	1.6761	6.9435	2.1649	3.5224
Cluster 21	762	2387	2444		-2.9312	0.0983	78.5992	1.3332	1.8777	0.8108	8.5019	4.1836	5.2612	2.5091	231.3331		-2.9413	0.2189	78.4402	1.6929	2.2044	0.9136	14.2814	4.2228	5.4891	2.8687	278.5286		-2.9439	0.2184	78.4459	1.6852	2.2000	0.9144	14.2010	4.2201	5.4897	2.8631	277.8390		-2.9312	0.0983	78.5992	0.7720	1.2792	1.9309	7.9877	2.2201	4.1570
Cluster 22	1359	4554	4655		-12.8749	-6.0592	92.4066	1.3634	1.8465	1.3219	13.9397	5.0953	6.0310	3.6370	468.1574		-12.9152	-5.9111	92.1731	1.6175	2.4462	1.4518	24.0617	5.1459	6.0228	4.0669	527.9762		-12.9118	-5.9116	92.1740	1.6113	2.4380	1.4528	23.9062	5.1493	6.0233	4.0660	528.2483		-12.8749	-6.0592	92.4066	1.0210	1.4010	2.0026	11.9994	3.3026	5.0642
Cluster 23	799	3101	3193		0.9292	-10.9700	91.9418	1.4995	1.7655	1.1023	12.2242	5.1363	6.1221	3.1349	412.9151		0.8204	-11.2348	91.7922	1.7354	2.1547	1.1806	18.4920	5.0275	6.3869	3.2845	441.7699		0.8351	-11.2239	91.7952	1.7279	2.1422	1.1797	18.2911	5.0421	6.3760	3.2815	441.9030		0.9292	-10.9700	91.9418	1.0611	1.4158	1.8574	11.6890	2.8228	5.0183
Cluster 24	680	2576	2642		-7.2217	0.1646	101.1576	1.4268	1.6963	1.0713	10.8608	4.7865	5.7167	2.4789	284.1235		-7.2763	0.2273	100.9615	1.6951	1.9860	1.1435	16.1254	5.0347	5.7951	2.9204	356.9113		-7.2692	0.2373	100.9622	1.6909	1.9816	1.1441	16.0574	5.0275	5.8050	2.9197	356.9340		-7.2217	0.1646	101.1576	0.9442	1.4767	1.7288	10.0974	2.8589	5.2230
Cluster 25	1522	5275	5378		10.3771	10.9743	105.2407	1.1603	1.7166	1.1374	9.4892	4.3811	5.9770	3.3558	368.0834		10.4750	11.0187	104.9948	1.4182	2.1016	1.2800	15.9803	4.4328	6.3490	3.7711	444.5697		10.4718	11.0192	105.0014	1.4140	2.0963	1.2817	15.9135	4.4296	6.3495	3.7867	446.1232		10.3771	10.9743	105.2407	0.9154	1.3234	1.7313	8.7853	3.5855	4.0039
Cluster 26	1260	3963	4068		6.4059	-15.7352	110.2288	1.1930	1.4538	1.0521	7.6437	5.0310	4.4736	3.2437	305.8010		6.3509	-15.7326	110.0467	1.5029	1.7776	1.1679	13.0695	5.0860	4.7883	3.7468	382.2128		6.3543	-15.7494	110.0504	1.4966	1.7753	1.1694	13.0145	5.0826	4.8050	3.7431	382.9150		6.4059	-15.7352	110.2288	1.0071	1.1746	1.5000	7.4322	2.9942	4.6761
Cluster 27	130	609	630		-4.9366	-20.0905	114.3374	1.4989	0.7640	1.1786	5.6541	4.1019	2.4323	3.0280	126.5413		-4.6748	-19.8986	113.8165	1.6024	0.8016	1.2038	6.4771	4.3636	2.5550	2.7574	128.7718		-4.6919	-19.9054	113.8204	1.5931	0.7938	1.1993	6.3528	4.3466	2.5619	2.7535	128.4338		-4.9366	-20.0905	114.3374	0.6320	1.1850	1.5544	4.8762	1.9598	2.9998
Cluster 28	1416	5187	5266		3.5644	10.1171	118.4144	1.0420	1.4902	1.1690	7.6040	4.5716	5.8582	3.2914	369.2348		3.6062	9.9718	118.1482	1.2740	1.9489	1.3337	13.8709	4.8416	6.0034	3.8873	473.2817		3.6054	9.9675	118.1473	1.2723	1.9457	1.3331	13.8235	4.8408	6.0078	3.8882	473.6634		3.5644	10.1171	118.4144	1.0019	1.1492	1.5326	7.3914	4.5524	3.4478
Cluster 29	447	1664	1678		20.5318	0.4285	121.7296	0.7226	1.3798	0.8174	3.4141	2.1167	4.2916	2.9013	110.3978		20.3426	0.5644	121.6820	0.8382	1.5988	0.9448	5.3037	1.9975	4.4414	3.1947	118.7189		20.3436	0.5616	121.6837	0.8370	1.5967	0.9451	5.2913	1.9986	4.4442	3.1930	118.7938		20.5318	0.4285	121.7296	0.6416	0.8724	1.3862	3.2498	1.8087	3.0736
Cluster 30	235	1158	1180		11.9586	16.7159	134.3790	1.0734	1.3832	0.8193	5.0955	3.1553	3.7716	2.4591	122.5782		11.9254	16.7577	134.4376	1.2010	1.5598	0.9076	7.1221	3.3582	3.9708	2.5506	142.4649		11.9278	16.7543	134.4415	1.1989	1.5530	0.9047	7.0558	3.3558	3.9674	2.5467	142.0254		11.9586	16.7159	134.3790	0.8050	0.9829	1.4569	4.8286	2.2026	2.6568
Cluster 31	1853	5934	6072		-9.3027	6.3593	138.0606	1.2711	1.8708	1.2320	12.2714	4.6989	6.3492	3.8969	486.9918		-9.3524	6.5256	137.8435	1.5088	2.2979	1.4098	20.4738	4.9504	6.3729	4.3518	575.0930		-9.3496	6.5320	137.8469	1.5046	2.2970	1.4069	20.3664	4.9477	6.3664	4.3484	573.7389		-9.3027	6.3593	138.0606	1.0492	1.3444	1.9300	11.4037	4.8818	4.9872
Cluster 32	86	325	337		-18.8820	12.2807	138.2842	0.8428	0.9866	0.7946	2.7678	2.3061	2.4348	2.2402	52.6894		-18.8636	12.1824	138.1177	0.9496	1.1735	0.8999	4.2002	2.5492	2.4660	2.5617	67.4564		-18.8741	12.2080	138.1106	0.9441	1.1667	0.8954	4.1310	2.5387	2.4917	2.5688	68.0658		-18.8820	12.2807	138.2842	0.7767	0.7977	1.0371	2.6916	1.9457	2.1163
Cluster 33	2336	7348	7452		12.9753	-1.5102	140.8729	1.1749	1.3298	1.2073	7.9015	3.1947	6.6768	3.8385	342.9635		13.1148	-1.3455	140.7477	1.1965	1.7258	1.3855	11.9832	3.5077	6.5964	4.4353	429.8776		13.1151	-1.3425	140.7534	1.1963	1.7236	1.3889	11.9962	3.5080	6.5934	4.4296	429.1637		12.9753	-1.5102	140.8729	1.0243	1.2490	1.4133	7.5735	3.3655	4.5075
Cluster 34	74	266	270		21.9349	3.9584	142.5894	0.4940	1.2452	0.9028	2.3260	1.3401	3.8103	2.8129	60.1619		21.8566	3.7442	142.4690	0.4529	1.3195	0.9361	2.3435	1.2678	3.7380	2.7759	55.1042		21.8596	3.7544	142.4834	0.4505	1.3138	0.9436	2.3392	1.2709	3.7482	2.7902	55.6743		21.9349	3.9584	142.5894	0.4676	0.9052	1.2536	2.2225	1.4552	3.0053
Cluster 35	2161	6988	7148		-15.5123	-7.5135	145.5320	1.4493	1.7533	1.3415	14.2783	5.0182	6.3998	4.1614	559.8072		-15.4673	-7.4945	145.2965	1.7897	2.1481	1.4807	23.8458	5.2247	6.3808	4.6951	655.6415		-15.4642	-7.5008	145.2887	1.7863	2.1410	1.4768	23.6580	5.2216	6.3871	4.7029	656.9872		-15.5123	-7.5135	145.5320	1.2368	1.3460	1.9060	13.2903	4.8773	4.7999
Cluster 36	704	2879	2954		-0.2669	-19.8673	144.8726	1.4600	1.2130	1.0962	8.1315	5.2734	3.8296	3.1272	264.5387		-0.1644	-19.8575	144.7087	1.8030	1.4130	1.1605	12.3841	5.3768	4.0515	3.6575	333.7363		-0.1654	-19.8577	144.7133	1.7945	1.4136	1.1609	12.3352	5.3757	4.0513	3.6529	333.2377		-0.2669	-19.8673	144.8726	0.8984	1.2734	1.5414	7.3862	2.4787	4.3642
Cluster 37	291	1329	1351		10.9731	-12.4739	145.0685	1.1669	1.3395	0.7953	5.2071	3.4949	4.0855	2.2914	137.0467		10.8132	-12.4314	144.9660	1.3778	1.5062	0.8253	7.1742	3.5623	4.0993	2.5384	155.2666		10.8128	-12.4305	144.9603	1.3738	1.5005	0.8230	7.1062	3.5619	4.0984	2.5441	155.5674		10.9731	-12.4739	145.0685	0.6954	1.2147	1.3525	4.7859	1.9935	3.4389
Cluster 38	761	3248	3307		-11.1597	11.9956	153.3500	1.2007	1.5464	1.0939	8.5080	4.5725	5.7372	3.1159	342.3909		-11.1509	11.7730	153.2197	1.3787	1.7474	1.2348	12.4605	4.5637	5.5145	3.3504	353.1998		-11.1475	11.7749	153.2184	1.3761	1.7428	1.2327	12.3841	4.5603	5.5165	3.3518	353.1983		-11.1597	11.9956	153.3500	0.9914	1.1658	1.6394	7.9368	4.0249	3.7650
Cluster 39	53	276	281		4.8166	23.2520	153.7888	1.2896	0.6855	0.6991	2.5888	3.0645	1.6814	1.8316	39.5312		4.7075	23.1401	153.7971	1.3454	0.7120	0.6190	2.4839	3.4297	1.6735	1.8399	44.2348		4.7063	23.1503	153.8125	1.3341	0.7108	0.6244	2.4801	3.4286	1.6836	1.8553	44.8584		4.8166	23.2520	153.7888	0.5671	0.7368	1.3256	2.3202	1.2829	1.8998
Cluster 40	411	2333	2357		19.0170	-4.8628	158.1897	1.0733	1.3040	1.0515	6.1646	3.6908	3.9700	2.8156	172.8093		18.9597	-4.8334	158.0936	1.1332	1.4092	1.1056	7.3958	3.6335	4.1488	2.9117	183.8574		18.9581	-4.8320	158.0974	1.1321	1.4068	1.1069	7.3845	3.6319	4.1502	2.9080	183.6067		19.0170	-4.8628	158.1897	0.7805	1.0709	1.4839	5.1956	2.9626	3.7083
Cluster 41	113	479	492		15.1320	18.6358	161.5064	1.0722	0.8934	1.4153	5.6784	3.0804	1.7058	3.6031	79.3082		15.0895	18.5466	161.1298	1.1016	0.9219	1.3918	5.9207	3.0718	1.9361	3.4002	84.7062		15.0912	18.5469	161.1503	1.0963	0.9225	1.3986	5.9244	3.0735	1.9357	3.4208	85.2498		15.1320	18.6358	161.5064	0.5350	1.1944	1.4960	4.0040	1.9574	2.5286
Cluster 42	1026	3114	3201		-16.3090	-0.7129	163.6877	1.2670	1.3027	0.9672	6.6870	4.3189	4.7493	3.2760	281.4760		-16.3975	-0.6935	163.5277	1.4593	1.7100	1.0773	11.2610	4.4074	4.7375	3.5430	309.8814		-16.4019	-0.6876	163.5292	1.4584	1.7012	1.0795	11.2189	4.4118	4.7316	3.5416	309.6739		-16.3090	-0.7129	163.6877	0.8600	1.3030	1.3418	6.2982	3.3557	4.8640
Cluster 43	229	810	850		-21.7932	-9.3440	167.3158	1.1590	1.5442	1.1149	8.3584	3.0856	3.8434	2.8607	142.1045		-21.7802	-9.2415	167.1357	1.2007	1.6832	1.2007	10.1644	3.0725	4.3716	3.0695	172.7007		-21.7907	-9.2384	167.1409	1.2012	1.6710	1.1951	10.0479	3.0831	4.3747	3.0643	173.1262		-21.7932	-9.3440	167.3158	0.8419	1.2322	1.6564	7.1978	2.1870	3.0371
Cluster 44	1687	4925	5030		-10.6633	18.0610	170.7038	1.3631	1.5035	1.0250	8.7995	4.5188	4.8389	3.6265	332.1630		-10.8356	18.0463	170.4972	1.6390	1.7588	1.1799	14.2479	4.9769	5.0796	4.0925	433.3688		-10.8330	18.0372	170.5006	1.6338	1.7604	1.1786	14.1995	4.9742	5.0705	4.0891	432.0082		-10.6633	18.0610	170.7038	0.9584	1.1945	1.6805	8.0583	3.9183	4.7150
Cluster 45	740	3385	3453		0.7030	6.1927	172.7753	1.2542	1.6439	1.2376	10.6884	4.1291	5.5620	3.8057	366.1019		0.8356	6.2833	172.5812	1.4771	1.8561	1.2990	14.9172	4.2874	5.7252	3.8389	394.7220		0.8315	6.2837	172.5830	1.4702	1.8478	1.2988	14.7788	4.2833	5.7256	3.8408	394.5586		0.7030	6.1927	172.7753	1.1105	1.3489	1.6596	10.4136	3.6834	3.8094
Cluster 46	734	3021	3085		13.4679	-10.9329	173.5497	1.1686	1.3949	1.1912	8.1337	4.1959	4.6755	3.1491	258.7798		13.3675	-11.0275	173.3611	1.3703	1.6849	1.2662	12.2461	4.0997	4.8182	3.3166	274.4195		13.3657	-11.0220	173.3588	1.3655	1.6791	1.2643	12.1425	4.0978	4.8238	3.3190	274.8094		13.4679	-10.9329	173.5497	1.0795	1.2618	1.4046	8.0142	3.9565	4.1349
Cluster 47	614	2744	2822		2.3082	-15.0808	181.6468	1.2873	1.4286	1.1332	8.7291	3.8702	4.5327	3.3220	244.1035		2.4255	-15.0255	181.5109	1.5515	1.6432	1.1889	12.6968	4.1802	4.6472	3.5253	286.8571		2.4198	-15.0198	181.5114	1.5425	1.6355	1.1819	12.4900	4.1744	4.6415	3.5248	286.0731		2.3082	-15.0808	181.6468	1.0181	1.2296	1.5601	8.1802	2.5377	3.9797
Cluster 48	2137	7730	7851		-6.5068	-6.4663	182.5914	1.2941	1.3855	1.3929	10.4614	5.6941	6.5116	3.7806	587.1724		-6.4583	-6.4559	182.3193	1.5633	1.7822	1.5413	17.9877	5.6685	6.5737	4.4447	693.7568		-6.4599	-6.4580	182.3195	1.5656	1.7794	1.5392	17.9605	5.6701	6.5758	4.4445	694.1364		-6.5068	-6.4663	182.5914	1.1103	1.2531	1.6527	9.6320	4.3048	5.4216
Cluster 49	2487	7789	7915		10.3592	12.1821	183.1625	1.1990	1.5105	1.3094	9.9337	5.1178	6.7175	3.7942	546.3797		10.5489	12.0827	182.8809	1.4490	1.9112	1.4698	17.0492	4.9281	6.6182	4.3422	593.2194		10.5501	12.0802	182.8837	1.4491	1.9100	1.4696	17.0384	4.9269	6.6156	4.3393	592.4549		10.3592	12.1821	183.1625	0.9439	1.4014	1.6059	8.8980	4.4730	6.6755
Cluster 50	195	693	706		23.8895	-3.4015	184.0700	0.6071	1.6164	0.9700	3.9870	1.7455	5.1950	2.8500	108.2550		23.7933	-3.4411	183.9212	0.6688	1.7649	1.1425	5.6489	1.9600	5.4178	3.0584	136.0418		23.7912	-3.4308	183.9351	0.6663	1.7635	1.1394	5.6084	1.9579	5.4282	3.0723	136.7731		23.8895	-3.4015	184.0700	0.5958	0.9631	1.6247	3.9050	1.7514	2.9180
Cluster 51	126	575	593		-9.3709	15.6451	184.0242	1.4254	1.1843	0.7913	5.5956	3.8580	3.4056	2.2232	122.3549		-9.4835	15.6640	184.0318	1.5222	1.2638	0.8471	6.8263	4.0326	3.4246	2.6304	152.1583		-9.4772	15.6688	184.0331	1.5148	1.2480	0.8409	6.6586	4.0262	3.4293	2.6291	152.0562		-9.3709	15.6451	184.0242	0.5591	1.1828	1.5326	4.2457	1.3979	3.3827
Cluster 52	149	926	947		11.0472	-21.4287	184.5759	1.3945	0.9657	0.8881	5.0097	4.0292	2.7482	2.1675	100.5307		11.2024	-21.2254	184.2657	1.5556	0.9538	0.8705	5.4101	4.3929	2.6327	2.4842	120.3469		11.2002	-21.2328	184.2763	1.5476	0.9528	0.8740	5.3984	4.3906	2.6401	2.4737	120.1083		11.0472	-21.4287	184.5759	0.7017	0.9282	1.5205	4.1485	1.8896	2.3592
Cluster 53	1023	3075	3126		-16.4375	-19.2117	193.6353	1.2627	0.9001	1.3260	6.3128	4.2537	3.4857	4.2371	263.1529		-16.4731	-19.0751	193.5126	1.5523	1.1638	1.6051	12.1468	4.4579	3.4689	4.3881	284.2373		-16.4689	-19.0756	193.5155	1.5492	1.1621	1.6049	12.1027	4.4536	3.4694	4.3853	283.8283		-16.4375	-19.2117	193.6353	0.6814	1.0390	1.6183	4.7994	3.4281	4.8144
Cluster 54	183	811	827		2.1141	-14.2174	194.7273	1.2217	1.3613	0.7619	5.3076	3.2862	3.9389	1.7104	92.7356		2.2060	-14.0892	194.6612	1.3366	1.4572	0.7842	6.3979	3.4449	3.9863	1.9315	111.1004		2.2175	-14.0881	194.6581	1.3318	1.4518	0.7822	6.3349	3.4564	3.9851	1.9346	111.6170		2.1141	-14.2174	194.7273	0.5629	1.1965	1.4757	4.1632	1.3120	3.1139
Cluster 55	612	1664	1706		-18.0779	18.1543	196.7723	0.8516	0.8483	0.9600	2.9050	3.2055	3.1344	2.6500	111.5283		-17.9260	18.0300	196.4853	1.0416	1.0618	1.1324	5.2464	3.2095	3.2962	3.0685	135.9726		-17.9224	18.0338	196.4943	1.0376	1.0569	1.1304	5.1931	3.2059	3.3000	3.0595	135.5779		-18.0779	18.1543	196.7723	0.8132	0.8741	0.9702	2.8884	3.0759	4.2741
Cluster 56	148	760	779		-5.5427	-18.9392	205.8687	1.4674	1.4573	0.7619	6.8252	4.6203	3.4003	2.2341	147.0235		-5.5149	-19.1442	205.9190	1.6354	1.5389	0.7574	7.9840	4.6481	3.6568	2.3312	165.9769		-5.5249	-19.1332	205.9241	1.6263	1.5330	0.7542	7.8757	4.6382	3.6458	2.3261	164.7628		-5.5427	-18.9392	205.8687	0.4809	1.3333	1.6878	4.5333	1.2476	3.4782
Cluster 57	264	1351	1383		10.0887	-11.4420	209.0017	1.3137	1.4708	0.9316	7.5399	3.3336	3.9197	2.6014	142.3862		9.9049	-11.3540	208.9610	1.3789	1.6618	0.9477	9.0961	3.5415	4.2261	2.7978	175.3959		9.9124	-11.3587	208.9597	1.3750	1.6583	0.9456	9.0319	3.5340	4.2214	2.7990	174.9095		10.0887	-11.4420	209.0017	0.8904	1.3050	1.5036	7.3186	2.3052	3.7249
Cluster 58	414	1916	1942		10.4467	3.1814	209.2192	1.0455	1.5328	0.8360	5.6118	3.7401	4.9078	2.7416	210.7940		10.4714	3.0697	209.1874	1.1299	1.7609	0.8709	7.2581	3.7648	5.3023	2.7734	231.9011		10.4756	3.0716	209.1899	1.1276	1.7568	0.8735	7.2478	3.7690	5.3003	2.7709	231.8650		10.4467	3.1814	209.2192	0.7570	0.9992	1.6031	5.0793	2.8102	3.4830
Cluster 59	511	2065	2090		16.6723	1.3397	221.9722	1.0189	1.1789	0.8667	4.3611	3.0828	3.2986	2.7371	116.5884		16.5796	1.2089	221.9102	1.1706	1.4440	0.9620	6.8110	3.1303	3.6405	3.1225	149.0515		16.5785	1.2092	221.9076	1.1669	1.4450	0.9632	6.8027	3.1314	3.6402	3.1251	149.2161		16.6723	1.3397	221.9722	0.7944	1.0302	1.2194	4.1802	2.8685	3.2149
Cluster 60	2625	7528	7685		-13.7841	-11.2869	225.1388	1.3662	1.1770	1.1731	7.9014	5.1147	5.0948	4.2444	463.2947		-13.6094	-11.2708	224.8606	1.5119	1.5149	1.3482	12.9345	5.2509	5.0788	4.5226	505.2103		-13.6093	-11.2733	224.8645	1.5106	1.5127	1.3510	12.9320	5.2508	5.0812	4.5187	505.0105		-13.7841	-11.2869	225.1388	1.0489	1.2649	1.3885	7.7163	3.7714	5.0947
Cluster 61	165	830	848		14.4413	-20.4318	224.9389	1.1535	1.3915	0.9773	6.5709	3.9180	3.1522	2.5738	133.1533		14.5008	-20.4257	224.7416	1.1975	1.4733	1.0522	7.7755	4.0547	3.2345	2.7711	152.2360		14.4974	-20.4262	224.7398	1.1931	1.4723	1.0479	7.7102	4.0513	3.2350	2.7729	152.2278		14.4413	-20.4318	224.9389	0.8194	1.1935	1.4581	5.9731	1.9053	3.5455
Cluster 62	499	1636	1663		23.8652	11.3323	227.1149	0.9820	1.5792	1.3612	8.8424	2.8549	4.4228	3.7579	198.7536		23.5977	11.7028	226.9168	1.0817	1.8596	1.5382	12.9606	2.8186	4.2487	3.9562	198.4560		23.6041	11.6899	226.9196	1.0803	1.8564	1.5388	12.9263	2.8123	4.2616	3.9534	198.4684		23.8652	11.3323	227.1149	0.7515	1.2821	1.7614	7.1094	3.5286	4.0993
Cluster 63	50	209	218		-24.3158	11.7613	227.2524	0.7763	1.1601	0.6557	2.4737	2.4498	2.2822	1.5909	37.2591		-24.4150	11.5970	227.2225	0.9164	1.2846	0.6541	3.2256	2.7488	2.3765	1.5657	42.8411		-24.3979	11.6138	227.2226	0.9069	1.2760	0.6476	3.1390	2.7317	2.3969	1.5657	42.9412		-24.3158	11.7613	227.2524	0.4236	0.8280	1.2302	1.8075	0.9114	2.2727
Cluster 64	1632	4655	4753		-17.7746	19.1128	229.9996	1.0804	1.0675	1.2285	5.9346	4.5311	4.2429	5.0428	406.0908		-17.7040	19.1047	229.7581	1.3095	1.2857	1.4648	10.3298	4.6522	4.4443	5.4163	469.0844		-17.7003	19.1064	229.7657	1.3070	1.2844	1.4653	10.3038	4.6485	4.4460	5.4086	468.2209		-17.7746	19.1128	229.9996	0.9001	0.9720	1.4356	5.2611	4.7011	4.7010
Cluster 65	2559	8369	8496		3.9290	-5.3252	232.3621	1.0554	1.3103	1.3927	8.0674	4.0216	5.7407	4.1225	398.6756		3.8287	-5.3272	232.0608	1.2388	1.7706	1.6208	14.8908	4.1858	5.7917	4.7257	479.8845		3.8284	-5.3284	232.0602	1.2380	1.7690	1.6200	14.8621	4.1855	5.7905	4.7262	479.8128		3.9290	-5.3252	232.3621	1.0381	1.1622	1.5303	7.7341	4.2906	4.7654
Cluster 66	185	864	878		23.6759	-5.1495	240.1381	0.9969	1.2838	0.7501	4.0210	2.6015	2.9918	2.1147	68.9470		23.6506	-5.1576	240.1113	1.0612	1.4366	0.8345	5.3290	2.7981	3.2942	2.4885	96.0787		23.6459	-5.1542	240.1095	1.0584	1.4371	0.8306	5.2918	2.8028	3.2907	2.4903	96.2100		23.6759	-5.1495	240.1381	0.6240	1.0773	1.2863	3.6220	1.9188	3.0756
Cluster 67	1708	5815	5944		3.3826	14.2278	242.7815	1.1500	1.5906	1.1256	8.6244	4.7684	4.8907	3.4060	332.7115		3.4100	14.3286	242.4902	1.3459	1.9053	1.2661	13.5999	5.0135	5.3398	3.9574	443.7825		3.4083	14.3311	242.4933	1.3442	1.9021	1.2673	13.5725	5.0153	5.3424	3.9544	443.8087		3.3826	14.2278	242.7815	0.9133	1.2407	1.6571	7.8654	3.7158	5.4161
Cluster 68	1531	5237	5373		-21.6759	-11.6422	245.3599	1.3843	1.2340	1.3413	9.5978	5.7973	4.1247	4.3284	433.5445		-21.6772	-11.6828	245.1837	1.5714	1.4819	1.5112	14.7408	5.7986	4.1938	4.5998	468.5474		-21.6772	-11.6775	245.1893	1.5696	1.4789	1.5111	14.6927	5.7986	4.1990	4.5942	468.5616		-21.6759	-11.6422	245.3599	1.0993	1.2650	1.5587	9.0792	3.7199	4.5425
Cluster 69	82	435	445		14.8931	24.2074	250.3051	1.2783	0.8735	1.2765	5.9704	3.4524	1.9729	3.3608	95.8890		14.7873	24.1594	250.0182	1.3251	0.8836	1.3073	6.4117	3.3467	2.1381	3.1530	94.5041		14.7923	24.1607	250.0412	1.3221	0.8826	1.3048	6.3777	3.3517	2.1368	3.1760	95.2768		14.8931	24.2074	250.3051	0.3994	0.9696	1.7108	2.7755	1.5018	2.0523
Cluster 70	402	1988	2020		8.5506	-11.3713	249.8691	1.2153	1.6217	0.8532	7.0438	4.2565	4.9657	2.5354	224.4723		8.6186	-11.2828	249.7144	1.3803	1.8472	0.8600	9.1854	4.3567	5.0081	2.8129	257.0801		8.6176	-11.2828	249.7133	1.3753	1.8438	0.8621	9.1572	4.3577	5.0080	2.8139	257.2364		8.5506	-11.3713	249.8691	0.7750	1.1911	1.6780	6.4878	1.9842	4.4955
Cluster 71	2439	7345	7539		-17.8300	18.3155	254.0466	1.2440	1.3838	1.3223	9.5347	4.9372	5.4996	4.7561	540.9347		-17.9399	18.4215	253.7513	1.4339	1.6881	1.5105	15.3156	5.1565	5.6856	4.6048	565.5100		-17.9330	18.4145	253.7560	1.4297	1.6835	1.5098	15.2217	5.1496	5.6786	4.6002	563.4836		-17.8300	18.3155	254.0466	1.1043	1.2034	1.5947	8.8775	4.4823	4.7003
Cluster 72	962	3434	3500		-8.3077	-26.8928	254.9773	1.4041	0.8037	1.4085	6.6574	4.8474	3.7263	4.5418	343.6455		-8.3387	-26.6898	254.5419	1.7446	0.9062	1.6324	10.8104	4.8165	3.6528	4.1711	307.3921		-8.3326	-26.6986	254.5462	1.7389	0.9040	1.6312	10.7404	4.8225	3.6616	4.1754	308.8382		-8.3077	-26.8928	254.9773	0.6605	1.4072	1.4781	5.7542	3.4812	4.6600
Cluster 73	1441	4492	4549		15.5648	-22.7503	258.4038	0.9529	0.9416	1.1950	4.4914	4.1240	4.6395	4.1259	330.6675		15.4332	-22.6437	257.9995	1.1354	1.1186	1.5190	8.0806	4.1528	4.5329	4.0306	317.8183		15.4342	-22.6449	258.0053	1.1334	1.1186	1.5182	8.0626	4.1538	4.5341	4.0248	317.5214		15.5648	-22.7503	258.4038	0.8775	0.9416	1.2514	4.3314	3.9474	3.6874
Cluster 74	636	2697	2750		-16.8457	1.9824	258.2939	1.3794	1.1233	0.8431	5.4724	4.6276	3.5329	2.7652	189.3610		-16.8337	1.9926	258.1273	1.5561	1.2890	0.9306	7.8186	4.6795	3.7168	3.1979	232.9832		-16.8319	1.9896	258.1329	1.5540	1.2891	0.9293	7.7979	4.6778	3.7138	3.1923	232.3030		-16.8457	1.9824	258.2939	0.8364	1.1187	1.3872	5.4373	2.7580	3.7944
Cluster 75	238	1149	1174		-21.0830	-18.8821	259.6299	1.0274	1.0137	0.7222	3.1504	2.9715	2.9535	2.0034	73.6478		-21.0579	-18.8948	259.5664	1.1435	1.1340	0.8255	4.4843	3.3355	3.2158	2.1374	96.0361		-21.0552	-18.8925	259.5657	1.1371	1.1281	0.8259	4.4377	3.3382	3.2134	2.1382	96.0771		-21.0830	-18.8821	259.6299	0.6755	0.7661	1.2495	2.7086	1.6662	2.7401
Cluster 76	227	983	1001		-8.0029	27.2484	260.3650	1.0965	1.0412	0.7808	3.7343	2.9765	3.7321	2.0990	97.6725		-7.9253	27.1389	260.1722	1.2133	1.0672	0.9039	4.9028	3.3081	3.8948	2.2415	120.9695		-7.9248	27.1374	260.1741	1.2126	1.0674	0.9008	4.8841	3.3085	3.8933	2.2396	120.8360		-8.0029	27.2484	260.3650	0.7681	1.0466	1.1004	3.7055	2.1250	3.6835
Cluster 77	943	3969	4036		20.1888	10.2812	266.1927	1.1814	1.4339	1.0048	7.1294	4.4079	5.2523	2.9676	287.7888		20.2141	10.2713	265.9430	1.3468	1.7452	1.1109	10.9365	4.4356	5.2835	3.2957	323.5256		20.2067	10.2677	265.9462	1.3463	1.7397	1.1128	10.9171	4.4281	5.2871	3.2925	322.8874		20.1888	10.2812	266.1927	0.9543	1.0943	1.5339	6.7102	3.0680	4.9965
Cluster 78	171	1253	1269		9.8675	-0.8516	268.3671	1.0946	1.3400	0.5596	3.4383	2.9051	3.6399	1.4744	65.3072		10.0519	-0.9494	268.3910	1.1392	1.4819	0.5664	4.0052	3.1230	3.7535	1.4749	72.4221		10.0549	-0.9523	268.3936	1.1384	1.4766	0.5664	3.9876	3.1260	3.7506	1.4724	72.3101		9.8675	-0.8516	268.3671	0.5321	1.0969	1.3493	3.2988	1.3241	3.0409
Cluster 79	1150	5262	5324		4.3011	-6.7248	270.9314	1.0321	1.4441	1.0640	6.6429	4.1134	5.8748	2.8930	292.8435		4.2815	-6.7677	270.6539	1.1764	1.6754	1.2958	10.6979	4.0938	5.9096	3.2729	331.6776		4.2785	-6.7693	270.6529	1.1775	1.6730	1.2943	10.6805	4.0908	5.9080	3.2740	331.4458		4.3011	-6.7248	270.9314	0.9071	1.1340	1.4744	6.3531	3.1263	4.1132
Cluster 80	330	1821	1843		-8.6770	-15.7867	272.8609	1.2161	1.1782	0.8497	5.0993	4.0499	3.4944	2.2971	136.1740		-8.7439	-15.8550	272.8139	1.2820	1.3066	0.9066	6.3612	4.1994	4.0364	2.6203	186.0438		-8.7411	-15.8532	272.8098	1.2849	1.3032	0.9050	6.3479	4.2023	4.0345	2.6243	186.3723		-8.6770	-15.7867	272.8609	0.7960	1.1358	1.2905	4.8870	2.3975	3.2611
Cluster 81	305	1496	1518		14.9840	19.1286	272.7054	1.0588	1.3861	0.7132	4.3844	3.8933	4.3832	2.7141	194.0077		14.9607	19.2276	272.6446	1.1447	1.5657	0.8130	6.1031	4.0874	4.3882	3.0034	225.6486		14.9582	19.2219	272.6456	1.1413	1.5628	0.8108	6.0576	4.0898	4.3938	3.0024	226.0020		14.9840	19.1286	272.7054	0.6623	0.9911	1.4595	4.0129	2.7239	3.6611
Cluster 82	2220	7338	7505		-2.7300	6.6889	275.2370	1.2505	1.3404	1.2937	9.0832	4.5027	5.4318	4.0140	411.2227		-2.8808	6.6438	274.8601	1.5433	1.6892	1.4826	16.1899	4.9358	5.5409	4.7741	546.9110		-2.8759	6.6454	274.8606	1.5435	1.6848	1.4790	16.1099	4.9308	5.5426	4.7735	546.4628		-2.7300	6.6889	275.2370	1.1711	1.2933	1.4107	8.9496	4.5366	5.9365
Cluster 83	56	305	309		-16.7815	22.6772	274.6428	1.2246	1.1070	0.7267	4.1267	3.0923	3.1011	2.0969	84.2296		-16.7777	22.5384	274.6315	1.3410	1.1012	0.6577	4.0682	3.4130	3.1704	2.0856	94.5289		-16.7793	22.5385	274.6285	1.3348	1.0960	0.6548	4.0123	3.4113	3.1706	2.0826	94.3519		-16.7815	22.6772	274.6428	0.5746	1.1651	1.2512	3.5086	1.4525	3.2355
Cluster 84	1123	5680	5745		19.2197	-6.1002	278.4029	1.0927	1.3076	1.0966	6.5628	3.0651	3.8271	3.4136	167.7320		19.1118	-6.1392	278.3388	1.2063	1.4325	1.2356	8.9440	3.1259	3.9700	3.6545	189.9725		19.1117	-6.1366	278.3406	1.2070	1.4303	1.2351	8.9319	3.1258	3.9674	3.6527	189.7499		19.2197	-6.1002	278.4029	1.0826	1.0965	1.3160	6.5437	3.1527	3.2400
Cluster 85	2396	9489	9748		16.3852	16.6349	286.8614	1.1828	1.8946	1.7684	16.6011	4.1128	6.5739	5.4835	621.0159		16.3176	16.7900	286.5503	1.3567	2.3085	1.9702	25.8483	4.1452	6.7290	5.8395	682.2661		16.3110	16.7852	286.5453	1.3528	2.3064	1.9605	25.6235	4.1386	6.7242	5.8445	681.2810		16.3852	16.6349	286.8614	1.1662	1.6292	2.0253	16.1191	4.4226	5.6981
Cluster 86	1277	3891	3982		4.3572	28.7867	290.4297	1.0406	1.0020	1.5419	6.7345	4.1164	3.7345	4.1003	264.0255		4.3003	28.5830	290.0460	1.2313	1.1403	1.7725	10.4240	4.3634	3.8142	4.7426	330.6309		4.2970	28.5845	290.0594	1.2284	1.1380	1.7715	10.3736	4.3602	3.8157	4.7292	329.5816		4.3572	28.7867	290.4297	0.9036	0.9843	1.6367	6.0979	3.5544	4.1132
Cluster 87	1500	5127	5263		-0.4152	-11.0562	294.2455	1.1827	1.5045	1.0699	7.9743	4.6890	5.2893	3.0916	321.1787		-0.4453	-11.2779	294.0327	1.4280	1.8582	1.1946	13.2776	4.6626	5.3138	3.5827	371.8142		-0.4462	-11.2770	294.0357	1.4246	1.8540	1.1931	13.1998	4.6618	5.3146	3.6508	378.8769		-0.4152	-11.0562	294.2455	1.0157	1.2219	1.5107	7.8535	2.9454	5.2861
Cluster 88	348	1970	1994		-10.7266	-16.3213	300.9367	1.1021	1.1787	0.9822	5.3441	3.4419	3.3653	3.1745	154.0239		-10.6269	-16.3562	300.9199	1.1736	1.3428	1.0899	7.1942	3.5443	3.3303	3.3501	165.6405		-10.6297	-16.3597	300.9214	1.1738	1.3412	1.0877	7.1728	3.5471	3.3268	3.3487	165.5228		-10.7266	-16.3213	300.9367	0.7906	1.1251	1.2952	4.8258	2.6627	3.4757
Cluster 89	175	1361	1373		15.1683	-7.7219	300.9260	1.0925	1.3615	0.6390	3.9809	2.5734	3.4470	1.6576	61.5918		15.2406	-7.7620	300.9515	1.0977	1.4467	0.6507	4.3285	2.7911	3.6215	1.8260	77.3156		15.2392	-7.7610	300.9497	1.0956	1.4445	0.6494	4.3046	2.7925	3.6226	1.8243	77.2998		15.1683	-7.7219	300.9260	0.5501	1.0549	1.4283	3.4718	1.1265	2.5588
Cluster 90	1430	5443	5527		4.8820	-8.2792	304.0749	0.9900	1.3367	0.9985	5.5349	4.0768	4.2482	3.2624	236.6733		4.7177	-8.2233	303.9281	1.1622	1.6617	1.1676	9.4453	4.3269	4.5003	3.5132	286.5631		4.7186	-8.2250	303.9299	1.1597	1.6636	1.1679	9.4378	4.3260	4.4986	3.5114	286.2398		4.8820	-8.2792	304.0749	0.8965	0.9918	1.4059	5.2362	3.1097	3.9201
Cluster 91	1838	5898	6020		-13.4857	13.3540	305.2933	1.2449	1.2288	1.3830	8.8618	5.1436	5.3284	4.1968	481.8075		-13.6022	13.2938	305.0006	1.4956	1.4808	1.5503	14.3814	5.6256	5.6045	4.6233	610.5829		-13.5985	13.2880	305.0033	1.4941	1.4778	1.5482	14.3187	5.6220	5.6103	4.6206	610.4635		-13.4857	13.3540	305.2933	1.1392	1.2662	1.4392	8.6961	4.4059	5.0798
Cluster 92	1306	5102	5205		11.6155	-26.9091	312.2417	1.1669	1.0864	1.3481	7.1586	5.0452	4.7908	3.9895	403.9214		11.6760	-26.6147	311.8904	1.5433	1.2809	1.5329	12.6933	5.2819	4.4964	4.4548	443.1695		11.6757	-26.6189	311.8930	1.5392	1.2765	1.5296	12.5886	5.2816	4.5005	4.4523	443.2981		11.6155	-26.9091	312.2417	0.8937	1.1709	1.4797	6.4863	3.5746	4.9591
Cluster 93	1597	5038	5120		28.1317	-10.4680	311.4668	1.0989	1.6625	1.3371	10.2320	3.7907	5.5184	3.3909	297.1241		28.0505	-10.5777	311.0976	1.2789	2.0553	1.4362	15.8123	3.7095	5.5988	3.9795	346.2046		28.0545	-10.5723	311.1094	1.2767	2.0527	1.4382	15.7875	3.7135	5.5934	3.9677	345.2127		28.1317	-10.4680	311.4668	0.9693	1.3915	1.6981	9.5934	3.1978	3.7127
Cluster 94	2283	8453	8672		14.3106	20.6808	312.9260	1.2573	1.7264	1.3671	12.4298	4.7811	6.1308	5.0674	622.1874		14.3150	20.6273	312.7137	1.4594	2.0640	1.5580	19.6578	5.0029	6.1397	5.4828	705.4377		14.3165	20.6304	312.7213	1.4540	2.0562	1.5570	19.4980	5.0045	6.1427	5.4752	705.0327		14.3106	20.6808	312.9260	1.2371	1.3245	1.7736	12.1727	4.8927	5.7583
Cluster 95	518	3172	3226		-0.0453	-27.2662	313.1170	1.5073	1.4060	1.0126	8.9896	4.9629	4.5354	3.0315	285.8190		0.0739	-27.1555	312.8841	1.7726	1.5001	1.0815	12.0461	5.0025	4.6461	3.4386	334.7751		0.0688	-27.1589	312.8884	1.7660	1.4954	1.0804	11.9515	5.0075	4.6427	3.4343	334.4430		-0.0453	-27.2662	313.1170	0.8363	1.4378	1.5835	7.9764	2.2735	4.7568
Cluster 96	1167	5002	5107		-0.0150	2.7992	314.2511	1.3522	1.3838	1.1431	8.9597	4.5023	5.7214	3.0795	332.2833		-0.0545	2.8081	314.0009	1.5397	1.6978	1.2981	14.2140	4.5418	5.7125	3.6339	394.9285		-0.0571	2.8058	314.0000	1.5356	1.6925	1.2958	14.1063	4.5445	5.7148	3.6348	395.4141		-0.0150	2.7992	314.2511	0.8084	1.2946	1.6494	7.2310	3.1120	4.5495
Cluster 97	1152	4680	4773		-8.7957	15.2351	315.3180	1.4967	1.1403	1.2940	9.2511	5.5650	3.9990	4.2542	396.5704		-8.8782	15.1610	315.0742	1.6870	1.3183	1.4032	13.0717	5.4832	4.2268	4.8879	474.5220		-8.8763	15.1613	315.0788	1.6880	1.3172	1.4028	13.0651	5.4851	4.2270	4.8833	474.2633		-8.7957	15.2351	315.3180	0.9133	1.3307	1.6155	8.2246	3.5348	5.0190
Cluster 98	515	1626	1660		-31.4890	7.9160	319.3322	0.8282	1.2041	1.1457	4.7857	4.0462	4.6684	5.0048	395.9965		-31.3802	7.8018	319.2205	0.9703	1.4134	1.2610	7.2440	3.9374	4.5541	4.9189	369.4592		-31.3780	7.8048	319.2201	0.9729	1.4121	1.2568	7.2331	3.9352	4.5571	4.9185	369.4681		-31.4890	7.9160	319.3322	0.8090	0.9833	1.3517	4.5038	4.2072	3.8434
Cluster 99	1522	6049	6142		11.2795	12.2208	325.1063	1.2209	1.8297	1.0986	10.2805	4.6054	5.8807	3.4118	387.0537		11.2916	12.2559	324.9124	1.3956	2.2023	1.2621	16.2481	4.6971	6.1657	3.7304	452.5378		11.2909	12.2597	324.9146	1.3920	2.2001	1.2601	16.1650	4.6978	6.1695	3.7282	452.6087		11.2795	12.2208	325.1063	1.0848	1.2185	1.8396	10.1854	3.3148	5.0567
Cluster 100	541	2247	2309		-0.5659	-32.1032	326.7955	1.2249	0.6515	1.3988	4.6759	3.9262	2.7942	3.6517	167.8117		-0.6897	-31.8165	326.0727	1.3895	0.7367	1.5364	6.5875	4.1652	2.6796	4.0441	189.0729		-0.6949	-31.8167	326.0937	1.3884	0.7364	1.5396	6.5938	4.1704	2.6798	4.0231	188.3394		-0.5659	-32.1032	326.7955	0.6122	1.1350	1.4894	4.3353	2.6801	3.9339
Cluster 101	905	2682	2748		30.1584	9.8479	326.8215	1.0746	1.8852	1.1410	9.6827	4.1123	6.2409	3.4664	372.6494		29.9690	9.8992	326.7330	1.2834	2.2811	1.2889	15.8060	4.0860	6.2865	3.5548	382.4869		29.9676	9.8981	326.7343	1.2797	2.2758	1.2848	15.6736	4.0847	6.2875	3.5535	382.2812		30.1584	9.8479	326.8215	0.8781	1.1908	1.9549	8.5621	3.8060	3.9229
Cluster 102	181	1059	1068		10.3888	-30.4554	329.4445	1.3711	0.6537	1.8248	6.8505	4.4610	2.1384	4.0280	160.9533		10.1429	-30.3251	328.8238	1.5361	0.6597	1.9699	8.3619	4.4045	2.1785	4.2244	169.7821		10.1453	-30.3278	328.8354	1.5347	0.6583	1.9742	8.3547	4.4069	2.1812	4.2127	169.6197		10.3888	-30.4554	329.4445	0.5673	1.1306	2.0092	5.3976	1.7493	3.7679
Cluster 103	317	2333	2354		16.2664	-10.5999	326.8175	1.0468	1.2571	0.8062	4.4436	3.4877	3.8349	2.9083	162.9388		16.3356	-10.5472	326.8473	1.1127	1.2605	0.8622	5.0654	3.5831	3.9989	3.0450	182.7616		16.3354	-10.5476	326.8503	1.1132	1.2611	0.8638	5.0794	3.5833	3.9993	3.0420	182.6101		16.2664	-10.5999	326.8175	0.6172	1.0574	1.3516	3.6948	1.9263	3.5871
Cluster 104	285	1514	1534		-16.5902	17.2664	332.9266	1.3854	1.3015	0.7435	5.6156	5.4365	3.8631	2.1734	191.2014		-16.5483	17.1522	332.8520	1.4735	1.3666	0.7748	6.5355	5.7521	3.8797	2.4750	231.3660		-16.5460	17.1514	332.8554	1.4795	1.3630	0.7748	6.5447	5.7498	3.8789	2.4717	230.9103		-16.5902	17.2664	332.9266	0.6070	1.1857	1.5465	4.6622	1.5935	3.4494
Cluster 105	106	403	417		-9.1044	31.5202	333.3234	1.1763	0.6641	0.7545	2.4691	3.1197	1.8499	1.7407	42.0801		-8.7827	31.3059	333.1670	1.1943	0.7267	0.8394	3.0515	3.7141	1.8495	2.0764	59.7469		-8.7740	31.3230	333.1745	1.1934	0.7271	0.8331	3.0281	3.7228	1.8666	2.0689	60.2212		-9.1044	31.5202	333.3234	0.4331	0.8828	1.1947	1.9133	1.2177	2.5252
Cluster 106	1796	8629	8805		-2.7816	3.5606	335.3551	1.4911	1.9137	1.2981	15.5165	5.3838	6.6915	3.2869	495.9986		-2.6736	3.7398	335.1740	1.7911	2.1736	1.3480	21.9824	5.5537	6.5617	3.7337	569.9454		-2.6752	3.7459	335.1693	1.7849	2.1688	1.3487	21.8699	5.5522	6.5556	3.7385	569.9804		-2.7816	3.5606	335.3551	1.2532	1.4708	1.9588	15.1241	3.5177	5.3292
Cluster 107	529	2356	2406		-31.3898	5.6265	336.0081	1.3516	1.2345	0.8292	5.7956	3.8018	3.5271	2.7893	156.6759		-31.4181	5.8185	335.9715	1.4592	1.3544	0.9407	7.7872	3.9514	3.9926	2.9072	192.1212		-31.4258	5.8149	335.9710	1.4553	1.3554	0.9377	7.7472	3.9591	3.9890	2.9078	192.3555		-31.3898	5.6265	336.0081	0.7487	1.2065	1.4220	5.3807	2.2499	3.4122
Cluster 108	2474	9853	10031		2.0356	19.3285	341.6325	1.3794	1.7436	1.1433	11.5188	4.4319	6.3779	3.3768	399.8139		2.1885	19.4433	341.3848	1.5737	2.0382	1.2756	17.1382	4.8855	6.6392	3.8477	522.7719		2.1926	19.4421	341.3863	1.5719	2.0358	1.2733	17.0680	4.8895	6.6404	3.8462	523.0953		2.0356	19.3285	341.6325	0.9459	1.5196	1.7454	10.5086	3.6392	4.8964
Cluster 109	2726	10625	10784		25.2147	-17.0496	344.6684	1.8720	1.7240	1.2531	16.9397	7.2672	6.5953	4.8608	975.8763		25.2723	-17.2067	344.4339	2.1748	1.9644	1.4462	25.8794	7.3248	6.7822	5.3079	1104.5239		25.2722	-17.2037	344.4369	2.1717	1.9621	1.4467	25.8217	7.3247	6.7792	5.3048	1103.3835		25.2147	-17.0496	344.6684	1.1527	1.7070	1.9504	16.0753	3.6974	5.7397
Cluster 110	1748	7323	7444		25.7172	18.6457	347.5367	1.4441	1.6988	1.2591	12.9379	4.6632	5.8723	3.9159	449.1712		25.7334	18.7058	347.3275	1.7380	1.8815	1.4363	19.6740	4.8190	5.9458	4.2951	515.5021		25.7334	18.7042	347.3319	1.7355	1.8832	1.4373	19.6781	4.8191	5.9442	4.2907	514.8437		25.7172	18.6457	347.5367	1.2507	1.4076	1.7351	12.7960	3.9755	5.0357
Cluster 111	909	4051	4105		-19.7508	-8.0128	347.3097	1.6670	1.8171	1.1473	14.5565	4.9921	5.5712	3.4008	396.1892		-19.7219	-8.1912	347.2431	1.8935	2.1022	1.3170	21.9594	5.1874	5.7369	3.6606	456.3085		-19.7216	-8.1894	347.2470	1.8906	2.0993	1.3154	21.8678	5.1877	5.7387	3.6567	455.9973		-19.7508	-8.0128	347.3097	0.8306	1.5414	2.0811	11.1614	2.2923	4.5913
Cluster 112	1852	7097	7219		-15.7248	-18.1901	350.4580	1.8605	1.5587	1.1748	14.2708	6.5088	5.8702	3.7089	593.5902		-15.5120	-18.2109	350.1029	2.0925	1.8005	1.3165	20.7766	6.5681	5.8945	3.7266	604.3419		-15.5132	-18.2095	350.1080	2.0889	1.7951	1.3179	20.6998	6.5693	5.8931	3.7214	603.4770		-15.7248	-18.1901	350.4580	1.0787	1.5929	1.8895	13.6002	3.0884	6.7889
Cluster 113	909	4162	4204		12.2789	-5.9103	348.9372	1.2214	1.4604	0.8499	6.3502	4.0897	5.0541	2.1836	189.0624		12.0708	-5.8600	348.7360	1.4221	1.6354	0.9225	8.9870	4.0085	5.0903	2.7531	235.3089		12.0727	-5.8570	348.7392	1.4200	1.6363	0.9234	8.9874	4.0066	5.0872	2.7499	234.7829		12.2789	-5.9103	348.9372	0.7336	1.2691	1.4826	5.7820	2.7804	4.5651
Cluster 114	728	3532	3567		-2.9500	15.9705	351.8689	1.4471	1.6484	0.7788	7.7824	3.8547	5.5323	2.4270	216.7934		-2.8235	16.0897	351.6767	1.6176	1.8816	0.8575	10.9330	4.0409	5.9214	2.5523	255.8149		-2.8254	16.0917	351.6803	1.6157	1.8774	0.8588	10.9120	4.0390	5.9233	2.5559	256.1381		-2.9500	15.9705	351.8689	0.7139	1.4183	1.7020	7.2186	1.8130	4.1830
Cluster 115	1105	2715	2769		34.7655	-1.9286	359.9284	0.7959	1.5756	0.9970	5.2371	3.8562	5.3206	2.7040	232.3847		34.5072	-1.7862	359.6235	0.9175	2.0144	1.1430	8.8487	3.8478	5.6956	2.5674	235.6863		34.5104	-1.7822	359.6298	0.9148	2.0071	1.1451	8.8065	3.8510	5.6916	2.5719	236.1307		34.7655	-1.9286	359.9284	0.7272	1.0401	1.5810	5.0089	3.1654	3.3958
[truncated: 75 more columns]
