# Supplementary material for: Exploitation of thermal gradients for investigation of irradiation temperature effects with charged particles
Source: Sci Rep. 2019 Sep 19;9:13541. doi: 10.1038/s41598-019-49585-0 (PMC6753122; doi:10.1038/s41598-019-49585-0)
Supplement: Supplementary file 1 — Supplementary data processing Knitr script and data [file 41598_2019_49585_MOESM1_ESM.zip › SuplMater - Copy/data/R14_26543-v01_01.csv]

ROI	Top-Level ROI
Ion(s)	Cr
d-max (nm)	1.4000
Order (ions)	1
N-min (ions)	50
L (nm)	0.7000
d-erosion (nm)	0.5000
Cluster Count	102
	Solute Ions	Ranged Ions	Total Ions		Center_x (nm) Solute	Center_y (nm) Solute	Center_z (nm) Solute	R_gx (nm) Solute	R_gy (nm) Solute	R_gz (nm) Solute	V_Rg (nm^3) Solute	Extent_x (nm) Solute	Extent_y (nm) Solute	Extent_z (nm) Solute	V_Extent (nm^3) Solute		Center_x (nm) Ranged	Center_y (nm) Ranged	Center_z (nm) Ranged	R_gx (nm) Ranged	R_gy (nm) Ranged	R_gz (nm) Ranged	V_Rg (nm^3) Ranged	Extent_x (nm) Ranged	Extent_y (nm) Ranged	Extent_z (nm) Ranged	V_Extent (nm^3) Ranged		Center_x (nm) Total	Center_y (nm) Total	Center_z (nm) Total	R_gx (nm) Total	R_gy (nm) Total	R_gz (nm) Total	V_Rg (nm^3) Total	Extent_x (nm) Total	Extent_y (nm) Total	Extent_z (nm) Total	V_Extent (nm^3) Total		Center_x (nm) Solute'	Center_y (nm) Solute'	Center_z (nm) Solute'	R_gx (nm) Solute'	R_gy (nm) Solute'	R_gz (nm) Solute'	V_Rg (nm^3) Solute'	Extent_x (nm) Solute'	Extent_y (nm) Solute'
Matrix	1236	12998099	13065976
Cluster 1	140	932	956		-1.5126	-3.7373	1.6744	1.1043	1.1315	0.4450	2.3293	3.3186	3.1994	1.9268	85.6924		-1.4705	-3.6788	1.6051	1.1496	1.2712	0.5183	3.1724	3.3455	3.4324	2.1661	104.1895		-1.4772	-3.6797	1.6081	1.1496	1.2681	0.5168	3.1559	3.3522	3.4316	2.1630	104.2258		-1.5126	-3.7373	1.6744	0.3996	1.1084	1.1443	2.1233	1.8882	3.4470
Cluster 2	236	1086	1114		7.6841	-3.3155	7.0238	1.1473	1.1501	0.4986	2.7560	3.8224	3.1171	1.5368	76.6965		7.6347	-3.4160	6.9407	1.3493	1.2995	0.6218	4.5670	3.8301	3.0293	1.9342	94.0058		7.6353	-3.4268	6.9464	1.3426	1.2979	0.6190	4.5185	3.8308	3.0327	1.9286	93.8528		7.6841	-3.3155	7.0238	0.4680	1.1392	1.1709	2.6148	1.4145	2.8261
Cluster 3	113	649	663		4.5850	4.3274	5.8581	1.1269	0.9343	0.3624	1.5983	2.9318	2.8626	1.0817	38.0270		4.6820	4.2891	5.7403	1.2470	1.0843	0.4044	2.2903	3.2745	2.8538	1.3113	51.3283		4.6696	4.2945	5.7444	1.2449	1.0813	0.4069	2.2948	3.2870	2.8593	1.3072	51.4598		4.5850	4.3274	5.8581	0.3336	0.8660	1.1887	1.4382	1.0229	2.7582
Cluster 4	96	479	489		-8.0288	5.8060	13.1106	1.1253	0.7869	0.4559	1.6911	3.0462	2.9115	1.2514	46.4901		-7.8386	5.8505	13.0673	1.2504	0.8461	0.5428	2.4052	3.0120	3.0762	1.3436	52.1448		-7.8491	5.8422	13.0662	1.2490	0.8427	0.5403	2.3822	3.0225	3.0845	1.3447	52.5114		-8.0288	5.8060	13.1106	0.3728	0.8033	1.1442	1.4353	1.2320	3.0900
Cluster 5	151	522	533		10.9817	-6.6363	18.6449	0.9077	0.8256	0.6496	2.0391	2.5238	2.7163	2.2452	64.4725		10.7688	-6.6843	18.4848	0.9023	0.9960	0.7719	2.9058	2.6109	3.0398	2.2020	73.2056		10.7676	-6.6892	18.4854	0.9051	0.9909	0.7690	2.8889	2.6097	3.0447	2.2026	73.3096		10.9817	-6.6363	18.6449	0.5932	0.8533	0.9206	1.9520	1.8047	2.4310
Cluster 6	224	1168	1192		-4.8722	3.9542	21.2706	1.0998	0.9926	0.8605	3.9347	2.7372	2.5150	2.2308	64.3273		-4.7306	3.7662	21.2681	1.2868	1.1056	0.8807	5.2483	2.9628	2.4497	2.4634	74.8908		-4.7343	3.7577	21.2687	1.2856	1.1026	0.8784	5.2157	2.9591	2.4412	2.4627	74.5188		-4.8722	3.9542	21.2706	0.8211	0.9559	1.1607	3.8162	2.2704	2.9779
Cluster 7	353	1975	2008		-1.0911	7.3974	28.4058	1.0349	1.0300	0.9540	4.2596	3.3497	3.1820	2.1591	96.3977		-0.9905	7.3285	28.2827	1.1473	1.2293	1.0293	6.0809	3.2906	3.2453	2.5133	112.4240		-0.9853	7.3283	28.2811	1.1428	1.2241	1.0310	6.0416	3.2854	3.2451	2.5150	112.3160		-1.0911	7.3974	28.4058	0.8549	1.0369	1.1117	4.1281	2.9410	4.0515
Cluster 8	593	3022	3073		-9.0413	-5.3385	31.9725	3.5227	1.0147	1.4596	21.8549	6.7818	4.8383	3.3341	458.2470		-8.8773	-5.3746	31.7649	3.5814	1.1320	1.4897	25.2985	6.7146	4.9922	3.8516	540.8165		-8.8679	-5.3747	31.7609	3.5853	1.1276	1.4911	25.2513	6.7052	4.9923	3.8557	540.6435		-9.0413	-5.3385	31.9725	0.8705	1.0363	3.7064	14.0059	2.9572	4.9238
Cluster 9	191	997	1008		0.8521	15.5520	30.3944	0.8371	0.8141	1.0282	2.9350	2.2141	2.8801	2.6203	69.9918		0.8067	15.4420	30.1569	0.9596	0.8899	1.1380	4.0708	2.4470	2.8053	3.0955	89.0064		0.8004	15.4458	30.1598	0.9588	0.8876	1.1392	4.0610	2.4533	2.8090	3.0926	89.2718		0.8521	15.5520	30.3944	0.7841	0.8385	1.0501	2.8919	2.7828	2.4537
Cluster 10	253	1349	1371		14.6814	-0.3557	32.7112	1.1521	1.1698	0.9451	5.3349	3.2662	3.7584	2.7435	141.0683		14.7147	-0.4307	32.5134	1.2736	1.2550	0.9801	6.5620	3.4639	3.8497	3.1329	174.9918		14.7196	-0.4262	32.5162	1.2707	1.2525	0.9837	6.5575	3.4688	3.8452	3.1301	174.8800		14.6814	-0.3557	32.7112	0.8221	1.1433	1.2672	4.9891	2.0681	3.6044
Cluster 11	507	2346	2374		5.3002	5.4591	34.1927	0.9620	1.2479	0.9180	4.6161	3.3843	3.8457	2.6651	145.2896		5.1191	5.6742	34.0091	1.1296	1.4439	1.0117	6.9120	3.8536	4.3180	3.0286	211.0969		5.1205	5.6696	34.0147	1.1289	1.4433	1.0152	6.9291	3.8522	4.3135	3.0229	210.4000		5.3002	5.4591	34.1927	0.8109	0.9798	1.3068	4.3494	2.5326	4.3152
Cluster 12	273	1420	1446		5.1766	-12.3843	38.9498	0.9221	0.8174	0.8091	2.5546	2.8687	2.6503	2.5319	80.6327		5.1558	-12.3452	38.8378	1.0431	0.9621	0.8267	3.4751	3.0357	2.8385	2.9396	106.1035		5.1571	-12.3444	38.8405	1.0410	0.9617	0.8263	3.4650	3.0370	2.8394	2.9369	106.0815		5.1766	-12.3843	38.9498	0.7134	0.8391	0.9798	2.4570	2.3366	2.8511
Cluster 13	951	4200	4241		0.6448	-16.8902	45.1540	0.9837	1.0110	1.1897	4.9561	4.1080	3.8226	3.7830	248.8360		0.6462	-16.9405	44.8826	1.1156	1.2525	1.3347	7.8115	4.4534	3.8728	4.2570	307.5473		0.6471	-16.9400	44.8857	1.1156	1.2511	1.3373	7.8188	4.4524	3.8724	4.2539	307.2202		0.6448	-16.8902	45.1540	0.9507	1.0356	1.1954	4.9296	3.0522	3.8387
Cluster 14	950	4641	4694		5.0210	-14.9813	54.1554	1.0709	1.1036	1.1647	5.7657	3.8782	3.8805	2.9844	188.1296		5.0299	-14.9901	53.8565	1.1831	1.3417	1.1982	7.9676	3.8693	4.3062	3.4832	243.1067		5.0302	-14.9882	53.8578	1.1828	1.3405	1.1985	7.9593	3.8691	4.3081	3.4820	243.1101		5.0210	-14.9813	54.1554	1.0077	1.1472	1.1788	5.7085	3.4211	4.1563
Cluster 15	410	2039	2067		-12.2390	-3.6499	58.5029	1.1659	1.1596	1.0444	5.9149	3.2176	3.1355	2.7552	116.4373		-12.2550	-3.5486	58.3474	1.2910	1.2676	1.0961	7.5135	3.5975	3.4462	3.0955	160.7540		-12.2480	-3.5467	58.3479	1.2923	1.2664	1.0971	7.5215	3.5905	3.4481	3.0949	160.5007		-12.2390	-3.6499	58.5029	0.9764	1.1008	1.2766	5.7477	3.1532	3.1290
Cluster 16	361	2026	2059		7.5328	3.2326	61.6631	1.3501	1.5550	0.8890	7.8176	3.8004	4.5610	2.3164	168.1834		7.5135	3.2036	61.5608	1.5079	1.6104	0.9954	10.1250	3.8197	4.8297	2.4187	186.9063		7.5190	3.2091	61.5638	1.5026	1.6104	0.9952	10.0880	3.8143	4.8242	2.4157	186.1946		7.5328	3.2326	61.6631	0.8003	1.3020	1.6417	7.1660	2.0181	3.3005
Cluster 17	468	2438	2470		6.7164	18.2316	65.9200	1.0832	0.9977	1.0744	4.8637	3.5780	3.3807	3.1738	160.8126		6.7827	18.2731	65.7448	1.2555	1.1272	1.1509	6.8226	3.8189	3.5522	3.5704	202.8804		6.7847	18.2687	65.7524	1.2549	1.1276	1.1519	6.8276	3.8169	3.5478	3.5628	202.0907		6.7164	18.2316	65.9200	0.9346	1.0971	1.1163	4.7942	2.9159	3.0921
Cluster 18	307	2061	2086		1.2317	-9.3810	65.0686	0.9357	0.9718	0.7793	2.9680	3.1646	3.1202	1.9960	82.5557		1.2832	-9.4812	64.9855	0.9849	1.0838	0.8614	3.8513	3.4644	3.1605	2.3232	106.5488		1.2818	-9.4787	64.9855	0.9832	1.0808	0.8605	3.8303	3.4629	3.1630	2.3232	106.5911		1.2317	-9.3810	65.0686	0.7199	0.9441	1.0087	2.8717	2.2705	3.3560
Cluster 19	717	3221	3257		-17.7013	3.9766	69.2010	1.1461	1.0253	1.0523	5.1797	4.4474	3.5515	3.1447	208.0631		-17.7787	3.9632	68.9824	1.3259	1.1816	1.1922	7.8243	4.5249	3.7461	3.4066	241.8771		-17.7776	3.9668	68.9830	1.3248	1.1800	1.1922	7.8069	4.5238	3.7497	3.4060	242.0074		-17.7013	3.9766	69.2010	0.8521	1.0499	1.2821	4.8047	3.3462	3.3122
Cluster 20	306	1918	1935		12.3856	-6.3370	72.8140	1.0289	1.2552	0.7680	4.1545	3.1774	3.5045	2.5120	117.1691		12.2990	-6.2310	72.7229	1.1040	1.3481	0.8265	5.1523	3.2143	3.6418	2.8153	138.0429		12.3010	-6.2330	72.7283	1.1028	1.3451	0.8309	5.1630	3.2163	3.6398	2.8099	137.7894		12.3856	-6.3370	72.8140	0.6836	1.0366	1.2969	3.8496	2.4180	3.6621
Cluster 21	519	2795	2820		9.4608	4.8827	74.8187	1.1069	1.1231	1.0817	5.6326	3.8280	3.6503	2.9636	173.4625		9.5084	4.8697	74.8096	1.3160	1.2073	1.2566	8.3626	4.0518	3.7388	3.2033	203.2645		9.5108	4.8670	74.8109	1.3154	1.2045	1.2565	8.3391	4.0494	3.7415	3.2019	203.2072		9.4608	4.8827	74.8187	0.9542	1.0763	1.2600	5.4206	2.9781	3.3983
Cluster 22	1235	6072	6152		-12.1708	-14.7766	77.3317	1.4234	1.4104	1.2934	10.8762	4.3459	4.4553	3.9542	320.7092		-12.1782	-14.7898	77.2122	1.6234	1.6609	1.5030	16.9757	4.3879	4.6264	4.2219	359.0025		-12.1807	-14.7903	77.2132	1.6202	1.6573	1.5044	16.9218	4.3854	4.6270	4.2209	358.7554		-12.1708	-14.7766	77.3317	1.2506	1.2994	1.5607	10.6232	4.8670	3.4529
Cluster 23	962	4138	4179		-1.9328	-8.4921	76.7277	0.8770	1.0425	0.9435	3.6133	3.0647	4.1271	2.9084	154.0906		-1.9183	-8.4907	76.5350	1.0135	1.2994	1.0182	5.6171	3.1620	4.2537	3.3613	189.3777		-1.9178	-8.4914	76.5370	1.0128	1.2984	1.0202	5.6197	3.1625	4.2529	3.3593	189.2635		-1.9328	-8.4921	76.7277	0.8156	0.9290	1.1036	3.5025	3.0167	2.9605
Cluster 24	388	2111	2142		-8.6559	15.2058	79.3813	0.9948	0.9258	1.0860	4.1893	2.9126	2.7291	2.9676	98.8066		-8.6727	15.2197	79.1996	1.0834	0.9933	1.1550	5.2065	2.9293	2.9638	3.3330	121.2090		-8.6786	15.2137	79.2040	1.0819	0.9931	1.1563	5.2035	2.9352	2.9577	3.3287	121.0483		-8.6559	15.2058	79.3813	0.8059	0.9771	1.1924	3.9329	2.4233	2.7983
Cluster 25	93	518	528		6.1004	20.7128	79.6513	1.1107	0.7295	1.0532	3.5741	2.4984	3.0425	2.8076	89.3945		5.9646	20.6515	79.4306	1.1413	0.7367	1.1354	3.9986	2.9060	3.1538	2.9035	111.4654		5.9574	20.6566	79.4315	1.1395	0.7321	1.1374	3.9745	2.9132	3.1589	2.9044	111.9551		6.1004	20.7128	79.6513	0.6232	1.0505	1.1760	3.2250	3.2074	2.8958
Cluster 26	422	1848	1869		-21.2240	7.3742	83.5429	0.7836	0.9162	1.1312	3.4021	2.8806	3.0653	3.6876	136.3894		-21.0678	7.4222	83.3968	0.9039	1.0330	1.2359	4.8339	2.9048	3.2476	3.8337	151.4866		-21.0705	7.4193	83.3989	0.9051	1.0310	1.2398	4.8461	2.9075	3.2447	3.8316	151.4083		-21.2240	7.3742	83.5429	0.7040	0.9759	1.1336	3.2625	3.2226	3.2340
Cluster 27	744	4205	4250		-2.6562	2.4276	85.4648	1.0779	1.2090	1.3247	7.2317	3.5131	4.3975	3.9249	253.9895		-2.7023	2.4567	85.2921	1.1775	1.3472	1.3828	9.1888	3.6662	4.6659	4.3216	309.6627		-2.6997	2.4575	85.2906	1.1783	1.3445	1.3808	9.1627	3.6688	4.6666	4.3231	310.0365		-2.6562	2.4276	85.4648	0.9548	1.1107	1.4945	6.6382	3.0155	4.2321
Cluster 28	425	2722	2745		13.5769	-5.2659	87.6811	1.0303	1.2021	1.0513	5.4541	3.1888	3.5178	2.9857	140.2954		13.4855	-5.3149	87.5251	1.1526	1.3662	1.1461	7.5593	3.3604	3.6617	3.3869	174.5655		13.4856	-5.3139	87.5289	1.1514	1.3657	1.1473	7.5568	3.3602	3.6627	3.3831	174.4119		13.5769	-5.2659	87.6811	0.8589	1.1275	1.2660	5.1358	2.3642	3.8223
Cluster 29	459	2472	2509		0.5651	-16.8316	97.6380	0.9774	1.0667	0.8177	3.5713	3.2046	3.6430	3.0127	147.3234		0.5166	-16.8392	97.4776	1.1265	1.2801	0.9139	5.5206	3.4169	3.8308	3.1731	173.9791		0.5107	-16.8381	97.4764	1.1248	1.2778	0.9117	5.4892	3.4228	3.8320	3.1743	174.3969		0.5651	-16.8316	97.6380	0.7148	0.9610	1.1522	3.3151	2.6102	3.3903
Cluster 30	328	2037	2052		-5.0759	14.9862	97.8783	0.8965	1.0222	0.8753	3.3598	3.1704	3.6485	2.3629	114.4887		-5.0881	14.9058	97.7309	1.0615	1.1398	1.0097	5.1175	3.2265	3.8937	2.5012	131.6216		-5.0902	14.9068	97.7337	1.0610	1.1401	1.0124	5.1296	3.2244	3.8927	2.5040	131.6494		-5.0759	14.9862	97.8783	0.7758	0.9434	1.0596	3.2486	3.0666	3.2635
Cluster 31	60	457	466		17.6195	-14.4178	98.3201	0.7108	0.8105	0.8059	1.9445	2.5618	2.5328	1.8039	49.0281		17.5995	-14.3561	98.1566	0.6813	0.6791	0.8428	1.6334	2.6693	2.4711	1.8515	51.1553		17.5997	-14.3614	98.1651	0.6781	0.6772	0.8470	1.6295	2.6695	2.4765	1.8429	51.0338		17.6195	-14.4178	98.3201	0.5618	0.8078	0.9183	1.7457	1.7712	1.7515
Cluster 32	504	2651	2681		20.4459	-2.2012	98.2532	1.0921	1.6027	0.9443	6.9230	3.8556	4.3707	3.4364	242.5633		20.3518	-2.4215	98.1488	1.2389	1.7431	0.9974	9.0226	4.0077	4.5910	3.6201	279.0026		20.3556	-2.4128	98.1501	1.2365	1.7451	0.9976	9.0166	4.0114	4.5823	3.6188	278.6371		20.4459	-2.2012	98.2532	0.8508	1.1358	1.6245	6.5760	2.5433	3.5303
Cluster 33	237	1026	1043		-13.9413	-5.8826	101.4988	1.2686	1.5555	0.9734	8.0461	3.1430	4.1962	2.7650	152.7521		-14.0429	-5.7063	101.4947	1.2850	1.7601	1.0132	9.5983	3.3892	4.4628	2.9950	189.7510		-14.0523	-5.7043	101.5004	1.2848	1.7538	1.0144	9.5748	3.3987	4.4647	2.9893	190.0027		-13.9413	-5.8826	101.4988	0.8209	1.3183	1.6014	7.2598	2.1279	3.5234
Cluster 34	971	4328	4394		15.9355	6.6204	103.1557	1.2615	1.3775	1.2777	9.3001	3.8766	4.1066	4.1347	275.7248		15.8807	6.5971	102.8855	1.5101	1.6809	1.3672	14.5377	4.1345	4.2007	4.1382	301.0591		15.8809	6.6015	102.8914	1.5109	1.6819	1.3684	14.5661	4.1343	4.2052	4.1324	300.9414		15.9355	6.6204	103.1557	0.9807	1.2600	1.6037	8.3012	3.6279	3.8811
Cluster 35	168	745	761		-19.8836	13.6111	106.9327	0.7174	0.9092	1.2523	3.4213	2.3129	2.6516	3.6168	92.9097		-19.7363	13.6459	106.5438	0.7972	0.9950	1.4998	4.9837	2.3296	2.7959	3.3252	90.7204		-19.7427	13.6418	106.5493	0.7977	0.9930	1.5059	4.9967	2.3360	2.7918	3.3306	90.9845		-19.8836	13.6111	106.9327	0.4462	0.8713	1.3969	2.2746	1.3515	2.7947
Cluster 36	325	2018	2026		-6.2201	11.5545	108.1810	0.9535	1.1581	0.8142	3.7661	3.1006	4.3595	2.0911	118.4001		-6.1867	11.8049	108.1021	1.0103	1.2809	0.8823	4.7827	3.2681	4.7788	2.4487	160.1921		-6.1868	11.8020	108.1009	1.0092	1.2806	0.8833	4.7819	3.2682	4.7758	2.4500	160.1817		-6.2201	11.5545	108.1810	0.7894	0.9604	1.1695	3.7139	2.2802	3.0122
Cluster 37	72	276	281		-22.6544	-9.6295	110.8839	0.5893	0.8705	0.8869	1.9058	1.6991	2.1121	1.9174	28.8229		-22.6098	-9.5472	110.7946	0.6436	1.0193	0.9357	2.5713	1.7069	2.3486	2.1894	36.7659		-22.6063	-9.5572	110.8119	0.6404	1.0159	0.9413	2.5651	1.7034	2.3386	2.1721	36.2445		-22.6544	-9.6295	110.8839	0.3874	0.8825	0.9812	1.4053	1.4182	1.8873
Cluster 38	886	5582	5632		5.6991	-20.5252	114.0744	1.2965	1.3555	1.1389	8.3835	4.3751	4.8068	3.8630	340.2983		5.7909	-20.5507	113.8400	1.3986	1.4828	1.1788	10.2397	4.5237	4.8323	4.1015	375.5625		5.7897	-20.5486	113.8402	1.3974	1.4811	1.1789	10.2207	4.5226	4.8302	4.1013	375.2911		5.6991	-20.5252	114.0744	1.0979	1.3232	1.3635	8.2971	4.3040	4.8546
Cluster 39	285	1442	1451		22.4387	-2.6716	113.7809	0.7330	1.2450	0.9612	3.6741	3.2958	4.1784	2.5288	145.8743		22.4361	-2.7464	113.7189	0.7961	1.4397	1.0232	4.9122	3.2932	4.4483	2.8239	173.2768		22.4364	-2.7419	113.7203	0.7977	1.4393	1.0225	4.9178	3.2935	4.4528	2.8225	173.3796		22.4387	-2.6716	113.7809	0.6755	0.9912	1.2540	3.5168	2.9951	2.7382
Cluster 40	1393	7298	7354		-1.7332	1.8440	114.3539	1.0736	1.1570	1.7519	9.1155	3.8855	3.8746	4.4320	279.4953		-1.7101	1.9175	114.1520	1.2772	1.3877	1.7827	13.2350	4.0513	3.9480	5.0152	336.0109		-1.7100	1.9165	114.1542	1.2759	1.3854	1.7856	13.2209	4.0514	3.9490	5.0131	335.9509		-1.7332	1.8440	114.3539	1.0420	1.1486	1.7764	8.9055	3.5501	4.1085
Cluster 41	454	2881	2907		-3.3367	12.9633	115.8726	1.0666	1.2588	1.1034	6.2052	3.0623	3.3576	3.2415	139.6111		-3.3006	13.0287	115.5458	1.1368	1.2683	1.1775	7.1108	3.1923	3.5455	3.8052	180.4001		-3.3005	13.0276	115.5508	1.1341	1.2673	1.1814	7.1128	3.1922	3.5444	3.8002	180.1041		-3.3367	12.9633	115.8726	0.9860	1.1637	1.2701	6.1044	3.2581	4.0023
Cluster 42	1241	5672	5736		0.1306	21.2367	121.1320	1.0682	1.1939	1.4693	7.8489	3.0912	4.1490	4.3439	233.3656		0.2300	21.2522	120.8602	1.2235	1.4572	1.6136	12.0503	3.2544	4.4869	4.9071	300.1458		0.2314	21.2532	120.8624	1.2213	1.4571	1.6115	12.0122	3.2558	4.4879	4.9048	300.2062		0.1306	21.2367	121.1320	0.9909	1.2387	1.4863	7.6413	2.9636	4.2340
Cluster 43	394	2471	2501		-16.6367	-15.7859	121.9516	1.1212	1.2077	0.8751	4.9631	2.9793	3.5412	3.0492	134.7512		-16.6777	-15.8463	121.9652	1.1736	1.3121	0.9786	6.3125	3.1430	3.6141	3.4110	162.2968		-16.6805	-15.8465	121.9673	1.1757	1.3085	0.9767	6.2938	3.1458	3.6143	3.4088	162.3482		-16.6367	-15.7859	121.9516	0.7153	1.0480	1.3679	4.2954	2.3774	3.8022
Cluster 44	772	4444	4489		-4.3110	-19.6284	127.9394	1.6744	1.4810	1.2154	12.6241	5.2224	4.4214	3.2868	317.9049		-4.1186	-19.6936	127.5991	1.7500	1.6010	1.2819	15.0447	5.2092	4.5942	3.9218	393.1471		-4.1183	-19.6926	127.6047	1.7470	1.5997	1.2821	15.0094	5.2090	4.5932	3.9162	392.4877		-4.3110	-19.6284	127.9394	1.1574	1.5208	1.6798	12.3847	2.7197	4.4732
Cluster 45	951	4364	4422		-22.9080	-2.5886	128.6710	1.2534	1.6105	1.1264	9.5241	4.7945	4.8657	3.3531	327.6565		-22.8217	-2.2011	128.5917	1.4744	1.8649	1.1973	13.7904	4.7724	4.9385	3.5409	349.5717		-22.8234	-2.1988	128.5964	1.4728	1.8601	1.1998	13.7679	4.7741	4.9409	3.5363	349.4075		-22.9080	-2.5886	128.6710	1.0685	1.3012	1.6120	9.3884	2.8992	5.0323
Cluster 46	905	4357	4417		-7.9832	20.8454	129.1991	1.4475	1.7113	0.9917	10.2902	4.6722	5.6585	3.0259	335.0980		-8.0961	20.8700	129.0111	1.5792	1.8955	1.0784	13.5223	4.7851	5.8321	3.4144	399.1379		-8.0964	20.8668	129.0146	1.5787	1.8922	1.0806	13.5204	4.7854	5.8289	3.4109	398.5363		-7.9832	20.8454	129.1991	0.9344	1.4175	1.7677	9.8075	3.1716	4.6627
Cluster 47	219	1295	1309		9.4821	-4.8173	129.0153	1.1574	1.3035	0.6724	4.2491	3.3357	3.3960	2.5816	122.5018		9.2488	-4.8399	128.8329	1.2262	1.3607	0.7529	5.2614	3.6812	3.4978	2.8797	155.3130		9.2481	-4.8376	128.8360	1.2248	1.3568	0.7532	5.2428	3.6818	3.4955	2.8766	155.0734		9.4821	-4.8173	129.0153	0.5694	1.1695	1.3412	3.7409	2.2047	3.2213
Cluster 48	136	935	951		-16.6049	8.6715	131.3937	1.0203	0.8100	0.7313	2.5315	2.9660	2.7275	2.2290	75.5317		-16.5390	8.7230	131.2065	0.9987	0.8431	0.8114	2.8617	3.0319	2.9136	2.4163	89.4103		-16.5428	8.7270	131.2083	0.9930	0.8407	0.8111	2.8364	3.0357	2.9177	2.4144	89.5797		-16.6049	8.6715	131.3937	0.5574	0.8332	1.1076	2.1548	1.2626	2.5669
Cluster 49	966	5192	5261		9.0801	-20.2048	133.3065	1.1824	1.0279	1.3568	6.9072	3.5433	3.9569	3.8175	224.1960		9.3131	-20.2517	132.9591	1.3371	1.2043	1.4295	9.6425	3.8219	4.1613	4.2340	282.0634		9.3100	-20.2512	132.9636	1.3376	1.2022	1.4307	9.6369	3.8188	4.1607	4.2295	281.4955		9.0801	-20.2048	133.3065	0.9959	1.1590	1.4001	6.7694	3.4077	3.7164
Cluster 50	416	2537	2568		-3.2385	11.6957	134.2182	1.1047	1.2189	0.8851	4.9920	3.2930	4.2075	2.4570	142.5959		-3.2379	11.5623	134.0033	1.2587	1.3117	0.9022	6.2392	3.4494	4.5589	2.6994	177.8114		-3.2363	11.5578	134.0034	1.2576	1.3093	0.9028	6.2271	3.4478	4.5635	2.6992	177.8953		-3.2385	11.6957	134.2182	0.8336	1.0969	1.2615	4.8314	2.5779	3.1774
Cluster 51	305	1477	1496		19.1882	12.4918	135.3773	1.2043	1.5990	0.8420	6.7915	3.6212	4.4892	2.4039	163.6875		19.3505	12.6373	135.3637	1.3283	1.8456	0.8824	9.0604	4.1584	4.6343	2.4171	195.1193		19.3468	12.6353	135.3676	1.3260	1.8450	0.8807	9.0250	4.1547	4.6363	2.4132	194.7190		19.1882	12.4918	135.3773	0.7811	1.1003	1.7016	6.1255	1.8301	2.9499
Cluster 52	346	2310	2340		2.6125	-9.7532	135.4028	1.0962	1.2334	0.8980	5.0854	3.6564	3.8616	2.5468	150.6264		2.5833	-9.8006	135.2358	1.2461	1.3680	0.9810	7.0045	3.9218	4.0212	2.9111	192.3031		2.5812	-9.7994	135.2391	1.2430	1.3646	0.9821	6.9782	3.9196	4.0224	2.9079	192.0407		2.6125	-9.7532	135.4028	0.8733	1.0206	1.3133	4.9033	2.7826	3.2125
Cluster 53	498	2822	2863		17.5231	-10.8705	137.6704	1.0483	1.1510	1.0682	5.3990	3.8577	3.7282	3.0627	184.5110		17.6549	-10.8524	137.5617	1.2273	1.2911	1.1539	7.6590	4.1455	3.9470	3.2731	224.3328		17.6515	-10.8513	137.5667	1.2262	1.2872	1.1578	7.6542	4.1421	3.9459	3.2682	223.7533		17.5231	-10.8705	137.6704	0.9445	1.0693	1.2367	5.2317	2.4837	3.0266
Cluster 54	128	585	593		-21.7865	13.9926	140.6076	0.7148	0.9114	0.9912	2.7047	1.8329	2.4262	2.3853	44.4338		-21.8478	13.8113	140.4866	0.8120	1.0296	1.0663	3.7341	1.9042	2.4523	2.4110	47.1613		-21.8527	13.8066	140.4969	0.8124	1.0275	1.0714	3.7461	1.8994	2.4477	2.4006	46.7492		-21.7865	13.9926	140.6076	0.4216	0.8582	1.1873	1.7995	1.2234	2.2417
Cluster 55	142	662	672		-15.0938	-6.7346	141.9749	1.1802	1.3122	0.7018	4.5524	2.7585	3.2953	2.3012	87.6204		-15.0775	-6.8578	141.9593	1.3042	1.3583	0.7644	5.6722	2.8703	3.6307	2.6561	115.9449		-15.0799	-6.8590	141.9563	1.3061	1.3553	0.7620	5.6502	2.8679	3.6319	2.6591	116.0187		-15.0938	-6.7346	141.9749	0.4616	1.2598	1.3443	3.2747	1.3218	3.3312
Cluster 56	316	2086	2114		12.4232	17.1986	145.1326	1.9609	1.6068	0.8349	11.0191	5.4128	4.1656	2.4403	230.4742		12.2812	17.2438	145.0376	2.0413	1.5863	0.8703	11.8037	5.8212	4.3785	2.4874	265.5578		12.2911	17.2440	145.0382	2.0392	1.5846	0.8700	11.7750	5.8113	4.3782	2.4880	265.1591		12.4232	17.1986	145.1326	0.7875	1.3350	2.1729	9.5687	2.3796	3.6180
Cluster 57	316	2101	2116		-9.7825	-11.7004	146.2278	1.4282	1.5446	1.0273	9.4923	4.2747	4.3929	2.4640	193.8095		-9.7926	-11.6632	146.1204	1.4577	1.6311	1.0285	10.2435	4.4690	4.4301	2.6512	219.8639		-9.7968	-11.6645	146.1246	1.4552	1.6283	1.0297	10.2199	4.4733	4.4288	2.6469	219.6565		-9.7825	-11.7004	146.2278	0.8865	1.4493	1.6107	8.6686	2.5347	4.1991
Cluster 58	433	2707	2741		-14.6081	15.6002	148.6891	1.3421	1.4076	0.9332	7.3843	3.5242	4.2278	2.6331	164.3386		-14.4631	15.3112	148.4007	1.4517	1.4686	1.0293	9.1919	3.7568	4.0393	3.2064	203.8080		-14.4638	15.3160	148.4035	1.4512	1.4683	1.0291	9.1850	3.7560	4.0441	3.2036	203.8315		-14.6081	15.6002	148.6891	0.7546	1.2113	1.6176	6.1931	1.9569	3.5918
Cluster 59	315	1912	1938		2.9545	19.4122	148.2139	1.2145	1.2689	0.9246	5.9686	3.1605	3.2653	2.2829	98.6871		2.9349	19.4251	148.0260	1.2685	1.3134	1.0016	6.9896	3.3917	3.4819	2.8397	140.4707		2.9383	19.4238	148.0310	1.2694	1.3145	1.0009	6.9962	3.3882	3.4832	2.8346	140.1309		2.9545	19.4122	148.2139	0.8456	1.1654	1.3663	5.6402	2.7764	3.4176
Cluster 60	1247	8056	8140		-10.6057	4.1387	154.4900	1.5756	1.4277	1.4666	13.8184	5.5448	4.6352	4.7647	512.9502		-10.2504	4.1966	154.0996	1.8151	1.5354	1.4727	17.1909	5.3781	4.8866	5.1647	568.5536		-10.2524	4.2004	154.1032	1.8123	1.5345	1.4752	17.1855	5.3801	4.8904	5.1611	568.8060		-10.6057	4.1387	154.4900	1.2967	1.4275	1.7182	13.3229	3.6871	4.5466
Cluster 61	1005	4799	4854		4.3054	3.5084	152.8186	1.3629	1.2932	1.1189	8.2604	4.3929	4.1607	3.5808	274.1534		4.3236	3.6861	152.6094	1.5969	1.4861	1.1997	11.9252	4.7566	4.2934	3.7900	324.2130		4.3256	3.6832	152.6145	1.5962	1.4831	1.2000	11.9002	4.7546	4.2964	3.7849	323.8629		4.3054	3.5084	152.8186	0.9917	1.3071	1.4456	7.8493	3.7190	4.2515
Cluster 62	645	4207	4247		-5.8437	-12.1878	154.9074	1.3429	1.4035	1.0000	7.8945	4.2168	4.2520	3.0915	232.1805		-6.0269	-12.2714	154.7954	1.4117	1.5133	1.0881	9.7375	4.2244	4.2157	3.2726	244.1278		-6.0258	-12.2689	154.7993	1.4100	1.5149	1.0901	9.7533	4.2255	4.2181	3.2687	244.0426		-5.8437	-12.1878	154.9074	0.8861	1.3929	1.4309	7.3981	2.6035	4.5204
Cluster 63	423	1456	1476		16.6422	-19.6413	158.1076	0.8773	0.8243	0.9275	2.8095	2.9137	2.8570	3.0249	105.4798		16.6130	-19.4015	157.8648	1.0122	0.9152	1.1627	4.5121	3.1456	3.0968	3.4851	142.2051		16.6155	-19.4051	157.8647	1.0097	0.9125	1.1623	4.4859	3.1481	3.0932	3.4852	142.1622		16.6422	-19.6413	158.1076	0.6880	0.9111	1.0030	2.6334	3.0205	2.8608
Cluster 64	934	5219	5281		-10.4003	18.0136	161.3619	1.6014	1.5416	1.0815	11.1832	5.4601	4.7467	3.2928	357.4751		-10.3060	17.8542	161.1446	1.8131	1.7022	1.1418	14.7607	5.3658	4.7824	3.6578	393.1727		-10.3103	17.8523	161.1450	1.8099	1.7006	1.1412	14.7121	5.3701	4.7805	3.6574	393.2922		-10.4003	18.0136	161.3619	1.0738	1.4446	1.6943	11.0088	3.5853	5.2493
Cluster 65	222	1568	1582		18.1508	7.4780	162.0944	1.1425	1.3472	0.7162	4.6178	3.5514	3.5150	1.7848	93.3252		18.1370	7.4115	162.0342	1.2435	1.4086	0.7864	5.7704	3.7025	3.8161	2.0649	122.2069		18.1350	7.4145	162.0355	1.2437	1.4070	0.7871	5.7693	3.7045	3.8191	2.0636	122.2927		18.1508	7.4780	162.0944	0.5822	1.1633	1.3933	3.9524	1.6904	3.2212
Cluster 66	433	3180	3228		11.0960	-15.3532	165.3371	1.1243	1.2532	0.8483	5.0067	3.1489	3.9296	2.6361	136.6317		11.1353	-15.2161	165.2239	1.1942	1.2775	0.9115	5.8244	3.2196	4.0303	2.6657	144.8895		11.1290	-15.2119	165.2285	1.1913	1.2787	0.9147	5.8363	3.2259	4.0262	2.6703	145.2724		11.0960	-15.3532	165.3371	0.8321	1.1182	1.2694	4.9477	3.0452	3.6533
Cluster 67	1528	6417	6509		23.8059	-2.0996	170.0660	1.0801	1.5327	1.2047	8.3536	3.4910	5.1882	3.9638	300.7318		23.9326	-2.6174	169.8885	1.2530	1.8525	1.3608	13.2309	3.7174	4.9390	4.3068	331.2220		23.9324	-2.6150	169.8933	1.2529	1.8497	1.3619	13.2210	3.7173	4.9414	4.3020	331.0069		23.8059	-2.0996	170.0660	1.0490	1.1987	1.5588	8.2099	3.8702	3.6840
Cluster 68	469	3004	3033		3.2757	7.5106	168.5590	1.2445	1.2360	0.8631	5.5608	3.5167	3.5146	3.9203	202.9658		3.2943	7.5275	168.3243	1.3167	1.3303	0.9247	6.7844	3.5479	3.5316	4.2623	223.7022		3.2931	7.5250	168.3259	1.3145	1.3293	0.9250	6.7705	3.5467	3.5291	4.2606	223.3830		3.2757	7.5106	168.5590	0.8601	1.2002	1.2810	5.5393	3.9217	3.3001
Cluster 69	806	3437	3484		-26.0902	5.2602	169.5097	1.3371	1.1430	1.0657	6.8229	4.4104	4.1055	3.4922	264.8669		-25.9804	5.2907	169.3574	1.4929	1.3404	1.1852	9.9341	4.4322	4.4537	3.3936	280.6011		-25.9800	5.2883	169.3578	1.4902	1.3373	1.1827	9.8729	4.4318	4.4561	3.3932	280.6934		-26.0902	5.2602	169.5097	0.9355	1.1121	1.4554	6.3427	3.2702	4.2110
Cluster 70	540	3354	3389		4.1205	-23.8492	171.6424	1.3328	1.0613	1.0543	6.2466	4.0053	3.4097	3.2682	186.9591		4.2228	-24.0720	171.5099	1.4386	1.1936	1.0942	7.8700	4.1645	3.7711	3.4731	228.4693		4.2208	-24.0720	171.5122	1.4385	1.1917	1.0936	7.8525	4.1665	3.7711	3.4708	228.4338		4.1205	-23.8492	171.6424	0.9016	1.1294	1.3877	5.9191	2.9312	3.7445
Cluster 71	824	5071	5128		-2.8076	-6.8968	171.7000	1.9838	1.5027	2.0391	25.4623	5.6647	4.3622	5.0990	527.7915		-2.8879	-7.0045	171.7345	2.0266	1.5606	2.0646	27.3509	5.5845	4.4764	5.1620	540.5348		-2.8852	-7.0029	171.7371	2.0249	1.5606	2.0650	27.3326	5.5871	4.4781	5.1595	540.7267		-2.8076	-6.8968	171.7000	0.9210	1.3006	2.7950	14.0229	3.9512	4.0489
Cluster 72	294	1863	1883		-18.4003	15.4107	170.4732	1.3308	1.2211	0.9247	6.2943	4.2764	3.2253	2.5585	147.8124		-18.5156	15.4775	170.3222	1.3761	1.2822	1.0335	7.6386	4.5927	3.5851	2.8030	193.3174		-18.5171	15.4775	170.3242	1.3733	1.2826	1.0333	7.6236	4.5941	3.5851	2.8010	193.2422		-18.4003	15.4107	170.4732	0.7664	1.2497	1.4028	5.6281	1.9099	3.5857
Cluster 73	929	6306	6387		-12.0613	8.3179	175.6165	1.7666	1.4848	1.2227	13.4351	5.8266	3.9264	3.4387	329.5284		-12.0724	8.2772	175.3989	2.0188	1.5630	1.2901	17.0504	6.0444	4.1583	3.8627	406.6800		-12.0787	8.2802	175.3980	2.0170	1.5607	1.2887	16.9932	6.0507	4.1614	3.8636	407.4930		-12.0613	8.3179	175.6165	1.1899	1.4352	1.8290	13.0832	2.9482	3.9877
Cluster 74	922	5489	5563		1.7592	24.2638	177.0416	1.4657	1.4419	1.2021	10.6418	7.3796	5.0168	3.4425	533.8536		1.8693	24.4135	176.8174	1.7184	1.6205	1.2952	15.1084	7.5313	5.3783	3.5249	598.0747		1.8702	24.4081	176.8232	1.7131	1.6173	1.2976	15.0587	7.5304	5.3729	3.5308	598.3907		1.7592	24.2638	177.0416	0.9384	1.3904	1.6908	9.2402	3.3653	4.5623
Cluster 75	113	667	677		6.0687	-25.7182	176.8810	0.9831	0.8183	0.5599	1.8868	2.5183	2.5420	1.6384	43.9335		6.1015	-25.8194	176.9359	1.0385	0.9315	0.6249	2.5322	2.6721	2.7387	1.6962	51.9956		6.0973	-25.8088	176.9334	1.0376	0.9319	0.6241	2.5279	2.6763	2.7281	1.6937	51.7972		6.0687	-25.7182	176.8810	0.4654	0.8657	0.9918	1.6736	1.9268	2.9414
Cluster 76	178	815	823		-7.1785	-26.7067	180.5638	1.4082	0.6301	0.8898	3.3070	3.4089	1.8241	2.8380	73.9183		-7.1940	-26.6224	180.4940	1.5922	0.6409	1.0001	4.2748	3.7198	1.7501	3.0057	81.9612		-7.1951	-26.6236	180.4954	1.5885	0.6386	1.0015	4.2556	3.7187	1.7513	3.0071	82.0327		-7.1785	-26.7067	180.5638	0.4885	0.8961	1.4594	2.6763	1.5570	3.0028
Cluster 77	998	3959	4027		24.1116	9.7854	181.9107	0.9434	1.3506	1.3385	7.1439	3.6192	4.1716	3.7944	239.9669		23.7927	10.1898	181.5451	1.0857	1.6291	1.4622	10.8324	3.5978	4.6186	4.3242	300.9838		23.7930	10.1843	181.5579	1.0846	1.6278	1.4699	10.8710	3.5981	4.6131	4.5729	317.9456		24.1116	9.7854	181.9107	0.7991	1.3241	1.4539	6.4439	2.8533	3.8531
Cluster 78	318	2365	2393		-5.0968	-14.4617	183.2819	1.4999	1.3545	0.7914	6.7351	4.0706	4.3391	2.2376	165.5476		-5.0365	-14.5644	183.1915	1.5603	1.4806	0.8239	7.9733	4.1309	4.2363	2.4405	178.8970		-5.0401	-14.5640	183.1940	1.5599	1.4794	0.8229	7.9545	4.1273	4.2368	2.4380	178.5811		-5.0968	-14.4617	183.2819	0.7240	1.3281	1.5564	6.2694	2.3070	4.5936
Cluster 79	51	438	444		1.3206	-4.2443	182.6138	1.0231	1.3202	0.4180	2.3647	2.7957	2.6255	1.0652	32.7488		1.3071	-4.1428	182.6106	0.8963	1.3004	0.4129	2.0159	2.7867	2.8283	1.1847	39.1109		1.3116	-4.1396	182.6138	0.8938	1.2971	0.4158	2.0194	2.7912	2.8314	1.3088	43.3258		1.3206	-4.2443	182.6138	0.3746	1.0200	1.3355	2.1376	0.9697	2.7823
Cluster 80	534	2938	2967		-6.2879	2.1281	190.3670	1.3546	1.3343	0.8849	6.6996	3.8261	4.4070	3.0836	217.7920		-6.2937	2.0883	190.1618	1.4648	1.4198	1.0095	8.7946	4.1312	4.4468	3.4380	264.5574		-6.2915	2.0881	190.1653	1.4632	1.4174	1.0113	8.7860	4.1290	4.4469	3.4345	264.1563		-6.2879	2.1281	190.3670	0.8569	1.2097	1.4835	6.4412	2.5254	3.4182
Cluster 81	309	1681	1707		-17.6351	-3.0146	191.2924	1.1448	1.2751	0.7561	4.6229	3.4404	3.9452	2.5761	146.4640		-17.6271	-2.9394	191.2321	1.2343	1.3211	0.8251	5.6356	3.7552	4.0899	2.9249	188.1676		-17.6236	-2.9329	191.2333	1.2281	1.3184	0.8241	5.5890	3.7588	4.0964	2.9237	188.5694		-17.6351	-3.0146	191.2924	0.6658	1.1412	1.3276	4.2253	1.9079	3.8958
Cluster 82	503	2512	2552		18.6557	13.0937	192.5177	1.2555	1.2790	0.8847	5.9509	3.3188	4.8988	2.6453	180.1496		18.5596	13.1820	192.4920	1.4274	1.4579	0.9949	8.6728	3.4041	5.0340	2.6710	191.7260		18.5598	13.1841	192.4962	1.4272	1.4543	0.9957	8.6563	3.4043	5.0318	2.6668	191.3504		18.6557	13.0937	192.5177	0.8125	1.1001	1.4576	5.4572	2.6270	3.2812
Cluster 83	898	5460	5516		8.5612	18.7846	195.1367	1.6965	1.7372	1.0308	12.7249	4.6353	5.0456	2.6499	259.6053		8.5337	18.7765	194.9854	1.8373	1.9199	1.1330	16.7403	4.7701	5.1836	3.0583	316.7538		8.5334	18.7743	194.9879	1.8367	1.9173	1.1339	16.7258	4.7704	5.1814	3.0557	316.3793		8.5612	18.7846	195.1367	1.0178	1.5449	1.8804	12.3852	2.6362	4.7620
Cluster 84	1395	6948	7018		1.4663	-3.3852	199.2326	1.1481	1.1765	1.1883	6.7231	4.0166	4.2799	3.0550	219.9875		1.4418	-3.3761	198.9652	1.2931	1.3758	1.3611	10.1426	4.2616	4.4390	3.5114	278.2451		1.4421	-3.3788	198.9684	1.2924	1.3750	1.3614	10.1341	4.2619	4.4416	3.5082	278.1760		1.4663	-3.3852	199.2326	0.9753	1.1062	1.3926	6.2934	3.6540	3.8478
Cluster 85	722	4612	4655		-19.3233	9.2728	199.1576	1.5643	1.4614	1.0299	9.8626	4.6748	4.4848	2.8715	252.1766		-19.3180	9.4206	198.9932	1.6562	1.5031	1.1028	11.5000	4.7268	4.8161	3.3699	321.3354		-19.3192	9.4227	198.9946	1.6548	1.5014	1.1020	11.4689	4.7280	4.8182	3.3685	321.4223		-19.3233	9.2728	199.1576	0.9318	1.3619	1.7090	9.0840	2.6078	4.2236
Cluster 86	480	2700	2732		9.5277	-26.4255	200.9945	1.4117	0.9416	1.0759	5.9905	3.9514	3.5624	2.9056	171.3204		9.3585	-26.2525	200.6217	1.5275	1.0256	1.0984	7.2076	3.9071	3.3894	3.3349	184.9872		9.3619	-26.2564	200.6272	1.5249	1.0248	1.1028	7.2195	3.9038	3.3932	3.3293	184.7341		9.5277	-26.4255	200.9945	0.8001	1.0771	1.4956	5.3985	2.9227	2.8545
Cluster 87	275	1722	1741		22.4069	-17.1890	205.4753	1.0047	1.0577	1.2547	5.5854	3.1026	3.1465	2.6575	108.6693		22.2989	-17.1199	205.1957	1.0497	1.1741	1.1882	6.1340	3.0080	3.4072	2.9571	126.9463		22.3017	-17.1166	205.2000	1.0501	1.1717	1.1919	6.1431	3.0108	3.4105	3.0832	132.6166		22.4069	-17.1890	205.4753	0.5831	1.2472	1.3442	4.0948	2.3197	2.8220
Cluster 88	1212	7743	7813		-6.6798	-20.1750	208.6395	1.5024	1.3881	1.1626	10.1561	4.9525	4.4864	3.1647	294.5375		-6.8046	-20.1714	208.4518	1.6298	1.5698	1.2692	13.6017	5.0964	4.5906	3.5552	348.3962		-6.8039	-20.1710	208.4499	1.6275	1.5706	1.2689	13.5860	5.0970	4.5902	3.5570	348.5959		-6.6798	-20.1750	208.6395	1.1558	1.3932	1.5029	10.1373	3.6661	4.5670
Cluster 89	191	1360	1373		17.7558	-8.2354	207.2443	1.1804	1.2916	0.7068	4.5137	2.9887	3.1295	2.7024	105.8751		17.7177	-8.2141	207.1667	1.2336	1.3125	0.6794	4.6079	3.0180	3.1765	2.7800	111.6352		17.7250	-8.2178	207.1687	1.2312	1.3142	0.6795	4.6057	3.0106	3.1802	2.7780	111.4125		17.7558	-8.2354	207.2443	0.6278	1.1611	1.3487	4.1181	1.8671	3.1481
Cluster 90	166	1021	1030		-11.4196	-4.0017	209.5817	1.1449	1.1616	0.6294	3.5060	2.9462	3.0097	1.5222	56.5391		-11.4089	-4.0221	209.5222	1.1494	1.2044	0.6804	3.9455	3.0925	3.2756	1.7665	74.9562		-11.4127	-4.0158	209.5249	1.1462	1.2056	0.6807	3.9400	3.0963	3.2693	1.7638	74.7912		-11.4196	-4.0017	209.5817	0.5126	1.1372	1.2247	2.9909	1.2373	2.9005
Cluster 91	226	967	983		-24.5663	16.7748	211.3781	0.8468	1.0318	1.0847	3.9695	2.4730	2.7514	2.3820	67.8892		-24.5137	16.6344	211.1705	1.0039	1.2989	1.1841	6.4679	2.5466	3.1033	2.6955	89.2293		-24.5180	16.6331	211.1753	1.0019	1.2946	1.1808	6.4153	2.5509	3.1046	2.6907	89.2612		-24.5663	16.7748	211.3781	0.5212	1.0553	1.2541	2.8893	2.8371	3.0099
Cluster 92	463	3763	3803		3.6639	5.1237	211.7775	1.1802	1.6220	0.8741	7.0087	3.4167	4.8368	2.0213	139.9179		3.5964	5.3475	211.6235	1.1873	1.7985	0.8859	7.9238	3.4841	4.7807	2.2696	158.3526		3.5986	5.3455	211.6289	1.1843	1.7967	0.8865	7.9009	3.4820	4.7827	2.2641	157.9426		3.6639	5.1237	211.7775	0.8088	1.1693	1.6632	6.5888	2.2224	3.5018
Cluster 93	1452	6469	6576		-23.0633	-6.9318	216.5811	1.4435	1.9166	1.2058	13.9731	4.3408	5.8345	3.6039	382.3336		-23.0546	-6.8497	216.2867	1.6186	2.0912	1.3817	19.5905	4.4594	5.8481	4.0089	437.9230		-23.0542	-6.8512	216.2987	1.6153	2.0887	1.3825	19.5369	4.4589	5.8496	3.9968	436.6748		-23.0633	-6.9318	216.5811	1.0680	1.5036	1.9517	13.1286	2.5054	4.4707
Cluster 94	1041	6905	6989		6.4456	18.3910	216.1835	1.3925	1.6730	1.1421	11.1452	4.4045	5.5939	3.3223	342.8810		6.3483	18.6029	216.1260	1.5521	1.8881	1.2416	15.2412	4.5019	6.0312	3.3307	378.8158		6.3492	18.6038	216.1283	1.5512	1.8850	1.2425	15.2185	4.5010	6.0322	3.3330	379.0592		6.4456	18.3910	216.1835	0.9704	1.4261	1.7513	10.1519	2.3865	4.5922
Cluster 95	1296	6583	6662		-0.1052	-4.8696	215.8781	1.2012	1.3850	0.9141	6.3698	3.9334	5.1371	2.5880	219.0457		-0.1980	-5.0265	215.7097	1.4013	1.6110	1.0285	9.7254	4.1577	5.1048	2.8768	255.7583		-0.1981	-5.0290	215.7131	1.3999	1.6086	1.0305	9.7203	4.1578	5.1023	2.8735	255.3400		-0.1052	-4.8696	215.8781	0.8849	1.1873	1.4155	6.2301	2.8084	3.8859
Cluster 96	400	2168	2193		-3.1860	-28.1155	216.4294	1.5648	0.9139	0.7545	4.5199	4.8047	2.7439	1.9444	107.3764		-3.1929	-28.1532	216.2855	1.7690	1.0324	0.7943	6.0759	4.8117	2.8159	2.1820	123.8420		-3.1907	-28.1507	216.2854	1.7653	1.0318	0.7937	6.0556	4.8094	2.8135	2.1821	123.6787		-3.1860	-28.1155	216.4294	0.6168	1.0012	1.5717	4.0656	1.8825	2.6821
Cluster 97	689	3191	3245		17.3170	-21.9994	216.5629	1.1510	1.1019	0.9045	4.8054	3.4235	3.8148	2.9013	158.7176		17.4715	-21.8241	216.3016	1.3769	1.1789	1.0005	6.8026	3.4919	3.7597	3.2318	177.7250		17.4701	-21.8276	216.3088	1.3763	1.1775	1.0061	6.8300	3.4933	3.7632	3.4748	191.3405		17.3170	-21.9994	216.5629	0.8923	1.0260	1.2282	4.7095	2.6423	4.0296
Cluster 98	428	2381	2398		-10.9263	24.2116	216.2406	1.5796	1.2700	0.8036	6.7524	5.3603	5.4202	2.8496	346.7942		-10.9055	24.3298	216.1780	1.8039	1.4549	0.8990	9.8835	5.4510	5.7426	2.9122	381.8574		-10.9025	24.3286	216.1787	1.8021	1.4560	0.8982	9.8719	5.4541	5.7415	2.9116	381.9151		-10.9263	24.2116	216.2406	0.7094	1.2995	1.6005	6.1807	2.7248	5.2743
Cluster 99	210	1764	1787		18.9072	-10.8136	217.6165	1.1292	1.5003	0.7232	5.1323	3.3562	4.0335	1.8481	104.7947		18.8770	-10.8060	217.5541	1.1849	1.5362	0.7559	5.7634	3.4731	4.2775	1.9849	123.5199		18.8776	-10.8039	217.5545	1.1814	1.5355	0.7556	5.7416	3.4738	4.2754	1.9844	123.4531		18.9072	-10.8136	217.6165	0.5732	1.2036	1.5073	4.3560	1.4700	3.5710
Cluster 100	121	664	670		28.1813	-7.5959	217.8422	0.5893	1.1967	0.7198	2.1263	2.0166	3.4915	2.2428	66.1489		28.0147	-7.7278	217.9117	0.6039	1.4086	0.7847	2.7960	1.9672	3.5428	2.1733	63.4455		28.0157	-7.7258	217.9091	0.6048	1.4092	0.7847	2.8014	1.9682	3.5448	2.1759	63.5898		28.1813	-7.5959	217.8422	0.4908	0.7228	1.2386	1.8406	1.3769	2.2993
Cluster 101	332	1757	1792		-29.6248	7.0297	222.3712	0.9121	1.5312	1.2176	7.1231	2.6035	4.1837	3.7980	173.2857		-29.4405	7.2761	222.0945	0.9334	1.6957	1.2715	8.4300	2.6463	4.6703	3.6692	189.9478		-29.4420	7.2778	222.1006	0.9304	1.6887	1.2706	8.3618	2.6478	4.6720	3.6753	190.4424		-29.6248	7.0297	222.3712	0.7800	1.2110	1.6076	6.3602	2.6545	3.9008
Cluster 102	59	710	718		-4.5483	-14.9885	227.1855	1.2261	1.3282	0.4340	2.9603	2.9853	2.7464	1.0616	36.4587		-4.4066	-14.8956	227.0767	1.0509	1.2878	0.4122	2.3367	3.6666	2.7713	1.0684	45.4751		-4.4105	-14.9029	227.0778	1.0496	1.2857	0.4120	2.3289	3.6627	2.7786	1.0694	45.5900		-4.5483	-14.9885	227.1855	0.2093	1.2193	1.3875	1.4833	0.4513	3.3112
[truncated: 75 more columns]
