# Supplementary material for: Exploitation of thermal gradients for investigation of irradiation temperature effects with charged particles
Source: Sci Rep. 2019 Sep 19;9:13541. doi: 10.1038/s41598-019-49585-0 (PMC6753122; doi:10.1038/s41598-019-49585-0)
Supplement: Supplementary file 1 — Supplementary data processing Knitr script and data [file 41598_2019_49585_MOESM1_ESM.zip › SuplMater - Copy/data/RBI1_01_stagePositions.csv]

	X	Y	Z	name	lcoord
1	2.7777	-25.169	68.186	RBI1_01_Cold_Irrd_LiftOut	0.145984327679795
2	5.1306	-24.164	68.186	RBI1_01_Cold_Score_Bottom	-0.00194994865381872
3	5.1513	-25.653	68.186	RBI1_01_Cold_Score_Top	0
4	4.6273	-23.94	68.186	RBI1_01_Cold_TC	0.0287412148394326
5	11.941	-24.747	68.186	RBI1_01_Cold_Unirrd_LiftOut	-0.42256127333935
6	-10.477	-25.503	68.186	RBI1_01_Hot_Irrd_LiftOut	0.967784664201958
7	-10.998	-25.3	68.186	RBI1_01_Hot_Score_Middle	0.999617856964261
8	-10.972	-26.218	68.186	RBI1_01_Hot_Score_Top	1
9	-10.384	-24.486	68.186	RBI1_01_Hot_TC	0.959816047029086
10	-11.953	-25.505	68.186	RBI1_01_Hot_Unirrd_LiftOut	1.059221264209
11	-11.597	-26.023	68.186	RBI1_01_Indent_001_65umSpacing	1.03829294003385
12	-9.9394	-25.56	68.186	RBI1_01_Indent_002_530umSpacing	0.934606240371261
13	3.3123	-25.21	68.186	RBI1_01_Indent_027_530umSpacing	0.112957009949397
14	4.9005	-25.172	68.186	RBI1_01_Indent_030_530umSpacing	0.0144919249877832
15	-3.2269	-25.694	68.186	RBI1_01_Indent_130_65umSpacing	0.519084764802236
16	5.2877	-25.378	68.186	RBI1_01_Indent_260_65umSpacing	-0.00904638415435818
17	5.2877	-25.378	68.186	RBI1_01_Indent_261_65umSpacing_coldEnd	-0.00904638415435818
18	5.3527	-25.376	68.186	RBI1_01_Indent_262_65umSpacing_coldEnd	-0.0130772139821596
19	5.4167	-25.374	68.186	RBI1_01_Indent_263_65umSpacing_coldEnd	-0.0170460978353478
20	5.48	-25.37	68.186	RBI1_01_Indent_264_65umSpacing_coldEnd	-0.0209759609842494
21	5.5425	-25.369	68.186	RBI1_01_Indent_265_65umSpacing_coldEnd	-0.0248497551365465
22	5.608	-25.365	68.186	RBI1_01_Indent_266_65umSpacing_coldEnd	-0.0289158994295973
