# Supplementary material for: Exploitation of thermal gradients for investigation of irradiation temperature effects with charged particles
Source: Sci Rep. 2019 Sep 19;9:13541. doi: 10.1038/s41598-019-49585-0 (PMC6753122; doi:10.1038/s41598-019-49585-0)
Supplement: Supplementary file 1 — Supplementary data processing Knitr script and data [file 41598_2019_49585_MOESM1_ESM.zip › SuplMater - Copy/data/SRIM_VACANCY.txt]

====== Cu (10) into Layer 1                     =======
        SRIM-2013.00
==========================================
    Ion and Target VACANCY production     
  See SRIM Outputs\TDATA.txt for calc. details
==========================================
--------------------------------------------------------------------
    Recoil/Damage Calculations made with Kinchin-Pease Estimates    
--------------------------------------------------------------------
 See file :  SRIM Outputs\TDATA.txt for calculation data
 Ion    = Cu   Energy = 2000 keV
============= TARGET MATERIAL ======================================
Layer  1 : Layer 1
Layer Width =     1.E+04 A ;
  Layer # 1- Density = 8.453E22 atoms/cm3 = 8.92 g/cm3
  Layer # 1- Cu = 100  Atomic Percent = 100  Mass Percent
====================================================================
 Total Ions calculated =27808.45
 Total Target Vacancies     = 9940 /Ion

==========================================================
  Table Units are  >>>> Vacancies/(Angstrom-Ion)  <<<<  
==========================================================
   TARGET     VACANCIES     VACANCIES 
   DEPTH         by            by     
   (Ang.)       IONS         RECOILS  
-----------  -----------  ------------
110010.E-03  2694.58E-05  6875.90E-04  
220010.E-03  2926.12E-05  7379.62E-04  
330010.E-03  2962.32E-05  7596.24E-04  
440010.E-03  2996.01E-05  7193.05E-04  
550010.E-03  3037.64E-05  7639.77E-04  
660010.E-03  3074.98E-05  7892.61E-04  
770010.E-03  3099.09E-05  7799.77E-04  
880010.E-03  3151.74E-05  8491.66E-04  
990010.E-03  3185.52E-05  8336.14E-04  
110001.E-02  3238.99E-05  7948.84E-04  
121001.E-02  3292.20E-05  8433.47E-04  
132001.E-02  3336.45E-05  8625.15E-04  
143001.E-02  3391.03E-05  8729.78E-04  
154001.E-02  3453.92E-05  9088.82E-04  
165001.E-02  3522.20E-05  9534.65E-04  
176001.E-02  3570.76E-05  9542.99E-04  
187001.E-02  3630.05E-05  9773.76E-04  
198001.E-02  3680.19E-05  9533.40E-04  
209001.E-02  3735.49E-05  1001.44E-03  
220001.E-02  3788.63E-05  1060.36E-03  
231001.E-02  3877.61E-05  1061.13E-03  
242001.E-02  3922.95E-05  1085.56E-03  
253001.E-02  4001.27E-05  1120.58E-03  
264001.E-02  4046.36E-05  1112.11E-03  
275001.E-02  4141.60E-05  1075.82E-03  
286001.E-02  4225.05E-05  1121.78E-03  
297001.E-02  4252.53E-05  1122.47E-03  
308001.E-02  4296.38E-05  1156.53E-03  
319001.E-02  4376.49E-05  1190.15E-03  
330001.E-02  4482.97E-05  1230.79E-03  
341001.E-02  4548.78E-05  1244.97E-03  
352001.E-02  4637.40E-05  1245.50E-03  
363001.E-02  4678.52E-05  1264.23E-03  
374001.E-02  4767.14E-05  1314.20E-03  
385001.E-02  4849.00E-05  1301.33E-03  
396001.E-02  4910.49E-05  1315.34E-03  
407001.E-02  4938.23E-05  1322.10E-03  
418001.E-02  4983.09E-05  1359.35E-03  
429001.E-02  5096.88E-05  1394.83E-03  
440001.E-02  5141.45E-05  1426.77E-03  
451001.E-02  5136.15E-05  1409.48E-03  
462001.E-02  5193.58E-05  1438.56E-03  
473001.E-02  5293.67E-05  1473.24E-03  
484001.E-02  5363.64E-05  1446.09E-03  
495001.E-02  5453.62E-05  1487.26E-03  
506001.E-02  5466.19E-05  1547.45E-03  
517001.E-02  5437.51E-05  1471.09E-03  
528001.E-02  5480.84E-05  1484.86E-03  
539001.E-02  5481.88E-05  1490.84E-03  
550001.E-02  5430.03E-05  1459.97E-03  
561001.E-02  5525.57E-05  1526.65E-03  
572001.E-02  5514.26E-05  1488.25E-03  
583001.E-02  5387.25E-05  1461.00E-03  
594001.E-02  5357.82E-05  1442.07E-03  
605001.E-02  5330.11E-05  1388.68E-03  
616001.E-02  5180.98E-05  1357.39E-03  
627001.E-02  5167.01E-05  1354.37E-03  
638001.E-02  5048.97E-05  1306.72E-03  
649001.E-02  4915.26E-05  1301.58E-03  
660001.E-02  4809.60E-05  1260.69E-03  
671001.E-02  4709.15E-05  1229.66E-03  
682001.E-02  4594.46E-05  1192.97E-03  
693001.E-02  4451.37E-05  1132.03E-03  
704001.E-02  4321.82E-05  1083.70E-03  
715001.E-02  4087.97E-05  1026.56E-03  
726001.E-02  4001.79E-05  9990.08E-04  
737001.E-02  3831.94E-05  9620.01E-04  
748001.E-02  3655.89E-05  9055.22E-04  
759001.E-02  3390.57E-05  8282.42E-04  
770001.E-02  3248.34E-05  7866.63E-04  
781001.E-02  2980.15E-05  7143.75E-04  
792001.E-02  2828.40E-05  7004.17E-04  
803001.E-02  2648.83E-05  6336.66E-04  
814001.E-02  2408.23E-05  5574.28E-04  
825001.E-02  2219.11E-05  5337.28E-04  
836001.E-02  2049.38E-05  4741.14E-04  
847001.E-02  1819.97E-05  4277.03E-04  
858001.E-02  1710.54E-05  3978.07E-04  
869001.E-02  1582.28E-05  3575.67E-04  
880001.E-02  1354.57E-05  3016.20E-04  
891001.E-02  1228.99E-05  2639.86E-04  
902001.E-02  1056.06E-05  2308.69E-04  
913001.E-02  9151.38E-06  2055.52E-04  
924001.E-02  7470.77E-06  1612.09E-04  
935001.E-02  6557.37E-06  1377.84E-04  
946001.E-02  5561.56E-06  1200.24E-04  
957001.E-02  4813.64E-06  9779.50E-05  
968001.E-02  4136.35E-06  8678.50E-05  
979001.E-02  3432.58E-06  7246.37E-05  
990001.E-02  2990.11E-06  6062.46E-05  
100100.E-01  2425.33E-06  4769.70E-05  
101200.E-01  1986.91E-06  3956.59E-05  
102300.E-01  1593.00E-06  3078.15E-05  
103400.E-01  1223.94E-06  2363.50E-05  
104500.E-01  9653.64E-07  1826.24E-05  
105600.E-01  7453.64E-07  1160.06E-05  
106700.E-01  4962.62E-07  8496.74E-06  
107800.E-01  3658.18E-07  7268.64E-06  
108900.E-01  2428.95E-07  4712.44E-06  
110000.E-01  1814.36E-07  3138.37E-06  

 To convert to Energy Lost - multiply by Average Binding Energy =  0  eV/Vacancy
