# Supplementary material for: Exploitation of thermal gradients for investigation of irradiation temperature effects with charged particles
Source: Sci Rep. 2019 Sep 19;9:13541. doi: 10.1038/s41598-019-49585-0 (PMC6753122; doi:10.1038/s41598-019-49585-0)
Supplement: Supplementary file 1 — Supplementary data processing Knitr script and data [file 41598_2019_49585_MOESM1_ESM.zip › SuplMater - Copy/data/TRIM.IN]

==> SRIM-2013.00 This file controls TRIM Calculations.
Ion: Z1 ,  M1,  Energy (keV), Angle,Number,Bragg Corr,AutoSave Number.
    29   62.93        2000       0   99999        1    10000
Cascades(1=No;2=Full;3=Sputt;4-5=Ions;6-7=Neutrons), Random Number Seed, Reminders
                      1                                   0       0
Diskfiles (0=no,1=yes): Ranges, Backscatt, Transmit, Sputtered, Collisions(1=Ion;2=Ion+Recoils), Special EXYZ.txt file
                          0       0           0       0               0                               0
Target material : Number of Elements & Layers
"Cu (10) into Layer 1                    "       1               1
PlotType (0-5); Plot Depths: Xmin, Xmax(Ang.) [=0 0 for Viewing Full Target]
       0                         0           11000
Target Elements:    Z   Mass(amu)
Atom 1 = Cu =       29  63.546
Layer   Layer Name /               Width Density    Cu(29)
Numb.   Description                (Ang) (g/cm3)    Stoich
 1      "Layer 1"           11000  8.92       1
0  Target layer phases (0=Solid, 1=Gas)
0 
Target Compound Corrections (Bragg)
 1  
Individual target atom displacement energies (eV)
      30
Individual target atom lattice binding energies (eV)
       0
Individual target atom surface binding energies (eV)
    3.52
Stopping Power Version (1=2011, 0=2011)
 0 
