# Supplementary material for: Exploitation of thermal gradients for investigation of irradiation temperature effects with charged particles
Source: Sci Rep. 2019 Sep 19;9:13541. doi: 10.1038/s41598-019-49585-0 (PMC6753122; doi:10.1038/s41598-019-49585-0)
Supplement: Supplementary file 1 — Supplementary data processing Knitr script and data [file 41598_2019_49585_MOESM1_ESM.zip › SuplMater - Copy/SuplMater.Rnw]

\documentclass{article}

\usepackage{booktabs}
\usepackage[a4paper, margin=1.5cm]{geometry}
\usepackage{tikz}

\title{Supplementary Information: Exploitation of thermal gradients for investigation of irradiation temperature effects with charged particles}
\author{Chris Hardie*, Andrew J. London*, Joven J. H. Lim*, \\
Rob Bamber*, Tonci Tadic**, Marin Vuksic**, Stjepko Fazinic**}

\begin{document}

\maketitle

\section{Introduction}
Data analysis script for processing the nanoindentation (NI) data and atom probe particle sizes of ion-irradiated CuCrZr. This is a knitr (Rnw) document which takes source data (see data/ folder), runs analysis in the R programming language and generates a pdf output. The figures and table below are as shown in the main manuscript.

<<libs, message=FALSE>>=
# required libraries avaliable from CRAN
library(data.table)
library(stringr)
library(dplyr)
library(xtable)
library(ggplot2)
library(readr)
library(ggpubr)
library(grid)
library(gridExtra)
library(purrr)
library(tidyr)
library(kableExtra)
library(broom)
@

<<setup>>=
# (Setup code chunk)
# set default figure options
knitr::opts_chunk$set(fig.align = "center", 
                      fig.width = 5, fig.height = 3.5, 
                      warning=FALSE, options(digits = 2))
options(digits = 2)

# font size for geom_text labels to be pt 8 size
font.size <- 8*0.3527777

## Custom functions
grid_arrange_shared_legend <- function(...) {
  plots <- list(...)
  g <- ggplotGrob(plots[[1]] + theme(legend.position="bottom"))$grobs
  legend <- g[[which(sapply(g, function(x) x$name) == "guide-box")]]
  lheight <- sum(legend$height)
  grid.arrange(arrangeGrob(grobs=lapply(plots, function(x)
      x + theme(legend.position="none")),ncol = 2),
    legend,
    ncol = 1,
    heights = unit.c(unit(1, "npc") - lheight, lheight))
}
@

\subsection{SRIM damage prediction}
\setcounter{figure}{0}
\renewcommand\thefigure{S.\arabic{figure}}
Total ion flux per cm$^2$ is $1.05 \times 10^{14}$. Cu density in a volume (1 Angstrom x 1 cm$^2$) = $8.453 \times 10^{14}$. Depth units in the data are Angstrom.
<<SRIM_damage_plot, fig.cap="SRIM predicted damage as a function of depth. See data/TRIM.IN for details.">>=
VACANCY <- read_table2("data/SRIM_VACANCY.txt",
                       col_names = FALSE, 
                       skip = 27, 
                       col_types = cols(col_double(),
                                        col_double(),
                                        col_double(), 
                                        col_character()), 
                       n_max = 100)

ggplot(VACANCY, aes(X1/10000,(X2+X3)*1.05E14/8.453E14)) + 
  geom_step(direction = "vh") + 
  geom_step(aes((X1 - min(X1))/10000)) +
  theme_classic(14) + 
  labs(x = "Depth (um)", y = "Dose (DPA)")

@

\section{Experimental}
Experiment "RBI1", four samples: \_01--\_04. Sample 01 had two thermocouples (TC) attached at "Cold" and "Hot" positions. 
\section{Data Analysis}
\renewcommand\thefigure{\arabic{figure}}

Position information was obtained by SEM and optical measurements.
<<TemperaturePositions>>=
T.grad <- 306.6348591
T.inter <- 120.8869416

RBI1_stagePos <- read.csv("data/RBI1_01_stagePositions.csv")
RBI1_stagePos$T <- RBI1_stagePos$lcoord*T.grad + T.inter

LiftoutLocations <- mutate(subset(RBI1_stagePos, name %in% c("RBI1_01_Cold_Irrd_LiftOut", 
                                                     "RBI1_01_Cold_Unirrd_LiftOut",
                                                     "RBI1_01_Hot_Irrd_LiftOut",
                                                     "RBI1_01_Hot_Unirrd_LiftOut")),
                          Y=c(2.76, 2.4, 2.13, 2.4), 
                          label=c("C1","C0","H1","H0"), 
                          dpa=paste("dpa:",c("0.39","0","0.39","0")),
                          Sample = "RBI1_01",
                          T = ifelse(T<25,25,T))
@

<<load_NI_data>>=
# Load data with temperature calculated from position
NI_RBI1 <- read_csv("data/NI_RBI_data.csv", 
                    col_types = cols(
                      X1 = col_integer(),
                      Test = col_integer(),
                      AvgModulus = col_double(),
                      AvgHardness = col_double(),
                      DriftCorrection = col_double(),
                      Time = col_datetime(format = ""),
                      TipName = col_character(),
                      Temperature = col_double(),
                      Xposition = col_double(),
                      Yposition = col_double(),
                      Usable = col_integer(),
                      Sample = col_character(),
                      lcoord = col_double(),
                      dpa = col_character(),
                      HotX = col_double(),
                      ColdX = col_double(),
                      T = col_double()
                    ))
@

<<NonIrrdHAvg>>=
NonIrrdHAvg <- subset(NI_RBI1,Usable==1 & 
         (T<350 & dpa=="0")) %>% 
  summarise(H=mean(AvgHardness),
            H.sd=sd(AvgHardness), 
            N=length(AvgHardness))
@

Average and standard deviation of the non-irradiated (but heat treated) side: \Sexpr{NonIrrdHAvg$H[1]} $\pm$ \Sexpr{NonIrrdHAvg$H.sd[1]}, N = \Sexpr{NonIrrdHAvg$N[1]}

\subsection{Figure 2}
\setcounter{figure}{1}
Plot of hardness and Young's modulus for heat-treated (not irradiated) and irradiated specimens.\\
First the Hardness plot is made...

<<Hardness_plot>>=
H_plot <- ggplot(mutate(subset(NI_RBI1,Usable==1 & !(T<160 & dpa=="0.39")), 
                        Y=AvgHardness, 
                        dpa = paste("dpa:",dpa)),
       aes(T,
           Y,
           colour=substr(Sample,7,8),
           shape=substr(Sample,7,8)))+
  annotate("segment", x=80, xend=500, y=2.42,yend=2.42, colour="grey95", size=2) + 
  geom_point(size=1)+
  labs(y="Hardness (GPa)", 
       x = expression(Temperature~(degree*C)), 
       colour="Sample", 
       shape="Sample") + 
  theme_pubr(8) + 
  theme(strip.background = element_rect(colour=NA, fill=NA), 
        legend.position = "bottom", 
        panel.spacing = unit(1, "lines"))+
  scale_color_brewer(palette = "Spectral")+
  facet_grid(dpa~.) +
  geom_text(data = LiftoutLocations,
            aes(label=label), 
            show.legend = FALSE, 
            vjust = -1.3, 
            hjust=c(0.5,-0.5,1,-0.5), 
            size = font.size) +
  geom_point(data = LiftoutLocations, 
             shape = 1, 
             size = 3, 
             show.legend = FALSE)
@
... then the plot of modulus.
<<Modulus_plot>>=
M_plot <- ggplot(mutate(subset(NI_RBI1,Usable==1 & !(T<180 & dpa=="0.39")), 
                        Y=AvgModulus, 
                        dpa = paste("dpa:",dpa)),
       aes(T,
           Y,
           colour=substr(Sample,7,8),
           shape=substr(Sample,7,8)))+
  annotate("segment", x=80, xend=500, y=143,yend=143, colour="grey95", size=2) + 
  geom_point(size=1)+
  labs(y="Modulus (GPa)", 
       x = expression(Temperature~(degree*C)), 
       colour="Sample", 
       shape="Sample") + 
  theme_pubr(8) + 
  theme(strip.background = element_rect(colour=NA, fill=NA), 
        legend.position = "bottom",
        panel.spacing = unit(1, "lines"))+
  scale_color_brewer(palette = "Spectral")+
  facet_grid(dpa~.)

@
The two plots (two panels each) are arranged using ggarrange.
<<HardnessModulus, fig.cap="Comparison of irradiated and heat-treated only nano-indentation results. Each colour/shape shows a different irradiated sample. Grey band shows as-received result.", dev=c("pdf","png"), dpi=600, include=TRUE>>=
ggarrange(H_plot,M_plot, ncol=2, common.legend = TRUE, 
          labels=c("a.","b."), font.label = list(size=8))
#grid_arrange_shared_legend(H_plot,M_plot)
@

\subsection{Figure 3}
\setcounter{figure}{2}
Loess lines of best fit and literature data comparison. The NI data above is plotted and fitted all at once.

<<NIfit>>=
NIfit <- ggplot(subset(NI_RBI1,Usable==1 & !(T<180 & dpa=="0.39")),
       aes(T,100*(AvgHardness-2.42)/2.42,colour=dpa)) + 
  geom_smooth(show.legend = FALSE, fill="grey80", alpha=1) + 
  geom_point(size=0.2)+
  labs(y="Hardness change (%)", x = expression(Temperature~(degree*C))) + 
  scale_colour_manual(values = c("black","red","blue")) + 
  theme_classic(8)
@

Compare with literature values from {[}10.1016/0022-3115(94)90093-0{]}.
<<NIfit_lit, dev=c("png","postscript"), dpi=300, fig.cap="Comparison of hardness data with yield strength data from {[}10.1016/0022-3115(94)90093-0{]}.\\label{fig:NIfit_lit2}">>=
hardnessLit <- structure(list(
  Tirrd = c(450L, 385L, 385L, 150L, 300L, 300L, 100L, 415L, 155L, 255L), 
  dH = c(-33L, -12L, -34L, 4L, -3L, -12L, 25L, -25L, 24L, 9L)), 
  .Names = c("Tirrd", "dH"), 
  class = "data.frame", 
  row.names = c(NA, -10L))

NIfit +   
  geom_point(data=hardnessLit,aes(Tirrd,dH,colour="Lit."), shape = 4)+
  geom_smooth(data=hardnessLit,aes(Tirrd,dH,colour="Lit."),method="lm",se=FALSE) +
  guides(colour = guide_legend(override.aes = list(shape = c(NA,NA,4))))

@
\clearpage
\subsection{Table 1}
Find the linear fit of the data:
<<linFitSetup>>=
# SElect only the irradiated data, and work out the dH
NI_data <- mutate(subset(NI_RBI1,Usable==1 & !(T<160 & dpa=="0.39") & dpa!=0), 
                  dH = AvgHardness-2.42)

lmFit_data <- NI_data %>%
  nest(-Sample) %>%
  mutate(
    fit = map(data, ~ lm(dH~T, data = .x)),
    tidied = map(fit, tidy)
  ) %>%
  unnest(tidied) %>% select(Sample, term, estimate, std.error)

lmFit_tab <- data.table::dcast(setDT(lmFit_data), 
                               formula=Sample~term, value.var=c("estimate","std.error"))
colnames(lmFit_tab) <- c("Sample","C","M","Cerr","Merr")

# Fit all the data as well
fitAllNI <- lm(data=NI_data, dH~T)
f <- summary(fitAllNI)
fitAllNI.dt <- data.frame(Sample="All",
                          C=f$coefficients[1,1],
                          M=f$coefficients[2,1],
                          Cerr=f$coefficients[1,2],
                          Merr=f$coefficients[2,2])

lmFit_table <- bind_rows(lmFit_tab, fitAllNI.dt) %>% 
  mutate(T0 = -C/M, T0_err=(-C/M)*sqrt((Cerr/C)^2+(Merr/M)^2))
@

Table 1 in the manuscript: linear fit data for each specimen and for all specimens.
<<xtable_fmt, results="asis">>=
mySan <- function(x){
  x1 <- x
  x1[!str_detect(x,"\\$")] <- str_replace_all(x[!str_detect(x,"\\$")], fixed("_"), "\\_")
    return(x1)
  }
print(
  xtable(lmFit_table %>% 
           mutate(T0 = -C/M, T0_err=(-C/M)*sqrt((Cerr/C)^2+(Merr/M)^2)) %>% 
           transmute(
             Sample=Sample, 
             Intercept=sprintf("%2.2f $\\pm$ %2.2f",C,Cerr), 
             Gradient=sprintf("%2.4f $\\pm$ %2.4f",M,Merr), 
             `$T_x$`=sprintf("%2.0f $\\pm$ %2.0f",T0,T0_err)
             )
         ),
  booktabs = TRUE, sanitize.text.function=mySan)
@

\clearpage

\subsection{Cluster data}
All the information resulting from the particle-identification is stored in the CuCrZr\_clusterData.csv file, this is read and the number of Cu atoms used to define the particle size. Run R14\_26450 is excluded.
<<loadClusterData>>=
CuCrZr_clusterData <- read_csv("data/CuCrZr_clusterData.csv")
# reorder mat factors
CuCrZr_clusterData$mat <- factor(CuCrZr_clusterData$mat,
                                 levels=c("cold ref", "cold irrd", "hot irrd", "hot ref"),
                                 labels=c("C0", "C1", "H1", "H0"))

@
\subsection{Figure 7}
\setcounter{figure}{6}
Code chunk for generating Figure 7 of the manuscript.
<<APT_sizePlotHist,fig.width=6/2.54,fig.height=8/2.54,dev=c("pdf","png"),dpi=600, fig.cap="Cr Cluster size histograms for each sample condition. Vertical lines mark the median of each distribution">>=
# averaged data for vlines
mu <- subset(CuCrZr_clusterData,ID!="R14_26450") %>% 
  group_by(mat) %>% 
  summarise(grp.med = median(0.26*Cr^(1/3)), 
            grp.mean = mean(0.26*Cr^(1/3)))

ggplot(subset(CuCrZr_clusterData,ID!="R14_26450"),aes(x=0.26*Cr^(1/3),fill=mat)) +
  geom_histogram(binwidth = 0.1) +
  theme_pubr(8)+theme(strip.background = element_blank(), legend.position = "none") +
  labs(y="Count",x="Particle Radius (nm)") +
  scale_fill_brewer(type="seq",palette = "Spectral", direction = -1) + 
  scale_shape_manual(values=1:9) + 
  facet_grid(mat~.) + 
  geom_vline(data=mu,aes(xintercept=grp.mean)) + 
  scale_y_continuous(breaks = c(0,10,20))
@

\section{Appendix}
Display the session info for reproducibility.
<<displaySeesionInfo, echo = TRUE>>=
sessionInfo()
@


\end{document}
