# Supplementary material for: Exploitation of thermal gradients for investigation of irradiation temperature effects with charged particles
Source: Sci Rep. 2019 Sep 19;9:13541. doi: 10.1038/s41598-019-49585-0 (PMC6753122; doi:10.1038/s41598-019-49585-0)
Supplement: Supplementary file 1 — Supplementary data processing Knitr script and data [file 41598_2019_49585_MOESM1_ESM.zip › SuplMater - Copy/SuplMater.tex]

\documentclass{article}\usepackage[]{graphicx}\usepackage[]{color}
%% maxwidth is the original width if it is less than linewidth
%% otherwise use linewidth (to make sure the graphics do not exceed the margin)
\makeatletter
\def\maxwidth{ %
  \ifdim\Gin@nat@width>\linewidth
    \linewidth
  \else
    \Gin@nat@width
  \fi
}
\makeatother

\definecolor{fgcolor}{rgb}{0.345, 0.345, 0.345}
\newcommand{\hlnum}[1]{\textcolor[rgb]{0.686,0.059,0.569}{#1}}%
\newcommand{\hlstr}[1]{\textcolor[rgb]{0.192,0.494,0.8}{#1}}%
\newcommand{\hlcom}[1]{\textcolor[rgb]{0.678,0.584,0.686}{\textit{#1}}}%
\newcommand{\hlopt}[1]{\textcolor[rgb]{0,0,0}{#1}}%
\newcommand{\hlstd}[1]{\textcolor[rgb]{0.345,0.345,0.345}{#1}}%
\newcommand{\hlkwa}[1]{\textcolor[rgb]{0.161,0.373,0.58}{\textbf{#1}}}%
\newcommand{\hlkwb}[1]{\textcolor[rgb]{0.69,0.353,0.396}{#1}}%
\newcommand{\hlkwc}[1]{\textcolor[rgb]{0.333,0.667,0.333}{#1}}%
\newcommand{\hlkwd}[1]{\textcolor[rgb]{0.737,0.353,0.396}{\textbf{#1}}}%
\let\hlipl\hlkwb

\usepackage{framed}
\makeatletter
\newenvironment{kframe}{%
 \def\at@end@of@kframe{}%
 \ifinner\ifhmode%
  \def\at@end@of@kframe{\end{minipage}}%
  \begin{minipage}{\columnwidth}%
 \fi\fi%
 \def\FrameCommand##1{\hskip\@totalleftmargin \hskip-\fboxsep
 \colorbox{shadecolor}{##1}\hskip-\fboxsep
     % There is no \\@totalrightmargin, so:
     \hskip-\linewidth \hskip-\@totalleftmargin \hskip\columnwidth}%
 \MakeFramed {\advance\hsize-\width
   \@totalleftmargin\z@ \linewidth\hsize
   \@setminipage}}%
 {\par\unskip\endMakeFramed%
 \at@end@of@kframe}
\makeatother

\definecolor{shadecolor}{rgb}{.97, .97, .97}
\definecolor{messagecolor}{rgb}{0, 0, 0}
\definecolor{warningcolor}{rgb}{1, 0, 1}
\definecolor{errorcolor}{rgb}{1, 0, 0}
\newenvironment{knitrout}{}{} % an empty environment to be redefined in TeX

\usepackage{alltt}

\usepackage{booktabs}
\usepackage[a4paper, margin=1.5cm]{geometry}
\usepackage{tikz}

\title{Supplementary Information: Exploitation of thermal gradients for investigation of irradiation temperature effects with charged particles}
\author{Chris Hardie*, Andrew J. London*, Joven J. H. Lim*, \\
Rob Bamber*, Tonci Tadic**, Marin Vuksic**, Stjepko Fazinic**}
\IfFileExists{upquote.sty}{\usepackage{upquote}}{}
\begin{document}

\maketitle

\section{Introduction}
Data analysis script for processing the nanoindentation (NI) data and atom probe particle sizes of ion-irradiated CuCrZr. This is a knitr (Rnw) document which takes source data (see data/ folder), runs analysis in the R programming language and generates a pdf output. The figures and table below are as shown in the main manuscript.

\begin{knitrout}
\definecolor{shadecolor}{rgb}{0.969, 0.969, 0.969}\color{fgcolor}\begin{kframe}
\begin{alltt}
\hlcom{# required libraries avaliable from CRAN}
\hlkwd{library}\hlstd{(data.table)}
\hlkwd{library}\hlstd{(stringr)}
\hlkwd{library}\hlstd{(dplyr)}
\hlkwd{library}\hlstd{(xtable)}
\hlkwd{library}\hlstd{(ggplot2)}
\hlkwd{library}\hlstd{(readr)}
\hlkwd{library}\hlstd{(ggpubr)}
\hlkwd{library}\hlstd{(grid)}
\hlkwd{library}\hlstd{(gridExtra)}
\hlkwd{library}\hlstd{(purrr)}
\hlkwd{library}\hlstd{(tidyr)}
\hlkwd{library}\hlstd{(kableExtra)}
\hlkwd{library}\hlstd{(broom)}
\end{alltt}
\end{kframe}
\end{knitrout}

\begin{knitrout}
\definecolor{shadecolor}{rgb}{0.969, 0.969, 0.969}\color{fgcolor}\begin{kframe}
\begin{alltt}
\hlcom{# (Setup code chunk)}
\hlcom{# set default figure options}
\hlstd{knitr}\hlopt{::}\hlstd{opts_chunk}\hlopt{$}\hlkwd{set}\hlstd{(}\hlkwc{fig.align} \hlstd{=} \hlstr{"center"}\hlstd{,}
                      \hlkwc{fig.width} \hlstd{=} \hlnum{5}\hlstd{,} \hlkwc{fig.height} \hlstd{=} \hlnum{3.5}\hlstd{,}
                      \hlkwc{warning}\hlstd{=}\hlnum{FALSE}\hlstd{,} \hlkwd{options}\hlstd{(}\hlkwc{digits} \hlstd{=} \hlnum{2}\hlstd{))}
\hlkwd{options}\hlstd{(}\hlkwc{digits} \hlstd{=} \hlnum{2}\hlstd{)}

\hlcom{# font size for geom_text labels to be pt 8 size}
\hlstd{font.size} \hlkwb{<-} \hlnum{8}\hlopt{*}\hlnum{0.3527777}

\hlcom{## Custom functions}
\hlstd{grid_arrange_shared_legend} \hlkwb{<-} \hlkwa{function}\hlstd{(}\hlkwc{...}\hlstd{) \{}
  \hlstd{plots} \hlkwb{<-} \hlkwd{list}\hlstd{(...)}
  \hlstd{g} \hlkwb{<-} \hlkwd{ggplotGrob}\hlstd{(plots[[}\hlnum{1}\hlstd{]]} \hlopt{+} \hlkwd{theme}\hlstd{(}\hlkwc{legend.position}\hlstd{=}\hlstr{"bottom"}\hlstd{))}\hlopt{$}\hlstd{grobs}
  \hlstd{legend} \hlkwb{<-} \hlstd{g[[}\hlkwd{which}\hlstd{(}\hlkwd{sapply}\hlstd{(g,} \hlkwa{function}\hlstd{(}\hlkwc{x}\hlstd{) x}\hlopt{$}\hlstd{name)} \hlopt{==} \hlstr{"guide-box"}\hlstd{)]]}
  \hlstd{lheight} \hlkwb{<-} \hlkwd{sum}\hlstd{(legend}\hlopt{$}\hlstd{height)}
  \hlkwd{grid.arrange}\hlstd{(}\hlkwd{arrangeGrob}\hlstd{(}\hlkwc{grobs}\hlstd{=}\hlkwd{lapply}\hlstd{(plots,} \hlkwa{function}\hlstd{(}\hlkwc{x}\hlstd{)}
      \hlstd{x} \hlopt{+} \hlkwd{theme}\hlstd{(}\hlkwc{legend.position}\hlstd{=}\hlstr{"none"}\hlstd{)),}\hlkwc{ncol} \hlstd{=} \hlnum{2}\hlstd{),}
    \hlstd{legend,}
    \hlkwc{ncol} \hlstd{=} \hlnum{1}\hlstd{,}
    \hlkwc{heights} \hlstd{=} \hlkwd{unit.c}\hlstd{(}\hlkwd{unit}\hlstd{(}\hlnum{1}\hlstd{,} \hlstr{"npc"}\hlstd{)} \hlopt{-} \hlstd{lheight, lheight))}
\hlstd{\}}
\end{alltt}
\end{kframe}
\end{knitrout}

\subsection{SRIM damage prediction}
\setcounter{figure}{0}
\renewcommand\thefigure{S.\arabic{figure}}
Total ion flux per cm$^2$ is $1.05 \times 10^{14}$. Cu density in a volume (1 Angstrom x 1 cm$^2$) = $8.453 \times 10^{14}$. Depth units in the data are Angstrom.
\begin{knitrout}
\definecolor{shadecolor}{rgb}{0.969, 0.969, 0.969}\color{fgcolor}\begin{kframe}
\begin{alltt}
\hlstd{VACANCY} \hlkwb{<-} \hlkwd{read_table2}\hlstd{(}\hlstr{"data/SRIM_VACANCY.txt"}\hlstd{,}
                       \hlkwc{col_names} \hlstd{=} \hlnum{FALSE}\hlstd{,}
                       \hlkwc{skip} \hlstd{=} \hlnum{27}\hlstd{,}
                       \hlkwc{col_types} \hlstd{=} \hlkwd{cols}\hlstd{(}\hlkwd{col_double}\hlstd{(),}
                                        \hlkwd{col_double}\hlstd{(),}
                                        \hlkwd{col_double}\hlstd{(),}
                                        \hlkwd{col_character}\hlstd{()),}
                       \hlkwc{n_max} \hlstd{=} \hlnum{100}\hlstd{)}

\hlkwd{ggplot}\hlstd{(VACANCY,} \hlkwd{aes}\hlstd{(X1}\hlopt{/}\hlnum{10000}\hlstd{,(X2}\hlopt{+}\hlstd{X3)}\hlopt{*}\hlnum{1.05E14}\hlopt{/}\hlnum{8.453E14}\hlstd{))} \hlopt{+}
  \hlkwd{geom_step}\hlstd{(}\hlkwc{direction} \hlstd{=} \hlstr{"vh"}\hlstd{)} \hlopt{+}
  \hlkwd{geom_step}\hlstd{(}\hlkwd{aes}\hlstd{((X1} \hlopt{-} \hlkwd{min}\hlstd{(X1))}\hlopt{/}\hlnum{10000}\hlstd{))} \hlopt{+}
  \hlkwd{theme_classic}\hlstd{(}\hlnum{14}\hlstd{)} \hlopt{+}
  \hlkwd{labs}\hlstd{(}\hlkwc{x} \hlstd{=} \hlstr{"Depth (um)"}\hlstd{,} \hlkwc{y} \hlstd{=} \hlstr{"Dose (DPA)"}\hlstd{)}
\end{alltt}
\end{kframe}\begin{figure}

{\centering \includegraphics[width=\maxwidth]{figure/SRIM_damage_plot-1} 

}

\caption[SRIM predicted damage as a function of depth]{SRIM predicted damage as a function of depth. See data/TRIM.IN for details.}\label{fig:SRIM_damage_plot}
\end{figure}


\end{knitrout}

\section{Experimental}
Experiment "RBI1", four samples: \_01--\_04. Sample 01 had two thermocouples (TC) attached at "Cold" and "Hot" positions. 
\section{Data Analysis}
\renewcommand\thefigure{\arabic{figure}}

Position information was obtained by SEM and optical measurements.
\begin{knitrout}
\definecolor{shadecolor}{rgb}{0.969, 0.969, 0.969}\color{fgcolor}\begin{kframe}
\begin{alltt}
\hlstd{T.grad} \hlkwb{<-} \hlnum{306.6348591}
\hlstd{T.inter} \hlkwb{<-} \hlnum{120.8869416}

\hlstd{RBI1_stagePos} \hlkwb{<-} \hlkwd{read.csv}\hlstd{(}\hlstr{"data/RBI1_01_stagePositions.csv"}\hlstd{)}
\hlstd{RBI1_stagePos}\hlopt{$}\hlstd{T} \hlkwb{<-} \hlstd{RBI1_stagePos}\hlopt{$}\hlstd{lcoord}\hlopt{*}\hlstd{T.grad} \hlopt{+} \hlstd{T.inter}

\hlstd{LiftoutLocations} \hlkwb{<-} \hlkwd{mutate}\hlstd{(}\hlkwd{subset}\hlstd{(RBI1_stagePos, name} \hlopt{%in%} \hlkwd{c}\hlstd{(}\hlstr{"RBI1_01_Cold_Irrd_LiftOut"}\hlstd{,}
                                                     \hlstr{"RBI1_01_Cold_Unirrd_LiftOut"}\hlstd{,}
                                                     \hlstr{"RBI1_01_Hot_Irrd_LiftOut"}\hlstd{,}
                                                     \hlstr{"RBI1_01_Hot_Unirrd_LiftOut"}\hlstd{)),}
                          \hlkwc{Y}\hlstd{=}\hlkwd{c}\hlstd{(}\hlnum{2.76}\hlstd{,} \hlnum{2.4}\hlstd{,} \hlnum{2.13}\hlstd{,} \hlnum{2.4}\hlstd{),}
                          \hlkwc{label}\hlstd{=}\hlkwd{c}\hlstd{(}\hlstr{"C1"}\hlstd{,}\hlstr{"C0"}\hlstd{,}\hlstr{"H1"}\hlstd{,}\hlstr{"H0"}\hlstd{),}
                          \hlkwc{dpa}\hlstd{=}\hlkwd{paste}\hlstd{(}\hlstr{"dpa:"}\hlstd{,}\hlkwd{c}\hlstd{(}\hlstr{"0.39"}\hlstd{,}\hlstr{"0"}\hlstd{,}\hlstr{"0.39"}\hlstd{,}\hlstr{"0"}\hlstd{)),}
                          \hlkwc{Sample} \hlstd{=} \hlstr{"RBI1_01"}\hlstd{,}
                          \hlkwc{T} \hlstd{=} \hlkwd{ifelse}\hlstd{(T}\hlopt{<}\hlnum{25}\hlstd{,}\hlnum{25}\hlstd{,T))}
\end{alltt}
\end{kframe}
\end{knitrout}

\begin{knitrout}
\definecolor{shadecolor}{rgb}{0.969, 0.969, 0.969}\color{fgcolor}\begin{kframe}
\begin{alltt}
\hlcom{# Load data with temperature calculated from position}
\hlstd{NI_RBI1} \hlkwb{<-} \hlkwd{read_csv}\hlstd{(}\hlstr{"data/NI_RBI_data.csv"}\hlstd{,}
                    \hlkwc{col_types} \hlstd{=} \hlkwd{cols}\hlstd{(}
                      \hlkwc{X1} \hlstd{=} \hlkwd{col_integer}\hlstd{(),}
                      \hlkwc{Test} \hlstd{=} \hlkwd{col_integer}\hlstd{(),}
                      \hlkwc{AvgModulus} \hlstd{=} \hlkwd{col_double}\hlstd{(),}
                      \hlkwc{AvgHardness} \hlstd{=} \hlkwd{col_double}\hlstd{(),}
                      \hlkwc{DriftCorrection} \hlstd{=} \hlkwd{col_double}\hlstd{(),}
                      \hlkwc{Time} \hlstd{=} \hlkwd{col_datetime}\hlstd{(}\hlkwc{format} \hlstd{=} \hlstr{""}\hlstd{),}
                      \hlkwc{TipName} \hlstd{=} \hlkwd{col_character}\hlstd{(),}
                      \hlkwc{Temperature} \hlstd{=} \hlkwd{col_double}\hlstd{(),}
                      \hlkwc{Xposition} \hlstd{=} \hlkwd{col_double}\hlstd{(),}
                      \hlkwc{Yposition} \hlstd{=} \hlkwd{col_double}\hlstd{(),}
                      \hlkwc{Usable} \hlstd{=} \hlkwd{col_integer}\hlstd{(),}
                      \hlkwc{Sample} \hlstd{=} \hlkwd{col_character}\hlstd{(),}
                      \hlkwc{lcoord} \hlstd{=} \hlkwd{col_double}\hlstd{(),}
                      \hlkwc{dpa} \hlstd{=} \hlkwd{col_character}\hlstd{(),}
                      \hlkwc{HotX} \hlstd{=} \hlkwd{col_double}\hlstd{(),}
                      \hlkwc{ColdX} \hlstd{=} \hlkwd{col_double}\hlstd{(),}
                      \hlkwc{T} \hlstd{=} \hlkwd{col_double}\hlstd{()}
                    \hlstd{))}
\end{alltt}
\end{kframe}
\end{knitrout}

\begin{knitrout}
\definecolor{shadecolor}{rgb}{0.969, 0.969, 0.969}\color{fgcolor}\begin{kframe}
\begin{alltt}
\hlstd{NonIrrdHAvg} \hlkwb{<-} \hlkwd{subset}\hlstd{(NI_RBI1,Usable}\hlopt{==}\hlnum{1} \hlopt{&}
         \hlstd{(T}\hlopt{<}\hlnum{350} \hlopt{&} \hlstd{dpa}\hlopt{==}\hlstr{"0"}\hlstd{))} \hlopt{%>%}
  \hlkwd{summarise}\hlstd{(}\hlkwc{H}\hlstd{=}\hlkwd{mean}\hlstd{(AvgHardness),}
            \hlkwc{H.sd}\hlstd{=}\hlkwd{sd}\hlstd{(AvgHardness),}
            \hlkwc{N}\hlstd{=}\hlkwd{length}\hlstd{(AvgHardness))}
\end{alltt}
\end{kframe}
\end{knitrout}

Average and standard deviation of the non-irradiated (but heat treated) side: 2.42 $\pm$ 0.22, N = 154

\subsection{Figure 2}
\setcounter{figure}{1}
Plot of hardness and Young's modulus for heat-treated (not irradiated) and irradiated specimens.\\
First the Hardness plot is made...

\begin{knitrout}
\definecolor{shadecolor}{rgb}{0.969, 0.969, 0.969}\color{fgcolor}\begin{kframe}
\begin{alltt}
\hlstd{H_plot} \hlkwb{<-} \hlkwd{ggplot}\hlstd{(}\hlkwd{mutate}\hlstd{(}\hlkwd{subset}\hlstd{(NI_RBI1,Usable}\hlopt{==}\hlnum{1} \hlopt{& !}\hlstd{(T}\hlopt{<}\hlnum{160} \hlopt{&} \hlstd{dpa}\hlopt{==}\hlstr{"0.39"}\hlstd{)),}
                        \hlkwc{Y}\hlstd{=AvgHardness,}
                        \hlkwc{dpa} \hlstd{=} \hlkwd{paste}\hlstd{(}\hlstr{"dpa:"}\hlstd{,dpa)),}
       \hlkwd{aes}\hlstd{(T,}
           \hlstd{Y,}
           \hlkwc{colour}\hlstd{=}\hlkwd{substr}\hlstd{(Sample,}\hlnum{7}\hlstd{,}\hlnum{8}\hlstd{),}
           \hlkwc{shape}\hlstd{=}\hlkwd{substr}\hlstd{(Sample,}\hlnum{7}\hlstd{,}\hlnum{8}\hlstd{)))}\hlopt{+}
  \hlkwd{annotate}\hlstd{(}\hlstr{"segment"}\hlstd{,} \hlkwc{x}\hlstd{=}\hlnum{80}\hlstd{,} \hlkwc{xend}\hlstd{=}\hlnum{500}\hlstd{,} \hlkwc{y}\hlstd{=}\hlnum{2.42}\hlstd{,}\hlkwc{yend}\hlstd{=}\hlnum{2.42}\hlstd{,} \hlkwc{colour}\hlstd{=}\hlstr{"grey95"}\hlstd{,} \hlkwc{size}\hlstd{=}\hlnum{2}\hlstd{)} \hlopt{+}
  \hlkwd{geom_point}\hlstd{(}\hlkwc{size}\hlstd{=}\hlnum{1}\hlstd{)}\hlopt{+}
  \hlkwd{labs}\hlstd{(}\hlkwc{y}\hlstd{=}\hlstr{"Hardness (GPa)"}\hlstd{,}
       \hlkwc{x} \hlstd{=} \hlkwd{expression}\hlstd{(Temperature}\hlopt{~}\hlstd{(degree}\hlopt{*}\hlstd{C)),}
       \hlkwc{colour}\hlstd{=}\hlstr{"Sample"}\hlstd{,}
       \hlkwc{shape}\hlstd{=}\hlstr{"Sample"}\hlstd{)} \hlopt{+}
  \hlkwd{theme_pubr}\hlstd{(}\hlnum{8}\hlstd{)} \hlopt{+}
  \hlkwd{theme}\hlstd{(}\hlkwc{strip.background} \hlstd{=} \hlkwd{element_rect}\hlstd{(}\hlkwc{colour}\hlstd{=}\hlnum{NA}\hlstd{,} \hlkwc{fill}\hlstd{=}\hlnum{NA}\hlstd{),}
        \hlkwc{legend.position} \hlstd{=} \hlstr{"bottom"}\hlstd{,}
        \hlkwc{panel.spacing} \hlstd{=} \hlkwd{unit}\hlstd{(}\hlnum{1}\hlstd{,} \hlstr{"lines"}\hlstd{))}\hlopt{+}
  \hlkwd{scale_color_brewer}\hlstd{(}\hlkwc{palette} \hlstd{=} \hlstr{"Spectral"}\hlstd{)}\hlopt{+}
  \hlkwd{facet_grid}\hlstd{(dpa}\hlopt{~}\hlstd{.)} \hlopt{+}
  \hlkwd{geom_text}\hlstd{(}\hlkwc{data} \hlstd{= LiftoutLocations,}
            \hlkwd{aes}\hlstd{(}\hlkwc{label}\hlstd{=label),}
            \hlkwc{show.legend} \hlstd{=} \hlnum{FALSE}\hlstd{,}
            \hlkwc{vjust} \hlstd{=} \hlopt{-}\hlnum{1.3}\hlstd{,}
            \hlkwc{hjust}\hlstd{=}\hlkwd{c}\hlstd{(}\hlnum{0.5}\hlstd{,}\hlopt{-}\hlnum{0.5}\hlstd{,}\hlnum{1}\hlstd{,}\hlopt{-}\hlnum{0.5}\hlstd{),}
            \hlkwc{size} \hlstd{= font.size)} \hlopt{+}
  \hlkwd{geom_point}\hlstd{(}\hlkwc{data} \hlstd{= LiftoutLocations,}
             \hlkwc{shape} \hlstd{=} \hlnum{1}\hlstd{,}
             \hlkwc{size} \hlstd{=} \hlnum{3}\hlstd{,}
             \hlkwc{show.legend} \hlstd{=} \hlnum{FALSE}\hlstd{)}
\end{alltt}
\end{kframe}
\end{knitrout}
... then the plot of modulus.
\begin{knitrout}
\definecolor{shadecolor}{rgb}{0.969, 0.969, 0.969}\color{fgcolor}\begin{kframe}
\begin{alltt}
\hlstd{M_plot} \hlkwb{<-} \hlkwd{ggplot}\hlstd{(}\hlkwd{mutate}\hlstd{(}\hlkwd{subset}\hlstd{(NI_RBI1,Usable}\hlopt{==}\hlnum{1} \hlopt{& !}\hlstd{(T}\hlopt{<}\hlnum{180} \hlopt{&} \hlstd{dpa}\hlopt{==}\hlstr{"0.39"}\hlstd{)),}
                        \hlkwc{Y}\hlstd{=AvgModulus,}
                        \hlkwc{dpa} \hlstd{=} \hlkwd{paste}\hlstd{(}\hlstr{"dpa:"}\hlstd{,dpa)),}
       \hlkwd{aes}\hlstd{(T,}
           \hlstd{Y,}
           \hlkwc{colour}\hlstd{=}\hlkwd{substr}\hlstd{(Sample,}\hlnum{7}\hlstd{,}\hlnum{8}\hlstd{),}
           \hlkwc{shape}\hlstd{=}\hlkwd{substr}\hlstd{(Sample,}\hlnum{7}\hlstd{,}\hlnum{8}\hlstd{)))}\hlopt{+}
  \hlkwd{annotate}\hlstd{(}\hlstr{"segment"}\hlstd{,} \hlkwc{x}\hlstd{=}\hlnum{80}\hlstd{,} \hlkwc{xend}\hlstd{=}\hlnum{500}\hlstd{,} \hlkwc{y}\hlstd{=}\hlnum{143}\hlstd{,}\hlkwc{yend}\hlstd{=}\hlnum{143}\hlstd{,} \hlkwc{colour}\hlstd{=}\hlstr{"grey95"}\hlstd{,} \hlkwc{size}\hlstd{=}\hlnum{2}\hlstd{)} \hlopt{+}
  \hlkwd{geom_point}\hlstd{(}\hlkwc{size}\hlstd{=}\hlnum{1}\hlstd{)}\hlopt{+}
  \hlkwd{labs}\hlstd{(}\hlkwc{y}\hlstd{=}\hlstr{"Modulus (GPa)"}\hlstd{,}
       \hlkwc{x} \hlstd{=} \hlkwd{expression}\hlstd{(Temperature}\hlopt{~}\hlstd{(degree}\hlopt{*}\hlstd{C)),}
       \hlkwc{colour}\hlstd{=}\hlstr{"Sample"}\hlstd{,}
       \hlkwc{shape}\hlstd{=}\hlstr{"Sample"}\hlstd{)} \hlopt{+}
  \hlkwd{theme_pubr}\hlstd{(}\hlnum{8}\hlstd{)} \hlopt{+}
  \hlkwd{theme}\hlstd{(}\hlkwc{strip.background} \hlstd{=} \hlkwd{element_rect}\hlstd{(}\hlkwc{colour}\hlstd{=}\hlnum{NA}\hlstd{,} \hlkwc{fill}\hlstd{=}\hlnum{NA}\hlstd{),}
        \hlkwc{legend.position} \hlstd{=} \hlstr{"bottom"}\hlstd{,}
        \hlkwc{panel.spacing} \hlstd{=} \hlkwd{unit}\hlstd{(}\hlnum{1}\hlstd{,} \hlstr{"lines"}\hlstd{))}\hlopt{+}
  \hlkwd{scale_color_brewer}\hlstd{(}\hlkwc{palette} \hlstd{=} \hlstr{"Spectral"}\hlstd{)}\hlopt{+}
  \hlkwd{facet_grid}\hlstd{(dpa}\hlopt{~}\hlstd{.)}
\end{alltt}
\end{kframe}
\end{knitrout}
The two plots (two panels each) are arranged using ggarrange.
\begin{knitrout}
\definecolor{shadecolor}{rgb}{0.969, 0.969, 0.969}\color{fgcolor}\begin{kframe}
\begin{alltt}
\hlkwd{ggarrange}\hlstd{(H_plot,M_plot,} \hlkwc{ncol}\hlstd{=}\hlnum{2}\hlstd{,} \hlkwc{common.legend} \hlstd{=} \hlnum{TRUE}\hlstd{,}
          \hlkwc{labels}\hlstd{=}\hlkwd{c}\hlstd{(}\hlstr{"a."}\hlstd{,}\hlstr{"b."}\hlstd{),} \hlkwc{font.label} \hlstd{=} \hlkwd{list}\hlstd{(}\hlkwc{size}\hlstd{=}\hlnum{8}\hlstd{))}
\end{alltt}
\end{kframe}\begin{figure}

{\centering \includegraphics[width=\maxwidth]{figure/HardnessModulus-1} 

}

\caption[Comparison of irradiated and heat-treated only nano-indentation results]{Comparison of irradiated and heat-treated only nano-indentation results. Each colour/shape shows a different irradiated sample. Grey band shows as-received result.}\label{fig:HardnessModulus}
\end{figure}

\begin{kframe}\begin{alltt}
\hlcom{#grid_arrange_shared_legend(H_plot,M_plot)}
\end{alltt}
\end{kframe}
\end{knitrout}

\subsection{Figure 3}
\setcounter{figure}{2}
Loess lines of best fit and literature data comparison. The NI data above is plotted and fitted all at once.

\begin{knitrout}
\definecolor{shadecolor}{rgb}{0.969, 0.969, 0.969}\color{fgcolor}\begin{kframe}
\begin{alltt}
\hlstd{NIfit} \hlkwb{<-} \hlkwd{ggplot}\hlstd{(}\hlkwd{subset}\hlstd{(NI_RBI1,Usable}\hlopt{==}\hlnum{1} \hlopt{& !}\hlstd{(T}\hlopt{<}\hlnum{180} \hlopt{&} \hlstd{dpa}\hlopt{==}\hlstr{"0.39"}\hlstd{)),}
       \hlkwd{aes}\hlstd{(T,}\hlnum{100}\hlopt{*}\hlstd{(AvgHardness}\hlopt{-}\hlnum{2.42}\hlstd{)}\hlopt{/}\hlnum{2.42}\hlstd{,}\hlkwc{colour}\hlstd{=dpa))} \hlopt{+}
  \hlkwd{geom_smooth}\hlstd{(}\hlkwc{show.legend} \hlstd{=} \hlnum{FALSE}\hlstd{,} \hlkwc{fill}\hlstd{=}\hlstr{"grey80"}\hlstd{,} \hlkwc{alpha}\hlstd{=}\hlnum{1}\hlstd{)} \hlopt{+}
  \hlkwd{geom_point}\hlstd{(}\hlkwc{size}\hlstd{=}\hlnum{0.2}\hlstd{)}\hlopt{+}
  \hlkwd{labs}\hlstd{(}\hlkwc{y}\hlstd{=}\hlstr{"Hardness change (%)"}\hlstd{,} \hlkwc{x} \hlstd{=} \hlkwd{expression}\hlstd{(Temperature}\hlopt{~}\hlstd{(degree}\hlopt{*}\hlstd{C)))} \hlopt{+}
  \hlkwd{scale_colour_manual}\hlstd{(}\hlkwc{values} \hlstd{=} \hlkwd{c}\hlstd{(}\hlstr{"black"}\hlstd{,}\hlstr{"red"}\hlstd{,}\hlstr{"blue"}\hlstd{))} \hlopt{+}
  \hlkwd{theme_classic}\hlstd{(}\hlnum{8}\hlstd{)}
\end{alltt}
\end{kframe}
\end{knitrout}

Compare with literature values from {[}10.1016/0022-3115(94)90093-0{]}.
\begin{knitrout}
\definecolor{shadecolor}{rgb}{0.969, 0.969, 0.969}\color{fgcolor}\begin{kframe}
\begin{alltt}
\hlstd{hardnessLit} \hlkwb{<-} \hlkwd{structure}\hlstd{(}\hlkwd{list}\hlstd{(}
  \hlkwc{Tirrd} \hlstd{=} \hlkwd{c}\hlstd{(}\hlnum{450L}\hlstd{,} \hlnum{385L}\hlstd{,} \hlnum{385L}\hlstd{,} \hlnum{150L}\hlstd{,} \hlnum{300L}\hlstd{,} \hlnum{300L}\hlstd{,} \hlnum{100L}\hlstd{,} \hlnum{415L}\hlstd{,} \hlnum{155L}\hlstd{,} \hlnum{255L}\hlstd{),}
  \hlkwc{dH} \hlstd{=} \hlkwd{c}\hlstd{(}\hlopt{-}\hlnum{33L}\hlstd{,} \hlopt{-}\hlnum{12L}\hlstd{,} \hlopt{-}\hlnum{34L}\hlstd{,} \hlnum{4L}\hlstd{,} \hlopt{-}\hlnum{3L}\hlstd{,} \hlopt{-}\hlnum{12L}\hlstd{,} \hlnum{25L}\hlstd{,} \hlopt{-}\hlnum{25L}\hlstd{,} \hlnum{24L}\hlstd{,} \hlnum{9L}\hlstd{)),}
  \hlkwc{.Names} \hlstd{=} \hlkwd{c}\hlstd{(}\hlstr{"Tirrd"}\hlstd{,} \hlstr{"dH"}\hlstd{),}
  \hlkwc{class} \hlstd{=} \hlstr{"data.frame"}\hlstd{,}
  \hlkwc{row.names} \hlstd{=} \hlkwd{c}\hlstd{(}\hlnum{NA}\hlstd{,} \hlopt{-}\hlnum{10L}\hlstd{))}

\hlstd{NIfit} \hlopt{+}
  \hlkwd{geom_point}\hlstd{(}\hlkwc{data}\hlstd{=hardnessLit,}\hlkwd{aes}\hlstd{(Tirrd,dH,}\hlkwc{colour}\hlstd{=}\hlstr{"Lit."}\hlstd{),} \hlkwc{shape} \hlstd{=} \hlnum{4}\hlstd{)}\hlopt{+}
  \hlkwd{geom_smooth}\hlstd{(}\hlkwc{data}\hlstd{=hardnessLit,}\hlkwd{aes}\hlstd{(Tirrd,dH,}\hlkwc{colour}\hlstd{=}\hlstr{"Lit."}\hlstd{),}\hlkwc{method}\hlstd{=}\hlstr{"lm"}\hlstd{,}\hlkwc{se}\hlstd{=}\hlnum{FALSE}\hlstd{)} \hlopt{+}
  \hlkwd{guides}\hlstd{(}\hlkwc{colour} \hlstd{=} \hlkwd{guide_legend}\hlstd{(}\hlkwc{override.aes} \hlstd{=} \hlkwd{list}\hlstd{(}\hlkwc{shape} \hlstd{=} \hlkwd{c}\hlstd{(}\hlnum{NA}\hlstd{,}\hlnum{NA}\hlstd{,}\hlnum{4}\hlstd{))))}
\end{alltt}


{\ttfamily\noindent\itshape\color{messagecolor}{\#\# `geom\_smooth()` using method = 'loess' and formula 'y \textasciitilde{} x'}}\end{kframe}\begin{figure}

{\centering \includegraphics[width=\maxwidth]{figure/NIfit_lit-1} 

}

\caption{Comparison of hardness data with yield strength data from {[}10.1016/0022-3115(94)90093-0{]}.\label{fig:NIfit_lit2}}\label{fig:NIfit_lit}
\end{figure}


\end{knitrout}
\clearpage
\subsection{Table 1}
Find the linear fit of the data:
\begin{knitrout}
\definecolor{shadecolor}{rgb}{0.969, 0.969, 0.969}\color{fgcolor}\begin{kframe}
\begin{alltt}
\hlcom{# SElect only the irradiated data, and work out the dH}
\hlstd{NI_data} \hlkwb{<-} \hlkwd{mutate}\hlstd{(}\hlkwd{subset}\hlstd{(NI_RBI1,Usable}\hlopt{==}\hlnum{1} \hlopt{& !}\hlstd{(T}\hlopt{<}\hlnum{160} \hlopt{&} \hlstd{dpa}\hlopt{==}\hlstr{"0.39"}\hlstd{)} \hlopt{&} \hlstd{dpa}\hlopt{!=}\hlnum{0}\hlstd{),}
                  \hlkwc{dH} \hlstd{= AvgHardness}\hlopt{-}\hlnum{2.42}\hlstd{)}

\hlstd{lmFit_data} \hlkwb{<-} \hlstd{NI_data} \hlopt{%>%}
  \hlkwd{nest}\hlstd{(}\hlopt{-}\hlstd{Sample)} \hlopt{%>%}
  \hlkwd{mutate}\hlstd{(}
    \hlkwc{fit} \hlstd{=} \hlkwd{map}\hlstd{(data,} \hlopt{~} \hlkwd{lm}\hlstd{(dH}\hlopt{~}\hlstd{T,} \hlkwc{data} \hlstd{= .x)),}
    \hlkwc{tidied} \hlstd{=} \hlkwd{map}\hlstd{(fit, tidy)}
  \hlstd{)} \hlopt{%>%}
  \hlkwd{unnest}\hlstd{(tidied)} \hlopt{%>%} \hlkwd{select}\hlstd{(Sample, term, estimate, std.error)}

\hlstd{lmFit_tab} \hlkwb{<-} \hlstd{data.table}\hlopt{::}\hlkwd{dcast}\hlstd{(}\hlkwd{setDT}\hlstd{(lmFit_data),}
                               \hlkwc{formula}\hlstd{=Sample}\hlopt{~}\hlstd{term,} \hlkwc{value.var}\hlstd{=}\hlkwd{c}\hlstd{(}\hlstr{"estimate"}\hlstd{,}\hlstr{"std.error"}\hlstd{))}
\hlkwd{colnames}\hlstd{(lmFit_tab)} \hlkwb{<-} \hlkwd{c}\hlstd{(}\hlstr{"Sample"}\hlstd{,}\hlstr{"C"}\hlstd{,}\hlstr{"M"}\hlstd{,}\hlstr{"Cerr"}\hlstd{,}\hlstr{"Merr"}\hlstd{)}

\hlcom{# Fit all the data as well}
\hlstd{fitAllNI} \hlkwb{<-} \hlkwd{lm}\hlstd{(}\hlkwc{data}\hlstd{=NI_data, dH}\hlopt{~}\hlstd{T)}
\hlstd{f} \hlkwb{<-} \hlkwd{summary}\hlstd{(fitAllNI)}
\hlstd{fitAllNI.dt} \hlkwb{<-} \hlkwd{data.frame}\hlstd{(}\hlkwc{Sample}\hlstd{=}\hlstr{"All"}\hlstd{,}
                          \hlkwc{C}\hlstd{=f}\hlopt{$}\hlstd{coefficients[}\hlnum{1}\hlstd{,}\hlnum{1}\hlstd{],}
                          \hlkwc{M}\hlstd{=f}\hlopt{$}\hlstd{coefficients[}\hlnum{2}\hlstd{,}\hlnum{1}\hlstd{],}
                          \hlkwc{Cerr}\hlstd{=f}\hlopt{$}\hlstd{coefficients[}\hlnum{1}\hlstd{,}\hlnum{2}\hlstd{],}
                          \hlkwc{Merr}\hlstd{=f}\hlopt{$}\hlstd{coefficients[}\hlnum{2}\hlstd{,}\hlnum{2}\hlstd{])}

\hlstd{lmFit_table} \hlkwb{<-} \hlkwd{bind_rows}\hlstd{(lmFit_tab, fitAllNI.dt)} \hlopt{%>%}
  \hlkwd{mutate}\hlstd{(}\hlkwc{T0} \hlstd{=} \hlopt{-}\hlstd{C}\hlopt{/}\hlstd{M,} \hlkwc{T0_err}\hlstd{=(}\hlopt{-}\hlstd{C}\hlopt{/}\hlstd{M)}\hlopt{*}\hlkwd{sqrt}\hlstd{((Cerr}\hlopt{/}\hlstd{C)}\hlopt{^}\hlnum{2}\hlopt{+}\hlstd{(Merr}\hlopt{/}\hlstd{M)}\hlopt{^}\hlnum{2}\hlstd{))}
\end{alltt}
\end{kframe}
\end{knitrout}

Table 1 in the manuscript: linear fit data for each specimen and for all specimens.
\begin{kframe}
\begin{alltt}
\hlstd{mySan} \hlkwb{<-} \hlkwa{function}\hlstd{(}\hlkwc{x}\hlstd{)\{}
  \hlstd{x1} \hlkwb{<-} \hlstd{x}
  \hlstd{x1[}\hlopt{!}\hlkwd{str_detect}\hlstd{(x,}\hlstr{"\textbackslash{}\textbackslash{}$"}\hlstd{)]} \hlkwb{<-} \hlkwd{str_replace_all}\hlstd{(x[}\hlopt{!}\hlkwd{str_detect}\hlstd{(x,}\hlstr{"\textbackslash{}\textbackslash{}$"}\hlstd{)],} \hlkwd{fixed}\hlstd{(}\hlstr{"_"}\hlstd{),} \hlstr{"\textbackslash{}\textbackslash{}_"}\hlstd{)}
    \hlkwd{return}\hlstd{(x1)}
  \hlstd{\}}
\hlkwd{print}\hlstd{(}
  \hlkwd{xtable}\hlstd{(lmFit_table} \hlopt{%>%}
           \hlkwd{mutate}\hlstd{(}\hlkwc{T0} \hlstd{=} \hlopt{-}\hlstd{C}\hlopt{/}\hlstd{M,} \hlkwc{T0_err}\hlstd{=(}\hlopt{-}\hlstd{C}\hlopt{/}\hlstd{M)}\hlopt{*}\hlkwd{sqrt}\hlstd{((Cerr}\hlopt{/}\hlstd{C)}\hlopt{^}\hlnum{2}\hlopt{+}\hlstd{(Merr}\hlopt{/}\hlstd{M)}\hlopt{^}\hlnum{2}\hlstd{))} \hlopt{%>%}
           \hlkwd{transmute}\hlstd{(}
             \hlkwc{Sample}\hlstd{=Sample,}
             \hlkwc{Intercept}\hlstd{=}\hlkwd{sprintf}\hlstd{(}\hlstr{"%2.2f $\textbackslash{}\textbackslash{}pm$ %2.2f"}\hlstd{,C,Cerr),}
             \hlkwc{Gradient}\hlstd{=}\hlkwd{sprintf}\hlstd{(}\hlstr{"%2.4f $\textbackslash{}\textbackslash{}pm$ %2.4f"}\hlstd{,M,Merr),}
             \hlkwc{`$T_x$`}\hlstd{=}\hlkwd{sprintf}\hlstd{(}\hlstr{"%2.0f $\textbackslash{}\textbackslash{}pm$ %2.0f"}\hlstd{,T0,T0_err)}
             \hlstd{)}
         \hlstd{),}
  \hlkwc{booktabs} \hlstd{=} \hlnum{TRUE}\hlstd{,} \hlkwc{sanitize.text.function}\hlstd{=mySan)}
\end{alltt}
\end{kframe}% latex table generated in R 3.5.1 by xtable 1.8-3 package
% Mon Sep 02 14:22:02 2019
\begin{table}[ht]
\centering
\begin{tabular}{rllll}
  \toprule
 & Sample & Intercept & Gradient & $T_x$ \\ 
  \midrule
1 & RBI1\_01 & 0.80 $\pm$ 0.08 & -0.0028 $\pm$ 0.0003 & 290 $\pm$ 43 \\ 
  2 & RBI1\_02 & 1.05 $\pm$ 0.13 & -0.0035 $\pm$ 0.0004 & 301 $\pm$ 51 \\ 
  3 & RBI1\_03 & 0.87 $\pm$ 0.10 & -0.0030 $\pm$ 0.0003 & 291 $\pm$ 47 \\ 
  4 & RBI1\_04 & 0.81 $\pm$ 0.08 & -0.0028 $\pm$ 0.0003 & 294 $\pm$ 39 \\ 
  5 & All & 0.88 $\pm$ 0.05 & -0.0030 $\pm$ 0.0002 & 294 $\pm$ 23 \\ 
   \bottomrule
\end{tabular}
\end{table}


\clearpage

\subsection{Cluster data}
All the information resulting from the particle-identification is stored in the CuCrZr\_clusterData.csv file, this is read and the number of Cu atoms used to define the particle size. Run R14\_26450 is excluded.
\begin{knitrout}
\definecolor{shadecolor}{rgb}{0.969, 0.969, 0.969}\color{fgcolor}\begin{kframe}
\begin{alltt}
\hlstd{CuCrZr_clusterData} \hlkwb{<-} \hlkwd{read_csv}\hlstd{(}\hlstr{"data/CuCrZr_clusterData.csv"}\hlstd{)}
\end{alltt}


{\ttfamily\noindent\itshape\color{messagecolor}{\#\# Parsed with column specification:\\\#\# cols(\\\#\#\ \  .default = col\_double(),\\\#\#\ \  ROI = col\_character(),\\\#\#\ \  `Ion(s)` = col\_character(),\\\#\#\ \  ID = col\_character(),\\\#\#\ \  mat = col\_character()\\\#\# )}}

{\ttfamily\noindent\itshape\color{messagecolor}{\#\# See spec(...) for full column specifications.}}\begin{alltt}
\hlcom{# reorder mat factors}
\hlstd{CuCrZr_clusterData}\hlopt{$}\hlstd{mat} \hlkwb{<-} \hlkwd{factor}\hlstd{(CuCrZr_clusterData}\hlopt{$}\hlstd{mat,}
                                 \hlkwc{levels}\hlstd{=}\hlkwd{c}\hlstd{(}\hlstr{"cold ref"}\hlstd{,} \hlstr{"cold irrd"}\hlstd{,} \hlstr{"hot irrd"}\hlstd{,} \hlstr{"hot ref"}\hlstd{),}
                                 \hlkwc{labels}\hlstd{=}\hlkwd{c}\hlstd{(}\hlstr{"C0"}\hlstd{,} \hlstr{"C1"}\hlstd{,} \hlstr{"H1"}\hlstd{,} \hlstr{"H0"}\hlstd{))}
\end{alltt}
\end{kframe}
\end{knitrout}
\subsection{Figure 7}
\setcounter{figure}{6}
Code chunk for generating Figure 7 of the manuscript.
\begin{knitrout}
\definecolor{shadecolor}{rgb}{0.969, 0.969, 0.969}\color{fgcolor}\begin{kframe}
\begin{alltt}
\hlcom{# averaged data for vlines}
\hlstd{mu} \hlkwb{<-} \hlkwd{subset}\hlstd{(CuCrZr_clusterData,ID}\hlopt{!=}\hlstr{"R14_26450"}\hlstd{)} \hlopt{%>%}
  \hlkwd{group_by}\hlstd{(mat)} \hlopt{%>%}
  \hlkwd{summarise}\hlstd{(}\hlkwc{grp.med} \hlstd{=} \hlkwd{median}\hlstd{(}\hlnum{0.26}\hlopt{*}\hlstd{Cr}\hlopt{^}\hlstd{(}\hlnum{1}\hlopt{/}\hlnum{3}\hlstd{)),}
            \hlkwc{grp.mean} \hlstd{=} \hlkwd{mean}\hlstd{(}\hlnum{0.26}\hlopt{*}\hlstd{Cr}\hlopt{^}\hlstd{(}\hlnum{1}\hlopt{/}\hlnum{3}\hlstd{)))}

\hlkwd{ggplot}\hlstd{(}\hlkwd{subset}\hlstd{(CuCrZr_clusterData,ID}\hlopt{!=}\hlstr{"R14_26450"}\hlstd{),}\hlkwd{aes}\hlstd{(}\hlkwc{x}\hlstd{=}\hlnum{0.26}\hlopt{*}\hlstd{Cr}\hlopt{^}\hlstd{(}\hlnum{1}\hlopt{/}\hlnum{3}\hlstd{),}\hlkwc{fill}\hlstd{=mat))} \hlopt{+}
  \hlkwd{geom_histogram}\hlstd{(}\hlkwc{binwidth} \hlstd{=} \hlnum{0.1}\hlstd{)} \hlopt{+}
  \hlkwd{theme_pubr}\hlstd{(}\hlnum{8}\hlstd{)}\hlopt{+}\hlkwd{theme}\hlstd{(}\hlkwc{strip.background} \hlstd{=} \hlkwd{element_blank}\hlstd{(),} \hlkwc{legend.position} \hlstd{=} \hlstr{"none"}\hlstd{)} \hlopt{+}
  \hlkwd{labs}\hlstd{(}\hlkwc{y}\hlstd{=}\hlstr{"Count"}\hlstd{,}\hlkwc{x}\hlstd{=}\hlstr{"Particle Radius (nm)"}\hlstd{)} \hlopt{+}
  \hlkwd{scale_fill_brewer}\hlstd{(}\hlkwc{type}\hlstd{=}\hlstr{"seq"}\hlstd{,}\hlkwc{palette} \hlstd{=} \hlstr{"Spectral"}\hlstd{,} \hlkwc{direction} \hlstd{=} \hlopt{-}\hlnum{1}\hlstd{)} \hlopt{+}
  \hlkwd{scale_shape_manual}\hlstd{(}\hlkwc{values}\hlstd{=}\hlnum{1}\hlopt{:}\hlnum{9}\hlstd{)} \hlopt{+}
  \hlkwd{facet_grid}\hlstd{(mat}\hlopt{~}\hlstd{.)} \hlopt{+}
  \hlkwd{geom_vline}\hlstd{(}\hlkwc{data}\hlstd{=mu,}\hlkwd{aes}\hlstd{(}\hlkwc{xintercept}\hlstd{=grp.mean))} \hlopt{+}
  \hlkwd{scale_y_continuous}\hlstd{(}\hlkwc{breaks} \hlstd{=} \hlkwd{c}\hlstd{(}\hlnum{0}\hlstd{,}\hlnum{10}\hlstd{,}\hlnum{20}\hlstd{))}
\end{alltt}
\end{kframe}\begin{figure}

{\centering \includegraphics[width=\maxwidth]{figure/APT_sizePlotHist-1} 

}

\caption[Cr Cluster size histograms for each sample condition]{Cr Cluster size histograms for each sample condition. Vertical lines mark the median of each distribution}\label{fig:APT_sizePlotHist}
\end{figure}


\end{knitrout}

\section{Appendix}
Display the session info for reproducibility.
\begin{knitrout}
\definecolor{shadecolor}{rgb}{0.969, 0.969, 0.969}\color{fgcolor}\begin{kframe}
\begin{alltt}
\hlkwd{sessionInfo}\hlstd{()}
\end{alltt}
\begin{verbatim}
## R version 3.5.1 (2018-07-02)
## Platform: x86_64-w64-mingw32/x64 (64-bit)
## Running under: Windows 10 x64 (build 17134)
## 
## Matrix products: default
## 
## locale:
## [1] LC_COLLATE=English_United Kingdom.1252 
## [2] LC_CTYPE=English_United Kingdom.1252   
## [3] LC_MONETARY=English_United Kingdom.1252
## [4] LC_NUMERIC=C                           
## [5] LC_TIME=English_United Kingdom.1252    
## 
## attached base packages:
## [1] grid      stats     graphics  grDevices utils     datasets  methods  
## [8] base     
## 
## other attached packages:
##  [1] bindrcpp_0.2.2    broom_0.5.1       kableExtra_0.9.0 
##  [4] tidyr_0.8.2       purrr_0.2.5       gridExtra_2.3    
##  [7] ggpubr_0.2        magrittr_1.5      readr_1.3.0      
## [10] ggplot2_3.1.0     xtable_1.8-3      dplyr_0.7.8      
## [13] stringr_1.3.1     data.table_1.11.8 knitr_1.21       
## 
## loaded via a namespace (and not attached):
##  [1] Rcpp_1.0.0         RColorBrewer_1.1-2 highr_0.7         
##  [4] pillar_1.3.0       compiler_3.5.1     plyr_1.8.4        
##  [7] bindr_0.1.1        tools_3.5.1        digest_0.6.18     
## [10] lattice_0.20-35    nlme_3.1-137       viridisLite_0.3.0 
## [13] evaluate_0.12      tibble_1.4.2       gtable_0.2.0      
## [16] pkgconfig_2.0.2    rlang_0.3.0.1      rstudioapi_0.8    
## [19] xfun_0.4           xml2_1.2.0         httr_1.4.0        
## [22] withr_2.1.2        generics_0.0.2     hms_0.4.2         
## [25] cowplot_0.9.3      tidyselect_0.2.5   glue_1.3.0        
## [28] R6_2.3.0           rmarkdown_1.11     reshape2_1.4.3    
## [31] backports_1.1.2    scales_1.0.0       htmltools_0.3.6   
## [34] rvest_0.3.2        assertthat_0.2.0   colorspace_1.3-2  
## [37] labeling_0.3       stringi_1.2.4      lazyeval_0.2.1    
## [40] munsell_0.5.0      crayon_1.3.4
\end{verbatim}
\end{kframe}
\end{knitrout}


\end{document}
